# Supplementary material for: Integrative analysis of multi-omics data reveals importance of collagen and the PI3K AKT signalling pathway in CAKUT
Source: Sci Rep. 2024 Sep 5;14:20731. doi: 10.1038/s41598-024-71721-8 (PMC11377713; doi:10.1038/s41598-024-71721-8)
Supplement: Supplementary file 1 — Supplementary Table 1. [file 41598_2024_71721_MOESM1_ESM.xlsx]

## Sheet: Supplemental Table 1
Figure peptide code;Corresponding protein;Uniprot ID;Peptide sequence
COL17A1_pep1;COL17A1;Q9UMD9;AAGEPGPHGppGVPGSVGPKGSSGSPGpQGPpG
COL17A1_pep2;COL17A1;Q9UMD9;GIPSGpSEGGSSSTMYVSGppGpP
COL18A1_pep1;COL18A1;P39060;SVPGPpGPpGPpGPpG
COL18A1_pep2;COL18A1;P39060;GPpGPpGPpGPpS
COL1A1_pep1;COL1A1;P02452;RGPpGPpGKNGDDGEAGKPGRPGERGppGP
COL1A1_pep10;COL1A1;P02452;EGSpGRDGSpGAKGDRGETGP
COL1A1_pep12;COL1A1;P02452;ERGSpGPAGPKGSpGEAGRpGEAGLpGAKG
COL1A1_pep13;COL1A1;P02452;NSGEpGApGSKGDTGAKGEpGpVG
COL1A1_pep14;COL1A1;P02452;pGDRGEpGPpGP
COL1A1_pep15;COL1A1;P02452;NSGEpGApGSKGDTGAKGEpGP
COL1A1_pep16;COL1A1;P02452;SpGSpGPDGKTGPpGP
COL1A1_pep17;COL1A1;P02452;NSGEPGApGSKGDTGAKGEpGP
COL1A1_pep18;COL1A1;P02452;NSGEpGApGSKGDTGAKGEp
COL1A1_pep19;COL1A1;P02452;ApGDRGEpGPpGP
COL1A1_pep2;COL1A1;P02452;GFQGpPGEpGEPGASGPMGpR
COL1A1_pep20;COL1A1;P02452;AGPpGApGAPGAPGpVGPAGKSGDRGETGP
COL1A1_pep21;COL1A1;P02452;AEGSpGRDGSpGAKGDRGETGP
COL1A1_pep22;COL1A1;P02452;ADGQPGAKGEpGDAGAKGDAGPpGPA
COL1A1_pep23;COL1A1;P02452;ADGQpGAKGEpGDAGAKGDAGPpGPA
COL1A1_pep24;COL1A1;P02452;GPpGESGREGApGAEGSpGRDGSPGAKGDRGETGp
COL1A1_pep25;COL1A1;P02452;GPpGEAGKpGEQGVPGDLG
COL1A1_pep26;COL1A1;P02452;GNSGEpGApGSKGDTGAKGEpGP
COL1A1_pep27;COL1A1;P02452;GNSGEpGApGSKGDTGAKGEpGp
COL1A1_pep28;COL1A1;P02452;GPpGADGQPGAKGEpGDAGAKGDAGPpGPAGPAGPpGPIG
COL1A1_pep29;COL1A1;P02452;DGQpGAKGEpGDAGAKGDAGPPGp
COL1A1_pep3;COL1A1;P02452;GPpGEAGKpGEQGVpGDLG
COL1A1_pep30;COL1A1;P02452;ADGQpGAKGEpGDAGAKGDAGPpGP
COL1A1_pep31;COL1A1;P02452;DGQPGAKGEPGDAGAKGDAGPPGp
COL1A1_pep4;COL1A1;P02452;ADGQPGAKGEpGDAGAKGDAGPpGP
COL1A1_pep5;COL1A1;P02452;GDDGEAGKpGRPGERGpPGp
COL1A1_pep6;COL1A1;P02452;GEpGApGSKGDTGAKGEpGPVG
COL1A1_pep7;COL1A1;P02452;NDGAKGDAGApGApG
COL1A1_pep8;COL1A1;P02452;NDGAKGDAGApGApGSQGApG
COL1A1_pep9;COL1A1;P02452;GDDGEAGKPGRpGERGPpGP
COL1A2_pep1;COL1A2;P08123;GEKGpSGEAGTAGPpGTpGP
COL1A2_pep2;COL1A2;P08123;GPpGPpGRDGEDGP
COL1A2_pep3;COL1A2;P08123;TGEVGAVGpPGFAGEKGPSGEAGTAGPpGTpGPQG
COL1A2_pep4;COL1A2;P08123;RTGEVGAVGPpGFAGEKGPSGEAGTAGPpGTpGP
COL21A1_pep1;COL21A1;Q96P44;GSQGFGYpGEQGpPGpPGPEGP
COL25A1_pep1;COL25A1;Q9BXS0;mPGVPGEPGKpGEQGLMGPLGPPGQKGSIGAPG
COL27A1_pep1;COL27A1;Q8IZC6;VPGPKGSmGHPGMPGGMGTPGEPGPQGpP
COL2A1_pep1;COL2A1;P02458;GPpGpAGSAGARGApGERGETGPPGPAGFAGPPGADGQP
COL3A1_pep1;COL3A1;P02461;GQNGEpGGKGERGApGEKGEGGPpG
COL3A1_pep2;COL3A1;P02461;ERGEAGIpGVpGAKGEDGKDGSpGEpGANG
COL3A1_pep3;COL3A1;P02461;pGKDGppGPAGNTGAPGSpGVSGPKGDAGQPGEKGSPG
COL3A1_pep4;COL3A1;P02461;KGDAGApGApGGKGDAGApGERGPpG
COL3A1_pep5;COL3A1;P02461;DGApGKNGERGGpGGpGP
COL3A1_pep6;COL3A1;P02461;DAGApGApGGKGDAGApGERGPpG
COL3A1_pep7;COL3A1;P02461;SpGERGETGPp
COL4A1_pep1;COL4A1;P02462;GFpGPQGDRGFPG
COL4A1_pep2;COL4A1;P02462;GPPGFTGPpGPpGPPGPPG
COL4A5_pep1;COL4A5;P29400;QGPpGPPGSpGPALEGPKGNPGPQGpPGRPGp
COL5A1_pep1;COL5A1;P20908;pGMPGADGPPGHPGKEGppGEKGGQGpPG
COL8A1_pep1;COL8A1;P27658;GPpGPpGPpGPpA
COL9A1_pep1;COL9A1;P20849;GLpGDPGpASYGRNGRDGERGPpGVAGIPGVPGPPGPpG
FGA_pep1;FGA;P02671;SQLQKVPPEWKALTD
GASK1B_pep1;GASK1B;Q6UWH4;VSQVGRASLQHGQAAE
ITIH4_pep1;ITIH4;H7C0L5;PGPPDVPDHA
PCSK1N_pep1;PCSK1N;Q9UHG2;DHDVGSELPPEGVLGA
TMSB4X_pep1;TMSB4X;P62328;KKTETQEKNPLPSKETIEQEKQAGES
TMSB4X_pep2;TMSB4X;P62328;TETQEKNPLPSKETIEQEKQAGES
TMSB4X_pep3;TMSB4X;P62328;KTETQEKNPLPSKETIEQEKQAGES
