# Supplementary material for: Integrative analysis of multi-omics data reveals importance of collagen and the PI3K AKT signalling pathway in CAKUT
Source: Sci Rep. 2024 Sep 5;14:20731. doi: 10.1038/s41598-024-71721-8 (PMC11377713; doi:10.1038/s41598-024-71721-8)
Supplement: Supplementary file 5 — Supplementary Table 5. [file 41598_2024_71721_MOESM5_ESM.xlsx]

## Sheet: Peptidome
source	term_name	term_id	adjusted_p_value	negative_log10_of_adjusted_p_value	term_size	query_size	intersection_size	effective_domain_size	intersections
GO:MF	extracellular matrix structural constituent conferring tensile strength	GO:0030020	9.75384e-29	28.0108	41	15	12	20183	COL1A1,COL2A1,COL3A1,COL5A2,COL1A2,COL4A2,COL6A3,COL9A1,COL8A1,COL4A5,COL18A1,COL17A1
GO:MF	extracellular matrix structural constituent	GO:0005201	2.28529e-23	22.6411	173	15	13	20183	COL1A1,COL2A1,COL3A1,COL5A2,COL1A2,COL4A2,COL6A3,COL9A1,COL8A1,COL4A5,COL18A1,COL22A1,COL17A1
GO:MF	structural molecule activity	GO:0005198	1.89401e-13	12.7226	979	15	13	20183	COL1A1,COL2A1,COL3A1,COL5A2,COL1A2,COL4A2,COL6A3,COL9A1,COL8A1,COL4A5,COL18A1,COL22A1,COL17A1
GO:MF	platelet-derived growth factor binding	GO:0048407	1.68318e-08	7.77387	11	15	4	20183	COL1A1,COL2A1,COL3A1,COL1A2
GO:MF	growth factor binding	GO:0019838	0.000584557	3.23317	132	15	4	20183	COL1A1,COL2A1,COL3A1,COL1A2
GO:MF	SMAD binding	GO:0046332	0.00632988	2.1986	78	15	3	20183	COL3A1,COL5A2,COL1A2
GO:MF	protease binding	GO:0002020	0.033245	1.47827	136	15	3	20183	COL1A1,COL3A1,COL1A2
GO:BP	extracellular matrix organization	GO:0030198	1.03459e-16	15.9852	330	15	12	21100	COL1A1,COL2A1,COL3A1,COL5A2,COL1A2,COL4A2,COL9A1,COL8A1,COL4A5,COL18A1,COL22A1,COL17A1
GO:BP	extracellular structure organization	GO:0043062	1.07337e-16	15.9693	331	15	12	21100	COL1A1,COL2A1,COL3A1,COL5A2,COL1A2,COL4A2,COL9A1,COL8A1,COL4A5,COL18A1,COL22A1,COL17A1
GO:BP	external encapsulating structure organization	GO:0045229	1.15494e-16	15.9374	333	15	12	21100	COL1A1,COL2A1,COL3A1,COL5A2,COL1A2,COL4A2,COL9A1,COL8A1,COL4A5,COL18A1,COL22A1,COL17A1
GO:BP	collagen fibril organization	GO:0030199	3.7557e-11	10.4253	73	15	7	21100	COL1A1,COL2A1,COL3A1,COL5A2,COL1A2,COL4A2,COL4A5
GO:BP	collagen-activated tyrosine kinase receptor signaling pathway	GO:0038063	8.60796e-05	4.0651	12	15	3	21100	COL1A1,COL4A2,COL4A5
GO:BP	tissue development	GO:0009888	0.00011118	3.95397	1940	15	10	21100	COL1A1,COL2A1,COL3A1,COL5A2,COL1A2,COL4A2,COL8A1,COL18A1,COL22A1,COL17A1
GO:BP	anatomical structure morphogenesis	GO:0009653	0.000167427	3.77617	2702	15	11	21100	COL1A1,COL2A1,COL3A1,COL5A2,COL1A2,COL4A2,COL9A1,COL8A1,COL18A1,COL22A1,SLC17A6
GO:BP	collagen-activated signaling pathway	GO:0038065	0.000265497	3.57594	17	15	3	21100	COL1A1,COL4A2,COL4A5
GO:BP	animal organ morphogenesis	GO:0009887	0.000273268	3.56341	1072	15	8	21100	COL1A1,COL2A1,COL3A1,COL5A2,COL1A2,COL9A1,COL8A1,COL18A1
GO:BP	blood vessel development	GO:0001568	0.000295938	3.5288	700	15	7	21100	COL1A1,COL3A1,COL1A2,COL4A2,COL8A1,COL18A1,COL22A1
GO:BP	cellular response to amino acid stimulus	GO:0071230	0.000325327	3.48768	79	15	4	21100	COL1A1,COL3A1,COL5A2,COL1A2
GO:BP	circulatory system development	GO:0072359	0.000330889	3.48032	1099	15	8	21100	COL1A1,COL2A1,COL3A1,COL1A2,COL4A2,COL8A1,COL18A1,COL22A1
GO:BP	vasculature development	GO:0001944	0.000397104	3.4011	731	15	7	21100	COL1A1,COL3A1,COL1A2,COL4A2,COL8A1,COL18A1,COL22A1
GO:BP	cellular response to acid chemical	GO:0071229	0.00048035	3.31844	87	15	4	21100	COL1A1,COL3A1,COL5A2,COL1A2
GO:BP	supramolecular fiber organization	GO:0097435	0.000605526	3.21787	778	15	7	21100	COL1A1,COL2A1,COL3A1,COL5A2,COL1A2,COL4A2,COL4A5
GO:BP	response to amino acid	GO:0043200	0.00169084	2.7719	119	15	4	21100	COL1A1,COL3A1,COL5A2,COL1A2
GO:BP	response to acid chemical	GO:0001101	0.00271711	2.56589	134	15	4	21100	COL1A1,COL3A1,COL5A2,COL1A2
GO:BP	anatomical structure development	GO:0048856	0.00362012	2.44128	5754	15	13	21100	COL1A1,COL2A1,COL3A1,COL5A2,COL1A2,COL4A2,COL6A3,COL9A1,COL8A1,COL18A1,COL22A1,SLC17A6,COL17A1
GO:BP	endodermal cell differentiation	GO:0035987	0.00585393	2.23255	46	15	3	21100	COL5A2,COL4A2,COL8A1
GO:BP	anatomical structure formation involved in morphogenesis	GO:0048646	0.00755271	2.1219	1134	15	7	21100	COL1A1,COL2A1,COL5A2,COL4A2,COL8A1,COL18A1,COL22A1
GO:BP	endoderm formation	GO:0001706	0.0100783	1.99661	55	15	3	21100	COL5A2,COL4A2,COL8A1
GO:BP	developmental process	GO:0032502	0.0114037	1.94295	6317	15	13	21100	COL1A1,COL2A1,COL3A1,COL5A2,COL1A2,COL4A2,COL6A3,COL9A1,COL8A1,COL18A1,COL22A1,SLC17A6,COL17A1
GO:BP	endochondral bone morphogenesis	GO:0060350	0.0118383	1.92671	58	15	3	21100	COL1A1,COL2A1,COL3A1
GO:BP	cellular response to transforming growth factor beta stimulus	GO:0071560	0.0268435	1.57116	239	15	4	21100	COL1A1,COL3A1,COL1A2,COL4A2
GO:BP	animal organ development	GO:0048513	0.0290618	1.53668	3513	15	10	21100	COL1A1,COL2A1,COL3A1,COL5A2,COL1A2,COL6A3,COL9A1,COL8A1,COL18A1,SLC17A6
GO:BP	response to transforming growth factor beta	GO:0071559	0.0295861	1.52891	245	15	4	21100	COL1A1,COL3A1,COL1A2,COL4A2
GO:BP	endoderm development	GO:0007492	0.0324143	1.48926	81	15	3	21100	COL5A2,COL4A2,COL8A1
GO:BP	skeletal system development	GO:0001501	0.0338137	1.47091	535	15	5	21100	COL1A1,COL2A1,COL3A1,COL5A2,COL1A2
GO:BP	skin morphogenesis	GO:0043589	0.0349301	1.4568	11	15	2	21100	COL1A1,COL1A2
GO:BP	endothelial cell morphogenesis	GO:0001886	0.0418989	1.3778	12	15	2	21100	COL18A1,COL22A1
GO:CC	collagen trimer	GO:0005581	9.4943e-28	27.0225	93	15	13	21698	COL1A1,COL2A1,COL3A1,COL5A2,COL1A2,COL4A2,COL6A3,COL9A1,COL8A1,COL4A5,COL18A1,COL22A1,COL17A1
GO:CC	endoplasmic reticulum lumen	GO:0005788	2.16164e-23	22.6652	310	15	14	21698	CP,COL1A1,COL2A1,COL3A1,COL5A2,COL1A2,COL4A2,COL6A3,COL9A1,COL8A1,COL4A5,COL18A1,COL22A1,COL17A1
GO:CC	complex of collagen trimers	GO:0098644	2.23354e-19	18.651	22	15	8	21698	COL1A1,COL2A1,COL3A1,COL5A2,COL1A2,COL4A2,COL8A1,COL4A5
GO:CC	extracellular matrix	GO:0031012	2.67288e-17	16.573	561	15	13	21698	COL1A1,COL2A1,COL3A1,COL5A2,COL1A2,COL4A2,COL6A3,COL9A1,COL8A1,COL4A5,COL18A1,COL22A1,COL17A1
GO:CC	external encapsulating structure	GO:0030312	2.73593e-17	16.5629	562	15	13	21698	COL1A1,COL2A1,COL3A1,COL5A2,COL1A2,COL4A2,COL6A3,COL9A1,COL8A1,COL4A5,COL18A1,COL22A1,COL17A1
GO:CC	collagen-containing extracellular matrix	GO:0062023	1.47785e-16	15.8304	423	15	12	21698	COL1A1,COL2A1,COL3A1,COL5A2,COL1A2,COL4A2,COL6A3,COL9A1,COL8A1,COL4A5,COL18A1,COL17A1
GO:CC	endoplasmic reticulum	GO:0005783	6.19077e-12	11.2083	2015	15	14	21698	CP,COL1A1,COL2A1,COL3A1,COL5A2,COL1A2,COL4A2,COL6A3,COL9A1,COL8A1,COL4A5,COL18A1,COL22A1,COL17A1
GO:CC	fibrillar collagen trimer	GO:0005583	7.85279e-12	11.105	12	15	5	21698	COL1A1,COL2A1,COL3A1,COL5A2,COL1A2
GO:CC	banded collagen fibril	GO:0098643	7.85279e-12	11.105	12	15	5	21698	COL1A1,COL2A1,COL3A1,COL5A2,COL1A2
GO:CC	basement membrane	GO:0005604	2.55431e-11	10.5927	98	15	7	21698	COL2A1,COL4A2,COL9A1,COL8A1,COL4A5,COL18A1,COL17A1
GO:CC	extracellular space	GO:0005615	7.71369e-09	8.11274	3364	15	14	21698	CP,COL1A1,COL2A1,COL3A1,COL5A2,COL1A2,COL4A2,COL6A3,COL9A1,COL8A1,COL4A5,COL18A1,COL22A1,COL17A1
GO:CC	endomembrane system	GO:0012505	1.44511e-08	7.8401	4707	15	15	21698	CP,COL1A1,COL2A1,COL3A1,COL5A2,COL1A2,COL4A2,COL6A3,COL9A1,COL8A1,COL4A5,COL18A1,COL22A1,SLC17A6,COL17A1
GO:CC	extracellular region	GO:0005576	2.41168e-07	6.61768	4315	15	14	21698	CP,COL1A1,COL2A1,COL3A1,COL5A2,COL1A2,COL4A2,COL6A3,COL9A1,COL8A1,COL4A5,COL18A1,COL22A1,COL17A1
GO:CC	supramolecular polymer	GO:0099081	5.10399e-07	6.29209	1010	15	9	21698	COL1A1,COL2A1,COL3A1,COL5A2,COL1A2,COL4A2,COL6A3,COL8A1,COL4A5
GO:CC	basement membrane collagen trimer	GO:0098651	2.97023e-06	5.52721	9	15	3	21698	COL4A2,COL8A1,COL4A5
GO:CC	collagen network	GO:0098645	2.97023e-06	5.52721	9	15	3	21698	COL4A2,COL8A1,COL4A5
GO:CC	network-forming collagen trimer	GO:0098642	2.97023e-06	5.52721	9	15	3	21698	COL4A2,COL8A1,COL4A5
GO:CC	supramolecular complex	GO:0099080	6.37688e-06	5.19539	1349	15	9	21698	COL1A1,COL2A1,COL3A1,COL5A2,COL1A2,COL4A2,COL6A3,COL8A1,COL4A5
GO:CC	cell periphery	GO:0071944	3.78951e-05	4.42142	6237	15	14	21698	CP,COL1A1,COL2A1,COL3A1,COL5A2,COL1A2,COL4A2,COL6A3,COL9A1,COL8A1,COL4A5,COL18A1,COL22A1,COL17A1
GO:CC	collagen type I trimer	GO:0005584	5.91601e-05	4.22797	2	15	2	21698	COL1A1,COL1A2
GO:CC	intracellular organelle lumen	GO:0070013	8.62731e-05	4.06412	6625	15	14	21698	CP,COL1A1,COL2A1,COL3A1,COL5A2,COL1A2,COL4A2,COL6A3,COL9A1,COL8A1,COL4A5,COL18A1,COL22A1,COL17A1
GO:CC	organelle lumen	GO:0043233	8.64506e-05	4.06323	6626	15	14	21698	CP,COL1A1,COL2A1,COL3A1,COL5A2,COL1A2,COL4A2,COL6A3,COL9A1,COL8A1,COL4A5,COL18A1,COL22A1,COL17A1
GO:CC	membrane-enclosed lumen	GO:0031974	8.64506e-05	4.06323	6626	15	14	21698	CP,COL1A1,COL2A1,COL3A1,COL5A2,COL1A2,COL4A2,COL6A3,COL9A1,COL8A1,COL4A5,COL18A1,COL22A1,COL17A1
GO:CC	collagen type IV trimer	GO:0005587	0.00123988	2.90662	7	15	2	21698	COL4A2,COL4A5
GO:CC	supramolecular fiber	GO:0099512	0.00440201	2.35635	1001	15	6	21698	COL1A1,COL2A1,COL3A1,COL5A2,COL1A2,COL6A3
GO:CC	protein-containing complex	GO:0032991	0.00545535	2.26318	7399	15	13	21698	COL1A1,COL2A1,COL3A1,COL5A2,COL1A2,COL4A2,COL6A3,COL9A1,COL8A1,COL4A5,COL18A1,COL22A1,COL17A1
GO:CC	cytoplasm	GO:0005737	0.0246582	1.60804	12241	15	15	21698	CP,COL1A1,COL2A1,COL3A1,COL5A2,COL1A2,COL4A2,COL6A3,COL9A1,COL8A1,COL4A5,COL18A1,COL22A1,SLC17A6,COL17A1
KEGG	Protein digestion and absorption	KEGG:04974	7.24514e-20	19.14	99	14	12	7559	COL1A1,COL2A1,COL3A1,COL5A2,COL1A2,COL4A2,COL6A3,COL9A1,COL8A1,COL4A5,COL18A1,COL17A1
KEGG	ECM-receptor interaction	KEGG:04512	2.78792e-09	8.55472	82	14	7	7559	COL1A1,COL2A1,COL1A2,COL4A2,COL6A3,COL9A1,COL4A5
KEGG	Focal adhesion	KEGG:04510	1.14455e-06	5.94137	192	14	7	7559	COL1A1,COL2A1,COL1A2,COL4A2,COL6A3,COL9A1,COL4A5
KEGG	Human papillomavirus infection	KEGG:05165	3.45229e-05	4.46189	315	14	7	7559	COL1A1,COL2A1,COL1A2,COL4A2,COL6A3,COL9A1,COL4A5
KEGG	Amoebiasis	KEGG:05146	3.63199e-05	4.43986	97	14	5	7559	COL1A1,COL3A1,COL1A2,COL4A2,COL4A5
KEGG	AGE-RAGE signaling pathway in diabetic complications	KEGG:04933	4.02277e-05	4.39547	99	14	5	7559	COL1A1,COL3A1,COL1A2,COL4A2,COL4A5
KEGG	PI3K-Akt signaling pathway	KEGG:04151	6.03377e-05	4.21941	342	14	7	7559	COL1A1,COL2A1,COL1A2,COL4A2,COL6A3,COL9A1,COL4A5
KEGG	Relaxin signaling pathway	KEGG:04926	0.000118639	3.92577	123	14	5	7559	COL1A1,COL3A1,COL1A2,COL4A2,COL4A5
REAC	Collagen chain trimerization	REAC:R-HSA-8948216	3.95283e-28	27.4031	44	15	13	10770	COL1A1,COL2A1,COL3A1,COL5A2,COL1A2,COL4A2,COL6A3,COL9A1,COL8A1,COL4A5,COL18A1,COL22A1,COL17A1
REAC	Collagen biosynthesis and modifying enzymes	REAC:R-HSA-1650814	1.92411e-25	24.7158	67	15	13	10770	COL1A1,COL2A1,COL3A1,COL5A2,COL1A2,COL4A2,COL6A3,COL9A1,COL8A1,COL4A5,COL18A1,COL22A1,COL17A1
REAC	Collagen formation	REAC:R-HSA-1474290	1.06221e-23	22.9738	89	15	13	10770	COL1A1,COL2A1,COL3A1,COL5A2,COL1A2,COL4A2,COL6A3,COL9A1,COL8A1,COL4A5,COL18A1,COL22A1,COL17A1
REAC	Assembly of collagen fibrils and other multimeric structures	REAC:R-HSA-2022090	3.79402e-23	22.4209	60	15	12	10770	COL1A1,COL2A1,COL3A1,COL5A2,COL1A2,COL4A2,COL6A3,COL9A1,COL8A1,COL4A5,COL18A1,COL17A1
REAC	Collagen degradation	REAC:R-HSA-1442490	8.89515e-23	22.0508	64	15	12	10770	COL1A1,COL2A1,COL3A1,COL5A2,COL1A2,COL4A2,COL6A3,COL9A1,COL8A1,COL4A5,COL18A1,COL17A1
REAC	Integrin cell surface interactions	REAC:R-HSA-216083	1.33761e-18	17.8737	84	15	11	10770	COL1A1,COL2A1,COL3A1,COL5A2,COL1A2,COL4A2,COL6A3,COL9A1,COL8A1,COL4A5,COL18A1
REAC	Degradation of the extracellular matrix	REAC:R-HSA-1474228	1.93541e-18	17.7132	140	15	12	10770	COL1A1,COL2A1,COL3A1,COL5A2,COL1A2,COL4A2,COL6A3,COL9A1,COL8A1,COL4A5,COL18A1,COL17A1
REAC	Extracellular matrix organization	REAC:R-HSA-1474244	1.3108e-16	15.8825	298	15	13	10770	COL1A1,COL2A1,COL3A1,COL5A2,COL1A2,COL4A2,COL6A3,COL9A1,COL8A1,COL4A5,COL18A1,COL22A1,COL17A1
REAC	ECM proteoglycans	REAC:R-HSA-3000178	3.46221e-14	13.4606	75	15	9	10770	COL1A1,COL2A1,COL3A1,COL5A2,COL1A2,COL4A2,COL6A3,COL9A1,COL4A5
REAC	NCAM1 interactions	REAC:R-HSA-419037	1.55438e-11	10.8084	42	15	7	10770	COL2A1,COL3A1,COL5A2,COL4A2,COL6A3,COL9A1,COL4A5
REAC	Signaling by PDGF	REAC:R-HSA-186797	1.01242e-10	9.99464	54	15	7	10770	COL2A1,COL3A1,COL5A2,COL4A2,COL6A3,COL9A1,COL4A5
REAC	Non-integrin membrane-ECM interactions	REAC:R-HSA-3000171	1.71436e-10	9.7659	58	15	7	10770	COL1A1,COL2A1,COL3A1,COL5A2,COL1A2,COL4A2,COL4A5
REAC	NCAM signaling for neurite out-growth	REAC:R-HSA-375165	1.94387e-10	9.71133	59	15	7	10770	COL2A1,COL3A1,COL5A2,COL4A2,COL6A3,COL9A1,COL4A5
REAC	MET activates PTK2 signaling	REAC:R-HSA-8874081	1.06073e-07	6.97439	30	15	5	10770	COL1A1,COL2A1,COL3A1,COL5A2,COL1A2
REAC	MET promotes cell motility	REAC:R-HSA-8875878	4.86e-07	6.31336	40	15	5	10770	COL1A1,COL2A1,COL3A1,COL5A2,COL1A2
REAC	Anchoring fibril formation	REAC:R-HSA-2214320	1.00479e-06	5.99793	15	15	4	10770	COL1A1,COL1A2,COL4A2,COL4A5
REAC	Signaling by Receptor Tyrosine Kinases	REAC:R-HSA-9006934	1.1493e-06	5.93957	502	15	9	10770	COL1A1,COL2A1,COL3A1,COL5A2,COL1A2,COL4A2,COL6A3,COL9A1,COL4A5
REAC	Crosslinking of collagen fibrils	REAC:R-HSA-2243919	2.24697e-06	5.6484	18	15	4	10770	COL1A1,COL1A2,COL4A2,COL4A5
REAC	Scavenging by Class A Receptors	REAC:R-HSA-3000480	2.84383e-06	5.5461	19	15	4	10770	COL1A1,COL3A1,COL1A2,COL4A2
REAC	Syndecan interactions	REAC:R-HSA-3000170	1.09062e-05	4.96233	26	15	4	10770	COL1A1,COL3A1,COL5A2,COL1A2
REAC	Signaling by MET	REAC:R-HSA-6806834	1.32691e-05	4.87716	76	15	5	10770	COL1A1,COL2A1,COL3A1,COL5A2,COL1A2
REAC	Immunoregulatory interactions between a Lymphoid and a non-Lymphoid cell	REAC:R-HSA-198933	0.00101324	2.99429	181	15	5	10770	COL1A1,COL2A1,COL3A1,COL1A2,COL17A1
REAC	Axon guidance	REAC:R-HSA-422475	0.00118071	2.92785	549	15	7	10770	COL2A1,COL3A1,COL5A2,COL4A2,COL6A3,COL9A1,COL4A5
REAC	Nervous system development	REAC:R-HSA-9675108	0.00158817	2.7991	574	15	7	10770	COL2A1,COL3A1,COL5A2,COL4A2,COL6A3,COL9A1,COL4A5
REAC	Binding and Uptake of Ligands by Scavenger Receptors	REAC:R-HSA-2173782	0.00238473	2.62256	97	15	4	10770	COL1A1,COL3A1,COL1A2,COL4A2
REAC	Laminin interactions	REAC:R-HSA-3000157	0.00264534	2.57752	30	15	3	10770	COL4A2,COL4A5,COL18A1
REAC	GP1b-IX-V activation signalling	REAC:R-HSA-430116	0.0301419	1.52083	11	15	2	10770	COL1A1,COL1A2
WP	miRNA targets in ECM and membrane receptors	WP:WP2911	2.60244e-07	6.58462	43	11	5	7364	COL3A1,COL5A2,COL1A2,COL4A2,COL6A3
WP	PI3K-Akt signaling pathway	WP:WP4172	1.10965e-05	4.95481	333	11	7	7364	COL1A1,COL2A1,COL1A2,COL4A2,COL6A3,COL9A1,COL4A5
WP	Focal adhesion: PI3K-Akt-mTOR-signaling pathway	WP:WP3932	0.00016581	3.78039	295	11	6	7364	COL1A1,COL2A1,COL3A1,COL5A2,COL1A2,COL4A2
WP	Focal adhesion	WP:WP306	0.000478211	3.32038	190	11	5	7364	COL1A1,COL2A1,COL5A2,COL1A2,COL4A2
WP	Inflammatory response pathway	WP:WP453	0.00117925	2.92839	31	11	3	7364	COL1A1,COL3A1,COL1A2
WP	miR-509-3p alteration of YAP1/ECM axis	WP:WP3967	0.0370279	1.43147	19	11	2	7364	COL1A1,COL3A1
MIRNA	hsa-miR-29b-3p	MIRNA:hsa-miR-29b-3p	3.54997e-07	6.44977	246	13	7	13650	COL1A1,COL2A1,COL3A1,COL5A2,COL4A2,COL6A3,COL4A5
MIRNA	hsa-miR-29c-3p	MIRNA:hsa-miR-29c-3p	0.000724518	3.13995	239	13	5	13650	COL1A1,COL3A1,COL5A2,COL1A2,COL4A2
MIRNA	hsa-miR-29a-3p	MIRNA:hsa-miR-29a-3p	0.0284527	1.54588	252	13	4	13650	COL3A1,COL5A2,COL1A2,COL4A2
HPA	skin 1; extracellular matrix[≥Low]	HPA:0461431	5.09909e-05	4.29251	60	12	4	10976	COL4A2,COL6A3,COL8A1,COL18A1
HPA	skin 2; extracellular matrix[≥Low]	HPA:0471431	8.47606e-05	4.07181	68	12	4	10976	COL4A2,COL6A3,COL8A1,COL18A1
HPA	skin 1; extracellular matrix[High]	HPA:0461433	0.000379665	3.4206	27	12	3	10976	COL4A2,COL8A1,COL18A1
HPA	skin 2; extracellular matrix[High]	HPA:0471433	0.000424963	3.37165	28	12	3	10976	COL4A2,COL8A1,COL18A1
HPA	skin 1; extracellular matrix[≥Medium]	HPA:0461432	0.00221617	2.6544	48	12	3	10976	COL4A2,COL8A1,COL18A1
HPA	skin 2; extracellular matrix[≥Medium]	HPA:0471432	0.00266342	2.57456	51	12	3	10976	COL4A2,COL8A1,COL18A1
HPA	cartilage	HPA:0070000	0.00518217	2.28549	9	12	2	10976	COL2A1,COL9A1
HPA	cartilage; chondrocytes[≥Low]	HPA:0070111	0.00518217	2.28549	9	12	2	10976	COL2A1,COL9A1
HPA	cartilage; chondrocytes[≥Medium]	HPA:0070112	0.00518217	2.28549	9	12	2	10976	COL2A1,COL9A1
HP	Atrophic scars	HP:0001075	1.60097e-07	6.79562	35	12	6	4508	COL1A1,COL3A1,COL5A2,COL1A2,COL6A3,COL17A1
HP	Arterial rupture	HP:0025019	2.57035e-06	5.59001	8	12	4	4508	COL1A1,COL3A1,COL5A2,COL1A2
HP	Cigarette-paper scars	HP:0001073	7.68913e-06	5.11412	10	12	4	4508	COL1A1,COL3A1,COL5A2,COL6A3
HP	Fragile skin	HP:0001030	1.07749e-05	4.96759	31	12	5	4508	COL1A1,COL3A1,COL5A2,COL1A2,COL17A1
HP	Dermal atrophy	HP:0004334	5.38538e-05	4.26878	89	12	6	4508	COL1A1,COL3A1,COL5A2,COL1A2,COL6A3,COL17A1
HP	Cervical insufficiency	HP:0030009	7.38287e-05	4.13177	4	12	3	4508	COL1A1,COL3A1,COL5A2
HP	Osteoarthritis	HP:0002758	0.000333486	3.47692	60	12	5	4508	COL1A1,COL2A1,COL3A1,COL5A2,COL9A1
HP	Genital hernia	HP:0100823	0.000368038	3.43411	6	12	3	4508	COL1A1,COL3A1,COL5A2
HP	Uterine prolapse	HP:0000139	0.000368038	3.43411	6	12	3	4508	COL1A1,COL3A1,COL5A2
HP	Molluscoid pseudotumors	HP:0000993	0.000368038	3.43411	6	12	3	4508	COL1A1,COL3A1,COL5A2
HP	Joint hypermobility	HP:0001382	0.000575228	3.24016	349	12	8	4508	COL1A1,COL2A1,COL3A1,COL5A2,COL1A2,COL6A3,COL9A1,COL18A1
HP	Atypical scarring of skin	HP:0000987	0.000819319	3.08655	140	12	6	4508	COL1A1,COL3A1,COL5A2,COL1A2,COL6A3,COL17A1
HP	Recurrent joint dislocation	HP:0031869	0.00102742	2.98825	8	12	3	4508	COL1A1,COL5A2,COL1A2
HP	Arterial dissection	HP:0005294	0.00102742	2.98825	8	12	3	4508	COL1A1,COL3A1,COL5A2
HP	Bladder diverticulum	HP:0000015	0.00144997	2.83864	33	12	4	4508	COL1A1,COL3A1,COL5A2,COL1A2
HP	Scarring	HP:0100699	0.00187576	2.72682	161	12	6	4508	COL1A1,COL3A1,COL5A2,COL1A2,COL6A3,COL17A1
HP	Joint hyperflexibility	HP:0005692	0.00187576	2.72682	161	12	6	4508	COL1A1,COL2A1,COL3A1,COL1A2,COL9A1,COL18A1
HP	Abnormality of the uterine cervix	HP:0012888	0.00219502	2.65856	10	12	3	4508	COL1A1,COL3A1,COL5A2
HP	Aplasia/Hypoplasia of the skin	HP:0008065	0.00258532	2.58749	170	12	6	4508	COL1A1,COL3A1,COL5A2,COL1A2,COL6A3,COL17A1
HP	Arteriovenous fistula	HP:0004947	0.00301363	2.52091	11	12	3	4508	COL1A1,COL3A1,COL5A2
HP	Soft, doughy skin	HP:0001027	0.00301363	2.52091	11	12	3	4508	COL1A1,COL5A2,COL1A2
HP	Neonatal short-limb short stature	HP:0008921	0.00401215	2.39662	12	12	3	4508	COL1A1,COL2A1,COL1A2
HP	Limb pain	HP:0009763	0.00431095	2.36543	43	12	4	4508	COL1A1,COL2A1,COL5A2,COL9A1
HP	Mitral valve prolapse	HP:0001634	0.00505226	2.29651	103	12	5	4508	COL1A1,COL2A1,COL3A1,COL5A2,COL1A2
HP	Shoulder dislocation	HP:0003834	0.00826057	2.08299	15	12	3	4508	COL1A1,COL5A2,COL1A2
HP	Femoral bowing present at birth, straightening with time	HP:0005005	0.00832929	2.07939	2	12	2	4508	COL1A1,COL1A2
HP	Biconcave flattened vertebrae	HP:0003321	0.00832929	2.07939	2	12	2	4508	COL1A1,COL1A2
HP	Hypermobility of distal interphalangeal joints	HP:0006201	0.00832929	2.07939	2	12	2	4508	COL3A1,COL1A2
HP	Severe generalized osteoporosis	HP:0005897	0.00832929	2.07939	2	12	2	4508	COL1A1,COL1A2
HP	Schmorl's node	HP:0030041	0.00832929	2.07939	2	12	2	4508	COL2A1,COL9A1
HP	Absent ossification of calvaria	HP:0005623	0.00832929	2.07939	2	12	2	4508	COL1A1,COL1A2
HP	Generalized osteoporosis	HP:0040160	0.0123085	1.9098	17	12	3	4508	COL1A1,COL2A1,COL1A2
HP	Hip dislocation	HP:0002827	0.0155058	1.8095	231	12	6	4508	COL1A1,COL2A1,COL3A1,COL5A2,COL1A2,COL6A3
HP	Abnormal mitral valve morphology	HP:0001633	0.0159422	1.79745	130	12	5	4508	COL1A1,COL2A1,COL3A1,COL5A2,COL1A2
HP	Coxa vara	HP:0002812	0.0166248	1.77924	60	12	4	4508	COL1A1,COL2A1,COL1A2,COL9A1
HP	Dermal translucency	HP:0010648	0.017487	1.75728	19	12	3	4508	COL1A1,COL3A1,COL1A2
HP	Vitreoretinopathy	HP:0007773	0.0205421	1.68736	20	12	3	4508	COL2A1,COL9A1,COL18A1
HP	Degenerative vitreoretinopathy	HP:0007964	0.0249509	1.60291	3	12	2	4508	COL2A1,COL9A1
HP	Subcutaneous spheroids	HP:0025014	0.0249509	1.60291	3	12	2	4508	COL1A1,COL5A2
HP	Hypermobility of interphalangeal joints	HP:0005620	0.0249509	1.60291	3	12	2	4508	COL3A1,COL1A2
HP	Hyperextensible skin	HP:0000974	0.0258707	1.58719	67	12	4	4508	COL1A1,COL3A1,COL5A2,COL1A2
HP	Abnormality of bladder morphology	HP:0025487	0.0274482	1.56149	68	12	4	4508	COL1A1,COL3A1,COL5A2,COL1A2
HP	Joint subluxation	HP:0032153	0.0276666	1.55804	22	12	3	4508	COL1A1,COL2A1,COL1A2
HP	Biconcave vertebral bodies	HP:0004586	0.0317689	1.498	23	12	3	4508	COL1A1,COL2A1,COL1A2
HP	Abnormal atrioventricular valve morphology	HP:0006705	0.0320882	1.49365	150	12	5	4508	COL1A1,COL2A1,COL3A1,COL5A2,COL1A2
HP	Avascular necrosis of the capital femoral epiphysis	HP:0005743	0.0362528	1.44066	24	12	3	4508	COL1A1,COL2A1,COL1A2
HP	Abnormality of the epiphysis of the femoral head	HP:0010574	0.0364227	1.43863	73	12	4	4508	COL1A1,COL2A1,COL1A2,COL9A1
HP	Abnormality of femoral epiphysis	HP:0006499	0.0427484	1.36908	76	12	4	4508	COL1A1,COL2A1,COL1A2,COL9A1
HP	Lower extremity joint dislocation	HP:0030311	0.0432148	1.36437	276	12	6	4508	COL1A1,COL2A1,COL3A1,COL5A2,COL1A2,COL6A3
HP	Piezogenic pedal papules	HP:0025509	0.049828	1.30253	4	12	2	4508	COL1A1,COL5A2
HP	Incisional hernia	HP:0004872	0.049828	1.30253	4	12	2	4508	COL1A1,COL5A2
HP	Bowing of limbs due to multiple fractures	HP:0003023	0.049828	1.30253	4	12	2	4508	COL1A1,COL1A2
HP	Coxa valga	HP:0002673	0.0498479	1.30235	79	12	4	4508	COL1A1,COL2A1,COL1A2,COL9A1

## Sheet: Proteome
source	term_name	term_id	adjusted_p_value	negative_log10_of_adjusted_p_value	term_size	query_size	intersection_size	effective_domain_size	intersections
GO:MF	calcium ion binding	GO:0005509	0.0487402	1.31211	725	16	5	20183	CDH6,CD248,HABP2,UMOD,HMCN1
GO:BP	cell adhesion	GO:0007155	0.000194176	3.71181	1489	15	9	21100	SFTPD,EPHB2,MADCAM1,CADM4,CDH6,HABP2,ROBO4,UMOD,HMCN1
GO:BP	cell-cell adhesion	GO:0098609	0.0311993	1.50585	913	15	6	21100	SFTPD,MADCAM1,CDH6,ROBO4,UMOD,HMCN1
GO:BP	cell-cell adhesion via plasma-membrane adhesion molecules	GO:0098742	0.0478356	1.32025	277	15	4	21100	CDH6,ROBO4,UMOD,HMCN1
GO:CC	extracellular region	GO:0005576	0.000434501	3.36201	4315	16	12	21698	SFTPD,EPHB2,VMO1,GNS,PRND,PSAP,LEG1,CD248,HABP2,ROBO4,UMOD,HMCN1
GO:CC	extracellular space	GO:0005615	0.00363769	2.43917	3364	16	10	21698	SFTPD,VMO1,GNS,PSAP,LEG1,CD248,HABP2,ROBO4,UMOD,HMCN1
GO:CC	extracellular exosome	GO:0070062	0.00702808	2.15316	2110	16	8	21698	VMO1,GNS,PSAP,LEG1,CD248,ROBO4,UMOD,HMCN1
GO:CC	extracellular vesicle	GO:1903561	0.00760351	2.11899	2133	16	8	21698	VMO1,GNS,PSAP,LEG1,CD248,ROBO4,UMOD,HMCN1
GO:CC	extracellular organelle	GO:0043230	0.00762941	2.11751	2134	16	8	21698	VMO1,GNS,PSAP,LEG1,CD248,ROBO4,UMOD,HMCN1
GO:CC	extracellular membrane-bounded organelle	GO:0065010	0.00762941	2.11751	2134	16	8	21698	VMO1,GNS,PSAP,LEG1,CD248,ROBO4,UMOD,HMCN1
GO:CC	vesicle	GO:0031982	0.0155248	1.80897	3957	16	10	21698	SFTPD,VMO1,GNS,PSAP,LEG1,CD248,CD300LG,ROBO4,UMOD,HMCN1
CORUM	Robo4–paxillin complex	CORUM:6927	0.0496706	1.3039	2	2	1	3627	ROBO4

## Sheet: miRNome
source	term_name	term_id	adjusted_p_value	negative_log10_of_adjusted_p_value	term_size	query_size	intersection_size	effective_domain_size	intersections
GO:MF	protein binding	GO:0005515	4.41666e-32	31.3549	14833	2027	1710	20183	RHOA,C1ORF116,SEC63,TGFBR3L,EZH2,SACS,PLEKHA6,SPAST,PSMD9,AKIRIN1,CKS2,HOMEZ,NUP205,PLEKHA3,THAP5,GSTO2,UBALD2,FBXW8,SLPI,MCRIP1,CD59,TIRAP,ZNF587,PAQR7,ZNF503,CTNS,TIFA,YY1,PURB,CEP97,ZNF726,SIKE1,ASS1,MAP3K5,CDKN1B,SSH3,ANKMY1,TUBGCP5,TMED10,SLC41A2,C1ORF50,CAD,MRM3,NRIP3,SART3,ADGRB2,NRBP1,BMPR1A,DIRAS1,TP53INP1,MED16,F2RL2,TTC9C,RER1,MTMR12,LCLAT1,PIM3,PDGFRA,KCNA5,AGTPBP1,ZNF835,SLC11A2,SRPX…
GO:MF	ion binding	GO:0043167	1.20797e-17	16.9179	6066	2027	793	20183	RHOA,HRNR,NME1-NME2,SPAST,PLEKHA3,THAP5,TIRAP,ZNF587,ZNF503,ZNF280B,YY1,MGMT,ZNF726,ASS1,MAP3K5,ANKMY1,CAD,ZNFX1,NRBP1,BMPR1A,DIRAS1,SPATA5,YPEL1,PIM3,PDGFRA,AGTPBP1,ZNF835,SLC11A2,ZNF157,LONRF2,RASA4,TCN2,ZNF607,LHPP,ATP2B1,ATM,KIF5B,ZNF460,ZNF557,ZMAT3,RNF20,EIF2AK2,ASXL1,CAPN15,RABGEF1,CHORDC1,SEPT7,ZBTB7B,RAB5C,MMP15,COL27A1,ZNF740,ZNF844,IRAK3,CRY2,ARL10,STK35,TNNI1,SLC1A5,LIMA1,ZNF716,ZMYM1…
GO:MF	DNA binding	GO:0003677	1.79834e-15	14.7451	2497	2027	379	20183	EZH2,HOMEZ,THAP5,SLPI,ZNF587,ZNF280B,YY1,MGMT,PURB,ZNF726,KLLN,ZNF835,TFCP2L1,ZNF157,ZNF607,ATM,ZNF460,ZNF557,ASXL1,RABGEF1,NFATC3,ZBTB7B,GRWD1,ZNF740,ZNF844,CRY2,DR1,ZNF716,ZNF48,MYBL2,ISL2,ZNF141,ZNF749,FUS,HEY2,ZNF107,ZNF480,ZNF772,ZNF75A,ZNF284,APEX1,ZBTB18,PLAGL2,JMJD1C,CREBRF,ZNF589,MCMDC2,ZSCAN29,KDM5B,HOXC8,HOXD10,FOXP4,POLE,NRF1,ZBTB44,ZNF688,NACC1,HIST1H2BN,ERCC1,ZNF665,ZKSCAN8,ZNF264,S…
GO:MF	transcription cis-regulatory region binding	GO:0000976	4.36376e-14	13.3601	1498	2027	250	20183	EZH2,ZNF587,ZNF280B,YY1,PURB,ZNF726,ZNF835,TFCP2L1,ZNF157,ZNF607,ZNF460,ZNF557,NFATC3,ZBTB7B,ZNF740,ZNF844,CRY2,DR1,ZNF716,ZNF48,MYBL2,ISL2,ZNF141,ZNF749,HEY2,ZNF107,ZNF480,ZNF772,ZNF75A,ZNF284,ZBTB18,CREBRF,ZNF589,ZSCAN29,HOXC8,HOXD10,FOXP4,NRF1,ZNF688,NACC1,ZNF665,ZKSCAN8,ZNF264,SREBF2,MAFK,ZNF860,FOXN3,TP53,ZNF136,ZNF43,ZNF770,ZNF652,THAP1,NFIX,RREB1,NKRF,AGO2,ZC3H8,NKX6-2,KLF10,TEF,ZNF347,HES…
GO:MF	transcription regulatory region nucleic acid binding	GO:0001067	5.15558e-14	13.2877	1500	2027	250	20183	EZH2,ZNF587,ZNF280B,YY1,PURB,ZNF726,ZNF835,TFCP2L1,ZNF157,ZNF607,ZNF460,ZNF557,NFATC3,ZBTB7B,ZNF740,ZNF844,CRY2,DR1,ZNF716,ZNF48,MYBL2,ISL2,ZNF141,ZNF749,HEY2,ZNF107,ZNF480,ZNF772,ZNF75A,ZNF284,ZBTB18,CREBRF,ZNF589,ZSCAN29,HOXC8,HOXD10,FOXP4,NRF1,ZNF688,NACC1,ZNF665,ZKSCAN8,ZNF264,SREBF2,MAFK,ZNF860,FOXN3,TP53,ZNF136,ZNF43,ZNF770,ZNF652,THAP1,NFIX,RREB1,NKRF,AGO2,ZC3H8,NKX6-2,KLF10,TEF,ZNF347,HES…
GO:MF	sequence-specific double-stranded DNA binding	GO:1990837	1.86417e-13	12.7295	1555	2027	255	20183	EZH2,ZNF587,ZNF280B,YY1,PURB,ZNF726,ZNF835,TFCP2L1,ZNF157,ZNF607,ZNF460,ZNF557,NFATC3,ZBTB7B,GRWD1,ZNF740,ZNF844,CRY2,DR1,ZNF716,ZNF48,MYBL2,ISL2,ZNF141,ZNF749,HEY2,ZNF107,ZNF480,ZNF772,ZNF75A,ZNF284,ZBTB18,CREBRF,ZNF589,ZSCAN29,KDM5B,HOXC8,HOXD10,FOXP4,NRF1,ZNF688,NACC1,ZNF665,ZKSCAN8,ZNF264,SREBF2,MAFK,ZNF860,FOXN3,TP53,ZNF136,ZNF43,ZNF770,ZNF652,THAP1,NFIX,RREB1,NKRF,AGO2,ZC3H8,NKX6-2,KLF10,TE…
GO:MF	transcription regulator activity	GO:0140110	4.10034e-13	12.3872	1918	2027	299	20183	EZH2,PSMD9,AKIRIN1,HOMEZ,ZNF587,ZNF280B,YY1,PURB,ZNF726,MED16,ZNF835,TFCP2L1,ZNF157,ZNF607,ZNF460,RALY,ZNF557,RNF20,ASXL1,NFATC3,ZBTB7B,ZNF740,ZNF844,ZNF716,ZNF48,MYBL2,ISL2,ZNF141,ZNF749,FUS,HEY2,ZNF107,ZNF480,ZNF772,ZNF75A,ZNF284,DYRK1B,APEX1,ZBTB18,PLAGL2,JMJD1C,CREBRF,ZNF589,ZSCAN29,KDM5B,SCAI,HOXC8,HOXD10,FOXP4,NRF1,ZNF688,FHL2,NACC1,ZNF665,ZKSCAN8,ZNF264,SREBF2,MAFK,ZNF860,FOXN3,ZNF451,TP53…
GO:MF	DNA-binding transcription factor activity	GO:0003700	5.33239e-13	12.2731	1411	2027	235	20183	HOMEZ,ZNF587,ZNF280B,YY1,PURB,ZNF726,ZNF835,TFCP2L1,ZNF157,ZNF607,ZNF460,ZNF557,NFATC3,ZBTB7B,ZNF740,ZNF844,ZNF716,ZNF48,MYBL2,ISL2,ZNF141,ZNF749,HEY2,ZNF107,ZNF480,ZNF772,ZNF75A,ZNF284,ZBTB18,PLAGL2,CREBRF,ZNF589,ZSCAN29,HOXC8,HOXD10,FOXP4,NRF1,ZNF688,NACC1,ZNF665,ZKSCAN8,ZNF264,SREBF2,MAFK,ZNF860,FOXN3,TP53,ZNF136,ZNF43,ZNF770,CREBL2,ZNF652,THAP1,NFIX,RREB1,NKRF,ZC3H8,NKX6-2,KLF10,AFF3,TEF,ZNF3…
GO:MF	double-stranded DNA binding	GO:0003690	7.36705e-13	12.1327	1652	2027	265	20183	EZH2,ZNF587,ZNF280B,YY1,PURB,ZNF726,ZNF835,TFCP2L1,ZNF157,ZNF607,ZNF460,ZNF557,NFATC3,ZBTB7B,GRWD1,ZNF740,ZNF844,CRY2,DR1,ZNF716,ZNF48,MYBL2,ISL2,ZNF141,ZNF749,HEY2,ZNF107,ZNF480,ZNF772,ZNF75A,ZNF284,APEX1,ZBTB18,CREBRF,ZNF589,ZSCAN29,KDM5B,HOXC8,HOXD10,FOXP4,NRF1,ZNF688,NACC1,ZNF665,ZKSCAN8,ZNF264,SREBF2,MAFK,ZNF860,FOXN3,TP53,ZNF136,ZNF43,TERF2,ZNF770,ZNF652,THAP1,NFIX,RREB1,NKRF,AGO2,ZC3H8,NKX…
GO:MF	RNA polymerase II transcription regulatory region sequence-specific DNA binding	GO:0000977	1.08505e-12	11.9645	1404	2027	233	20183	EZH2,ZNF587,ZNF280B,YY1,PURB,ZNF726,ZNF835,TFCP2L1,ZNF157,ZNF607,ZNF460,ZNF557,NFATC3,ZBTB7B,ZNF740,ZNF844,ZNF716,ZNF48,MYBL2,ZNF141,ZNF749,HEY2,ZNF107,ZNF480,ZNF772,ZNF75A,ZNF284,ZBTB18,CREBRF,ZNF589,ZSCAN29,HOXC8,HOXD10,FOXP4,NRF1,ZNF688,NACC1,ZNF665,ZKSCAN8,ZNF264,SREBF2,MAFK,ZNF860,TP53,ZNF136,ZNF43,ZNF770,ZNF652,THAP1,NFIX,RREB1,NKRF,ZC3H8,NKX6-2,KLF10,TEF,ZNF347,HES7,ZBTB37,ZNF85,GTF2A1,SIX…
GO:MF	sequence-specific DNA binding	GO:0043565	1.24867e-12	11.9036	1659	2027	265	20183	EZH2,ZNF587,ZNF280B,YY1,PURB,ZNF726,ZNF835,TFCP2L1,ZNF157,ZNF607,ZNF460,ZNF557,NFATC3,ZBTB7B,GRWD1,ZNF740,ZNF844,CRY2,DR1,ZNF716,ZNF48,MYBL2,ISL2,ZNF141,ZNF749,HEY2,ZNF107,ZNF480,ZNF772,ZNF75A,ZNF284,APEX1,ZBTB18,PLAGL2,CREBRF,ZNF589,ZSCAN29,KDM5B,HOXC8,HOXD10,FOXP4,NRF1,ZNF688,NACC1,ZNF665,ZKSCAN8,ZNF264,SREBF2,MAFK,ZNF860,FOXN3,TP53,ZNF136,ZNF43,TERF2,ZNF770,TET3,ZNF652,THAP1,NFIX,RREB1,NKRF,AG…
GO:MF	DNA-binding transcription factor activity, RNA polymerase II-specific	GO:0000981	1.727e-12	11.7627	1355	2027	226	20183	HOMEZ,ZNF587,ZNF280B,YY1,PURB,ZNF726,TFCP2L1,ZNF157,ZNF607,ZNF460,ZNF557,NFATC3,ZBTB7B,ZNF740,ZNF844,ZNF716,ZNF48,MYBL2,ISL2,ZNF141,ZNF749,HEY2,ZNF107,ZNF480,ZNF772,ZNF75A,ZNF284,ZBTB18,PLAGL2,CREBRF,ZNF589,ZSCAN29,HOXC8,HOXD10,FOXP4,NRF1,ZNF688,NACC1,ZNF665,ZKSCAN8,ZNF264,SREBF2,MAFK,ZNF860,FOXN3,TP53,ZNF136,ZNF43,ZNF770,CREBL2,ZNF652,THAP1,NFIX,RREB1,NKRF,ZC3H8,NKX6-2,KLF10,TEF,ZNF347,TSHZ1,HES…
GO:MF	binding	GO:0005488	5.71679e-12	11.2428	18309	2027	1927	20183	RHOA,C1ORF116,SEC63,TGFBR3L,EZH2,HRNR,SACS,NME1-NME2,PLEKHA6,SPAST,PSMD9,AKIRIN1,CKS2,HOMEZ,NUP205,PLEKHA3,THAP5,GSTO2,UBALD2,FBXW8,SLPI,MCRIP1,CD59,TIRAP,ZNF587,PAQR7,ZNF503,CTNS,ZNF280B,TIFA,YY1,MGMT,PURB,CEP97,ZNF726,SIKE1,ASS1,MAP3K5,CDKN1B,SSH3,ANKMY1,KLLN,TUBGCP5,TMED10,SLC41A2,C1ORF50,CAD,MRM3,NRIP3,SART3,ZNFX1,ADGRB2,NRBP1,BMPR1A,DIRAS1,SPATA5,YPEL1,TP53INP1,MED16,F2RL2,TTC9C,RER1,MTMR12,…
GO:MF	metal ion binding	GO:0046872	1.20282e-11	10.9198	4273	2027	565	20183	HRNR,THAP5,ZNF587,ZNF503,ZNF280B,YY1,MGMT,ZNF726,MAP3K5,ANKMY1,CAD,ZNFX1,BMPR1A,YPEL1,AGTPBP1,ZNF835,SLC11A2,ZNF157,LONRF2,RASA4,TCN2,ZNF607,LHPP,ATP2B1,ZNF460,ZNF557,ZMAT3,RNF20,ASXL1,CAPN15,RABGEF1,CHORDC1,ZBTB7B,MMP15,COL27A1,ZNF740,ZNF844,IRAK3,TNNI1,SLC1A5,LIMA1,ZNF716,ZMYM1,ZSWIM9,TNFSF10,ARHGEF2,ZNF48,PDF,ISL2,ZNF141,ZNF749,FUS,ZNF608,VAT1,ZNF107,RNF168,ZNF480,ZNF772,ZNF75A,ZNF284,SHMT1,AP…
GO:MF	cation binding	GO:0043169	3.87876e-11	10.4113	4362	2027	572	20183	HRNR,THAP5,ZNF587,ZNF503,ZNF280B,YY1,MGMT,ZNF726,MAP3K5,ANKMY1,CAD,ZNFX1,BMPR1A,YPEL1,AGTPBP1,ZNF835,SLC11A2,ZNF157,LONRF2,RASA4,TCN2,ZNF607,LHPP,ATP2B1,ZNF460,ZNF557,ZMAT3,RNF20,ASXL1,CAPN15,RABGEF1,CHORDC1,ZBTB7B,MMP15,COL27A1,ZNF740,ZNF844,IRAK3,TNNI1,SLC1A5,LIMA1,ZNF716,ZMYM1,ZSWIM9,TNFSF10,ARHGEF2,ZNF48,PDF,ISL2,ZNF141,ZNF749,FUS,ZNF608,VAT1,ZNF107,RNF168,ZNF480,ZNF772,ZNF75A,ZNF284,SHMT1,AP…
GO:MF	cis-regulatory region sequence-specific DNA binding	GO:0000987	1.15283e-09	8.93824	1209	2027	197	20183	EZH2,ZNF587,ZNF280B,YY1,ZNF726,ZNF835,TFCP2L1,ZNF157,ZNF607,ZNF460,NFATC3,ZBTB7B,ZNF740,ZNF716,ZNF48,MYBL2,ISL2,ZNF141,HEY2,ZNF107,ZNF480,ZNF772,ZNF284,ZBTB18,ZSCAN29,HOXD10,FOXP4,NRF1,NACC1,ZNF665,ZKSCAN8,ZNF264,SREBF2,MAFK,ZNF860,FOXN3,TP53,ZNF136,ZNF43,ZNF770,ZNF652,THAP1,NFIX,RREB1,NKRF,NKX6-2,KLF10,TEF,ZNF347,HES7,ZBTB37,ZNF85,SIX3,ZNF704,ZNF790,WIZ,BCL6,ZBTB45,BPTF,ZNF573,ZNF490,ZNF383,ZNF3…
GO:MF	RNA polymerase II cis-regulatory region sequence-specific DNA binding	GO:0000978	2.79865e-09	8.55305	1189	2027	193	20183	EZH2,ZNF587,ZNF280B,YY1,ZNF726,ZNF835,TFCP2L1,ZNF157,ZNF607,ZNF460,NFATC3,ZBTB7B,ZNF740,ZNF716,ZNF48,MYBL2,ZNF141,HEY2,ZNF107,ZNF480,ZNF772,ZNF284,ZBTB18,ZSCAN29,HOXD10,FOXP4,NRF1,NACC1,ZNF665,ZKSCAN8,ZNF264,SREBF2,MAFK,ZNF860,TP53,ZNF136,ZNF43,ZNF770,ZNF652,THAP1,NFIX,RREB1,NKRF,NKX6-2,KLF10,TEF,ZNF347,HES7,ZBTB37,ZNF85,SIX3,ZNF704,ZNF790,WIZ,BCL6,ZBTB45,BPTF,ZNF573,ZNF490,ZNF383,ZNF33A,ZNF675,Z…
GO:MF	purine nucleotide binding	GO:0017076	7.82763e-06	5.10637	1932	2027	267	20183	RHOA,NME1-NME2,SPAST,ASS1,MAP3K5,CAD,NRBP1,BMPR1A,DIRAS1,SPATA5,PIM3,PDGFRA,ATP2B1,ATM,KIF5B,EIF2AK2,CHORDC1,SEPT7,RAB5C,IRAK3,ARL10,STK35,MAPK4,YES1,AKT3,NLRP9,TUBB2A,CLCN5,DYRK1B,ATP6V1B1,GNE,GK5,HBS1L,PAPSS2,DCAKD,MCMDC2,TUBB,SAR1B,RRAD,PEAK1,IRAK4,RAP2A,UBE2B,RRAGC,TYRO3,ACTR1A,KIF3A,EIF4A3,EEF2,ENPP1,PDK3,GNAI3,TK1,CDK16,ARL5B,RAB19,EEF2K,DDX52,PRKD1,ULK2,MYLK3,DDX3X,NOL9,EHD3,RAB40A,DNAH9,S…
GO:MF	DNA-binding transcription repressor activity	GO:0001217	8.46899e-06	5.07217	324	2027	66	20183	YY1,PURB,ZNF557,NFATC3,ZNF749,HEY2,ZNF75A,ZBTB18,ZNF589,FOXP4,ZNF688,NACC1,SREBF2,MAFK,TP53,THAP1,ZC3H8,NKX6-2,ZBTB37,ZNF85,ZNF529,BCL6,ZBTB45,ZBTB8A,SALL1,EN1,SATB1,ETV6,ZNF556,KLF8,FOXP1,ASCL2,JUN,NR2F6,SKI,MSX1,PRDM1,ZNF440,ZNF785,FOXK1,ZFHX3,SKIL,MNT,NR1D2,ZNF674,ZKSCAN3,FOXK2,ZNF566,HES6,MXD1,SMAD5,ZNF891,ZNF134,ZNF491,ZNF669,RARA,ZNF124,ZNF560,ZNF555,ZFP69B,ZNF846,HOXB13,ZBTB21,E2F6,HEYL,E2…
GO:MF	purine ribonucleotide binding	GO:0032555	9.60263e-06	5.01761	1919	2027	265	20183	RHOA,NME1-NME2,SPAST,ASS1,MAP3K5,CAD,NRBP1,BMPR1A,DIRAS1,SPATA5,PIM3,PDGFRA,ATP2B1,ATM,KIF5B,EIF2AK2,CHORDC1,SEPT7,RAB5C,IRAK3,ARL10,STK35,MAPK4,YES1,AKT3,NLRP9,TUBB2A,CLCN5,DYRK1B,ATP6V1B1,GNE,GK5,HBS1L,PAPSS2,DCAKD,MCMDC2,TUBB,SAR1B,RRAD,PEAK1,IRAK4,RAP2A,UBE2B,RRAGC,TYRO3,ACTR1A,KIF3A,EIF4A3,EEF2,ENPP1,PDK3,GNAI3,TK1,CDK16,ARL5B,RAB19,EEF2K,DDX52,PRKD1,ULK2,MYLK3,DDX3X,NOL9,EHD3,RAB40A,DNAH9,S…
GO:MF	DNA-binding transcription repressor activity, RNA polymerase II-specific	GO:0001227	1.21595e-05	4.91508	320	2027	65	20183	YY1,PURB,ZNF557,NFATC3,ZNF749,HEY2,ZNF75A,ZBTB18,ZNF589,FOXP4,ZNF688,NACC1,SREBF2,MAFK,TP53,THAP1,ZC3H8,NKX6-2,ZBTB37,ZNF85,ZNF529,BCL6,ZBTB45,ZBTB8A,SALL1,EN1,SATB1,ETV6,ZNF556,KLF8,FOXP1,ASCL2,JUN,NR2F6,SKI,MSX1,PRDM1,ZNF440,ZNF785,FOXK1,ZFHX3,SKIL,MNT,NR1D2,ZNF674,ZKSCAN3,FOXK2,ZNF566,HES6,MXD1,SMAD5,ZNF891,ZNF134,ZNF491,ZNF669,ZNF124,ZNF560,ZNF555,ZFP69B,ZNF846,HOXB13,ZBTB21,E2F6,HEYL,E2F7
GO:MF	ribonucleotide binding	GO:0032553	1.43504e-05	4.84314	1936	2027	266	20183	RHOA,NME1-NME2,SPAST,ASS1,MAP3K5,CAD,NRBP1,BMPR1A,DIRAS1,SPATA5,PIM3,PDGFRA,ATP2B1,ATM,KIF5B,EIF2AK2,CHORDC1,SEPT7,RAB5C,IRAK3,ARL10,STK35,MAPK4,YES1,AKT3,NLRP9,TUBB2A,CLCN5,DYRK1B,ATP6V1B1,GNE,GK5,HBS1L,PAPSS2,DCAKD,MCMDC2,TUBB,SAR1B,RRAD,PEAK1,IRAK4,RAP2A,UBE2B,RRAGC,TYRO3,ACTR1A,KIF3A,EIF4A3,EEF2,ENPP1,PDK3,GNAI3,TK1,CDK16,ARL5B,RAB19,EEF2K,DDX52,PRKD1,ULK2,MYLK3,DDX3X,NOL9,EHD3,RAB40A,DNAH9,S…
GO:MF	catalytic activity	GO:0003824	1.69422e-05	4.77103	5746	2027	683	20183	RHOA,TGFBR3L,EZH2,NME1-NME2,SPAST,GSTO2,FBXW8,TIRAP,MGMT,ASS1,MAP3K5,CDKN1B,SSH3,CAD,MRM3,NRIP3,ZNFX1,NRBP1,BMPR1A,DIRAS1,SPATA5,MED16,F2RL2,MTMR12,LCLAT1,PIM3,PDGFRA,AGTPBP1,GXYLT2,LONRF2,DPYSL5,LHPP,ATP2B1,ATM,KIF5B,KLHL21,RNF20,GPAT4,UGGT1,EIF2AK2,CAPN15,SEPT7,RAB5C,MMP15,TRIR,NDUFB5,IRAK3,CARNMT1,CRY2,ARL10,ZDHHC24,STK35,PTPRJ,MAPK4,GNPTG,LDHB,SMS,YES1,PDF,AKT3,B3GALNT2,TUBB2A,UMPS,TGS1,VAT1,…
GO:MF	purine ribonucleoside triphosphate binding	GO:0035639	2.18842e-05	4.65987	1850	2027	255	20183	RHOA,NME1-NME2,SPAST,ASS1,MAP3K5,CAD,NRBP1,BMPR1A,DIRAS1,SPATA5,PIM3,PDGFRA,ATP2B1,ATM,KIF5B,EIF2AK2,CHORDC1,SEPT7,RAB5C,IRAK3,ARL10,STK35,MAPK4,YES1,AKT3,NLRP9,TUBB2A,CLCN5,DYRK1B,ATP6V1B1,GNE,GK5,HBS1L,PAPSS2,DCAKD,MCMDC2,TUBB,SAR1B,RRAD,PEAK1,IRAK4,RAP2A,UBE2B,RRAGC,TYRO3,ACTR1A,KIF3A,EIF4A3,EEF2,ENPP1,PDK3,GNAI3,TK1,CDK16,ARL5B,RAB19,EEF2K,DDX52,PRKD1,ULK2,MYLK3,DDX3X,NOL9,EHD3,RAB40A,DNAH9,S…
GO:MF	nucleotide binding	GO:0000166	5.82444e-05	4.23475	2176	2027	290	20183	RHOA,NME1-NME2,SPAST,ASS1,MAP3K5,CAD,NRBP1,BMPR1A,DIRAS1,SPATA5,PIM3,PDGFRA,ATP2B1,ATM,KIF5B,EIF2AK2,CHORDC1,SEPT7,RAB5C,IRAK3,CRY2,ARL10,STK35,MAPK4,YES1,AKT3,NLRP9,TUBB2A,CLCN5,DYRK1B,ATP6V1B1,GNE,GK5,HBS1L,PAPSS2,DCAKD,MCMDC2,TUBB,SAR1B,GAPDH,POLE,RRAD,PEAK1,IRAK4,RAP2A,NT5C,UBE2B,ME2,RRAGC,TYRO3,ACTR1A,KIF3A,EIF4A3,EEF2,ENPP1,QSOX1,TET3,PDK3,GNAI3,TK1,CDK16,SRD5A1,ARL5B,RAB19,EEF2K,DDX52,PRKD…
GO:MF	nucleoside phosphate binding	GO:1901265	6.07899e-05	4.21617	2177	2027	290	20183	RHOA,NME1-NME2,SPAST,ASS1,MAP3K5,CAD,NRBP1,BMPR1A,DIRAS1,SPATA5,PIM3,PDGFRA,ATP2B1,ATM,KIF5B,EIF2AK2,CHORDC1,SEPT7,RAB5C,IRAK3,CRY2,ARL10,STK35,MAPK4,YES1,AKT3,NLRP9,TUBB2A,CLCN5,DYRK1B,ATP6V1B1,GNE,GK5,HBS1L,PAPSS2,DCAKD,MCMDC2,TUBB,SAR1B,GAPDH,POLE,RRAD,PEAK1,IRAK4,RAP2A,NT5C,UBE2B,ME2,RRAGC,TYRO3,ACTR1A,KIF3A,EIF4A3,EEF2,ENPP1,QSOX1,TET3,PDK3,GNAI3,TK1,CDK16,SRD5A1,ARL5B,RAB19,EEF2K,DDX52,PRKD…
GO:MF	carbohydrate derivative binding	GO:0097367	0.000371304	3.43027	2292	2027	298	20183	RHOA,TGFBR3L,NME1-NME2,SPAST,ASS1,MAP3K5,CAD,NRBP1,BMPR1A,DIRAS1,SPATA5,PIM3,PDGFRA,ATP2B1,ATM,KIF5B,EIF2AK2,CHORDC1,SEPT7,RAB5C,IRAK3,ARL10,STK35,MAPK4,SUSD5,YES1,AKT3,NLRP9,TUBB2A,CLCN5,DYRK1B,ATP6V1B1,GNE,GK5,HBS1L,PAPSS2,DCAKD,MCMDC2,TUBB,SAR1B,ADA2,RRAD,PEAK1,IRAK4,RAP2A,UBE2B,RRAGC,TYRO3,ACTR1A,KIF3A,EIF4A3,EEF2,ENPP1,PDK3,GNAI3,TK1,CDK16,ARL5B,NINJ1,RAB19,EEF2K,DDX52,PRKD1,ULK2,MYLK3,DDX3X…
GO:MF	small molecule binding	GO:0036094	0.000830969	3.08042	2519	2027	321	20183	RHOA,NME1-NME2,SPAST,ASS1,MAP3K5,CAD,NRBP1,BMPR1A,DIRAS1,SPATA5,PIM3,PDGFRA,TCN2,ATP2B1,ATM,KIF5B,EIF2AK2,CHORDC1,SEPT7,RAB5C,IRAK3,CRY2,ARL10,STK35,MAPK4,YES1,AKT3,NLRP9,TUBB2A,CLCN5,DYRK1B,ATP6V1B1,SHMT1,GNE,GGCX,GK5,HBS1L,PAPSS2,DCAKD,MCMDC2,CYP2W1,TUBB,SAR1B,GAPDH,POLE,RRAD,PEAK1,IRAK4,FOLR1,RAP2A,NT5C,UBE2B,ME2,RRAGC,SLC2A5,TYRO3,ACTR1A,KIF3A,EIF4A3,EEF2,ENPP1,QSOX1,TET3,PDK3,GNAI3,TK1,CDK16…
GO:MF	adenyl nucleotide binding	GO:0030554	0.00137393	2.86204	1577	2027	213	20183	NME1-NME2,SPAST,ASS1,MAP3K5,CAD,NRBP1,BMPR1A,SPATA5,PIM3,PDGFRA,ATP2B1,ATM,KIF5B,EIF2AK2,CHORDC1,IRAK3,STK35,MAPK4,YES1,AKT3,NLRP9,CLCN5,DYRK1B,ATP6V1B1,GNE,GK5,PAPSS2,DCAKD,MCMDC2,PEAK1,IRAK4,UBE2B,TYRO3,ACTR1A,KIF3A,EIF4A3,ENPP1,PDK3,TK1,CDK16,EEF2K,DDX52,PRKD1,ULK2,MYLK3,DDX3X,NOL9,EHD3,DNAH9,CCT4,KIFC1,POLQ,ABCF1,CSNK1A1,MYH14,UBE2G1,SMARCA5,CHEK2,TRMU,XRCC3,GLUL,UBE2D4,AK2,MAK,ATP8B4,CHST12,…
GO:MF	organic cyclic compound binding	GO:0097159	0.00177655	2.75042	7501	2027	847	20183	RHOA,SEC63,EZH2,NME1-NME2,SPAST,HOMEZ,THAP5,SLPI,ZNF587,PAQR7,ZNF280B,YY1,MGMT,PURB,ZNF726,ASS1,MAP3K5,KLLN,CAD,MRM3,SART3,ZNFX1,NRBP1,BMPR1A,DIRAS1,SPATA5,PIM3,PDGFRA,ZNF835,TFCP2L1,ZNF157,TCN2,ZNF607,ATP2B1,ATM,KIF5B,ZNF460,RALY,ZNF557,ZMAT3,RNF20,EIF2AK2,ASXL1,RABGEF1,CHORDC1,NFATC3,SEPT7,ZBTB7B,RAB5C,GRSF1,GRWD1,TRIR,ZNF740,ZNF844,IRAK3,MTRF1L,CRY2,DR1,ARL10,STK35,ZNF716,EIF4H,FYTTD1,CBX6,EIF…
GO:MF	adenyl ribonucleotide binding	GO:0032559	0.00181596	2.74089	1566	2027	211	20183	NME1-NME2,SPAST,ASS1,MAP3K5,CAD,NRBP1,BMPR1A,SPATA5,PIM3,PDGFRA,ATP2B1,ATM,KIF5B,EIF2AK2,CHORDC1,IRAK3,STK35,MAPK4,YES1,AKT3,NLRP9,CLCN5,DYRK1B,ATP6V1B1,GNE,GK5,PAPSS2,DCAKD,MCMDC2,PEAK1,IRAK4,UBE2B,TYRO3,ACTR1A,KIF3A,EIF4A3,ENPP1,PDK3,TK1,CDK16,EEF2K,DDX52,PRKD1,ULK2,MYLK3,DDX3X,NOL9,EHD3,DNAH9,CCT4,KIFC1,POLQ,ABCF1,CSNK1A1,MYH14,UBE2G1,SMARCA5,CHEK2,TRMU,XRCC3,GLUL,UBE2D4,AK2,MAK,ATP8B4,CHST12,…
GO:MF	heterocyclic compound binding	GO:1901363	0.00198737	2.70172	7428	2027	839	20183	RHOA,SEC63,EZH2,NME1-NME2,SPAST,HOMEZ,THAP5,SLPI,ZNF587,ZNF280B,YY1,MGMT,PURB,ZNF726,ASS1,MAP3K5,KLLN,CAD,MRM3,SART3,ZNFX1,NRBP1,BMPR1A,DIRAS1,SPATA5,PIM3,PDGFRA,ZNF835,TFCP2L1,ZNF157,TCN2,ZNF607,ATP2B1,ATM,KIF5B,ZNF460,RALY,ZNF557,ZMAT3,RNF20,EIF2AK2,ASXL1,RABGEF1,CHORDC1,NFATC3,SEPT7,ZBTB7B,RAB5C,GRSF1,GRWD1,TRIR,ZNF740,ZNF844,IRAK3,MTRF1L,CRY2,DR1,ARL10,STK35,ZNF716,EIF4H,FYTTD1,CBX6,EIF5A,MAP…
GO:MF	anion binding	GO:0043168	0.0023155	2.63536	2422	2027	307	20183	RHOA,NME1-NME2,SPAST,PLEKHA3,TIRAP,ASS1,MAP3K5,CAD,NRBP1,BMPR1A,DIRAS1,SPATA5,PIM3,PDGFRA,ATP2B1,ATM,KIF5B,EIF2AK2,CHORDC1,SEPT7,RAB5C,IRAK3,CRY2,ARL10,STK35,PARD3,MAPK4,YES1,AKT3,NLRP9,TUBB2A,CLCN5,DYRK1B,ATP6V1B1,SHMT1,GNE,GK5,HBS1L,PAPSS2,DCAKD,MCMDC2,CYP2W1,TUBB,SAR1B,FZD7,RRAD,PEAK1,IRAK4,FOLR1,RAP2A,UBE2B,RRAGC,TYRO3,ACTR1A,KIF3A,EIF4A3,EEF2,ENPP1,QSOX1,PDK3,GNAI3,TK1,CDK16,SRD5A1,ARL5B,RAP…
GO:MF	ATP binding	GO:0005524	0.00509239	2.29308	1503	2027	201	20183	NME1-NME2,SPAST,ASS1,MAP3K5,CAD,NRBP1,BMPR1A,SPATA5,PIM3,PDGFRA,ATP2B1,ATM,KIF5B,EIF2AK2,CHORDC1,IRAK3,STK35,MAPK4,YES1,AKT3,NLRP9,CLCN5,DYRK1B,ATP6V1B1,GNE,GK5,PAPSS2,DCAKD,MCMDC2,PEAK1,IRAK4,UBE2B,TYRO3,ACTR1A,KIF3A,EIF4A3,ENPP1,PDK3,TK1,CDK16,EEF2K,DDX52,PRKD1,ULK2,MYLK3,DDX3X,NOL9,EHD3,DNAH9,CCT4,KIFC1,POLQ,ABCF1,CSNK1A1,MYH14,UBE2G1,SMARCA5,CHEK2,TRMU,XRCC3,GLUL,UBE2D4,AK2,MAK,ATP8B4,TP53RK,…
GO:MF	protein-containing complex binding	GO:0044877	0.0288155	1.54037	1283	2027	171	20183	EZH2,SACS,SPAST,CDKN1B,PDGFRA,SLC11A2,ATM,SNX9,CAPZB,CFL1,LIMA1,EIF4H,EIF5A,UBD,CRIPT,DCTN6,TGFBI,RNF168,WHAMM,ATP6V1B1,APEX1,MYOM2,EPB41,COTL1,TUBB,DISC1,WDR12,TMCO1,PGAM5,ERCC1,CLSPN,TP53,KIF3A,EIF4A3,TERF2,EEF2,ENPP1,GNAI3,CORO7,CCNF,CALR,DDX3X,TEF,TACO1,STRN4,CACNB2,RPLP1,PPP1R9B,WIZ,ITGA11,ABCF1,S1PR2,MYH14,SMARCA5,FSCN1,HLA-A,SREBF1,IMPACT,SAMD14,TIMM50,PARP2,HMGN3,ITGA3,LASP1,NPLOC4,MCM8,B…
GO:MF	transferase activity	GO:0016740	0.0389274	1.40974	2336	2027	288	20183	TGFBR3L,EZH2,NME1-NME2,GSTO2,FBXW8,MGMT,MAP3K5,CDKN1B,CAD,MRM3,NRBP1,BMPR1A,LCLAT1,PIM3,PDGFRA,GXYLT2,LONRF2,ATM,KLHL21,RNF20,GPAT4,UGGT1,EIF2AK2,IRAK3,CARNMT1,ZDHHC24,STK35,MAPK4,GNPTG,SMS,YES1,AKT3,B3GALNT2,UMPS,TGS1,RNF168,DYRK1B,SHMT1,CHPF2,GNE,NUS1,ALG9,GK5,AGPAT5,PAPSS2,DCAKD,UBR3,GAPDH,ZDHHC18,FKTN,POLE,FDXACB1,PEAK1,FUT11,IRAK4,ELOVL6,UBE2B,TYRO3,ZNF451,SETD7,AS3MT,TERF2,GCNT4,PDK3,TK1,CD…
GO:BP	regulation of cellular metabolic process	GO:0031323	4.56612e-35	34.3405	6004	1951	809	21100	RHOA,EZH2,PSMD9,AKIRIN1,CKS2,HOMEZ,THAP5,FBXW8,SLPI,TIRAP,ZNF587,ZNF503,CTNS,ZNF280B,YY1,MGMT,PURB,ZNF726,ASS1,MAP3K5,CDKN1B,TMED10,SART3,BMPR1A,TP53INP1,MED16,PDGFRA,AGTPBP1,ZNF835,SLC11A2,TFCP2L1,SRPX2,ZNF157,ZNF607,ATM,ZNF460,RALY,SNX9,ZNF557,RNF20,EIF2AK2,ASXL1,CHORDC1,NFATC3,AKT1S1,ZBTB7B,GRSF1,CLN8,ZNF740,ZNF844,TAF8,IRAK3,CRY2,DR1,PTPRJ,ZNF716,SOCS6,EIF4H,CBX6,PARD3,IBTK,EIF5A,TNFSF10,ARHG…
GO:BP	organic substance biosynthetic process	GO:1901576	5.51776e-35	34.2582	5774	1951	785	21100	RHOA,EZH2,NME1-NME2,PSMD9,AKIRIN1,CKS2,HOMEZ,THAP5,TIRAP,ZNF587,ZNF503,CTNS,ZNF280B,YY1,PURB,ZNF726,ASS1,MAP3K5,CDKN1B,CAD,BMPR1A,TP53INP1,MED16,LCLAT1,ZNF835,SLC11A2,TFCP2L1,ZNF157,GXYLT2,ZNF607,ATM,ZNF460,RALY,ZNF557,RNF20,GPAT4,UGGT1,EIF2AK2,ASXL1,NFATC3,ZBTB7B,CLN8,ZNF740,ZNF844,TAF8,IRAK3,MTRF1L,CRY2,DR1,ZDHHC24,ZNF716,SOCS6,EIF4H,CBX6,EIF5A,ARHGEF2,ZNF48,SMS,YES1,MYBL2,DAD1,PDF,ISL2,ZNF141,…
GO:BP	cellular biosynthetic process	GO:0044249	2.51049e-34	33.6002	5700	1951	775	21100	RHOA,EZH2,NME1-NME2,PSMD9,AKIRIN1,CKS2,HOMEZ,THAP5,TIRAP,ZNF587,ZNF503,CTNS,ZNF280B,YY1,PURB,ZNF726,ASS1,MAP3K5,CDKN1B,CAD,BMPR1A,TP53INP1,MED16,LCLAT1,ZNF835,SLC11A2,TFCP2L1,ZNF157,GXYLT2,ZNF607,ATM,ZNF460,RALY,ZNF557,RNF20,GPAT4,UGGT1,EIF2AK2,ASXL1,NFATC3,ZBTB7B,CLN8,ZNF740,ZNF844,TAF8,IRAK3,MTRF1L,CRY2,DR1,ZDHHC24,ZNF716,SOCS6,EIF4H,CBX6,EIF5A,ARHGEF2,ZNF48,SMS,YES1,MYBL2,DAD1,PDF,ISL2,ZNF141,…
GO:BP	biosynthetic process	GO:0009058	3.79025e-34	33.4213	5861	1951	791	21100	RHOA,EZH2,NME1-NME2,PSMD9,AKIRIN1,CKS2,HOMEZ,THAP5,TIRAP,ZNF587,ZNF503,CTNS,ZNF280B,YY1,PURB,ZNF726,ASS1,MAP3K5,CDKN1B,CAD,BMPR1A,TP53INP1,MED16,LCLAT1,ZNF835,SLC11A2,TFCP2L1,ZNF157,GXYLT2,ZNF607,ATM,ZNF460,RALY,ZNF557,RNF20,GPAT4,UGGT1,EIF2AK2,ASXL1,NFATC3,ZBTB7B,CLN8,ZNF740,ZNF844,TAF8,IRAK3,MTRF1L,CRY2,DR1,ZDHHC24,ZNF716,SOCS6,EIF4H,CBX6,EIF5A,ARHGEF2,ZNF48,SMS,YES1,MYBL2,DAD1,PDF,ISL2,ZNF141,…
GO:BP	regulation of primary metabolic process	GO:0080090	1.65539e-32	31.7811	5812	1951	780	21100	RHOA,EZH2,PSMD9,AKIRIN1,CKS2,HOMEZ,THAP5,FBXW8,SLPI,TIRAP,ZNF587,ZNF503,ZNF280B,YY1,MGMT,PURB,ZNF726,MAP3K5,CDKN1B,TMED10,SART3,BMPR1A,TP53INP1,MED16,PDGFRA,AGTPBP1,ZNF835,SLC11A2,TFCP2L1,ZNF157,ZNF607,ATM,ZNF460,RALY,SNX9,ZNF557,RNF20,EIF2AK2,ASXL1,CHORDC1,NFATC3,AKT1S1,ZBTB7B,GRSF1,CLN8,ZNF740,ZNF844,TAF8,IRAK3,CRY2,DR1,PTPRJ,ZNF716,EIF4H,CBX6,PARD3,IBTK,EIF5A,TNFSF10,ARHGEF2,ZNF48,YES1,MYBL2,I…
GO:BP	macromolecule biosynthetic process	GO:0009059	9.80237e-32	31.0087	4770	1951	668	21100	RHOA,EZH2,PSMD9,AKIRIN1,CKS2,HOMEZ,THAP5,TIRAP,ZNF587,ZNF503,ZNF280B,YY1,PURB,ZNF726,MAP3K5,CDKN1B,BMPR1A,TP53INP1,MED16,ZNF835,TFCP2L1,ZNF157,GXYLT2,ZNF607,ATM,ZNF460,RALY,ZNF557,RNF20,UGGT1,EIF2AK2,ASXL1,NFATC3,ZBTB7B,ZNF740,ZNF844,TAF8,IRAK3,MTRF1L,CRY2,DR1,ZDHHC24,ZNF716,EIF4H,CBX6,EIF5A,ARHGEF2,ZNF48,YES1,MYBL2,DAD1,PDF,ISL2,ZNF141,ZNF749,B3GALNT2,FUS,BICRAL,ZNF608,RPL10A,HEY2,ZNF107,RNF168,…
GO:BP	regulation of nitrogen compound metabolic process	GO:0051171	3.09921e-31	30.5087	5654	1951	759	21100	RHOA,EZH2,PSMD9,AKIRIN1,CKS2,HOMEZ,THAP5,FBXW8,SLPI,TIRAP,ZNF587,ZNF503,ZNF280B,YY1,MGMT,PURB,ZNF726,ASS1,MAP3K5,CDKN1B,TMED10,SART3,BMPR1A,TP53INP1,MED16,AGTPBP1,ZNF835,SLC11A2,TFCP2L1,ZNF157,ZNF607,ATM,ZNF460,RALY,SNX9,ZNF557,RNF20,EIF2AK2,ASXL1,CHORDC1,NFATC3,AKT1S1,ZBTB7B,GRSF1,CLN8,ZNF740,ZNF844,TAF8,IRAK3,CRY2,DR1,PTPRJ,ZNF716,EIF4H,CBX6,PARD3,IBTK,EIF5A,TNFSF10,ARHGEF2,ZNF48,YES1,MYBL2,ISL…
GO:BP	cellular nitrogen compound biosynthetic process	GO:0044271	6.22529e-30	29.2058	4765	1951	661	21100	RHOA,EZH2,NME1-NME2,PSMD9,AKIRIN1,CKS2,HOMEZ,THAP5,TIRAP,ZNF587,ZNF503,ZNF280B,YY1,PURB,ZNF726,ASS1,MAP3K5,CDKN1B,CAD,BMPR1A,TP53INP1,MED16,ZNF835,SLC11A2,TFCP2L1,ZNF157,ZNF607,ATM,ZNF460,RALY,ZNF557,RNF20,EIF2AK2,ASXL1,NFATC3,ZBTB7B,CLN8,ZNF740,ZNF844,TAF8,IRAK3,MTRF1L,CRY2,DR1,ZNF716,EIF4H,CBX6,EIF5A,ARHGEF2,ZNF48,SMS,YES1,MYBL2,PDF,ISL2,ZNF141,ZNF749,FUS,BICRAL,ZNF608,UMPS,RPL10A,HEY2,DHODH,ZN…
GO:BP	regulation of cellular process	GO:0050794	8.53834e-29	28.0686	11193	1951	1280	21100	RHOA,TGFBR3L,EZH2,SACS,SPAST,PSMD9,AKIRIN1,CKS2,HOMEZ,THAP5,FBXW8,SLPI,MCRIP1,CD59,TIRAP,ZNF587,PAQR7,ZNF503,CTNS,ZNF280B,TIFA,YY1,MGMT,PURB,CEP97,ZNF726,ASS1,MAP3K5,CDKN1B,SSH3,TMED10,SART3,ADGRB2,NRBP1,BMPR1A,DIRAS1,TP53INP1,MED16,F2RL2,RER1,NPY4R,PIM3,PDGFRA,KCNA5,AGTPBP1,ZNF835,SLC11A2,TFCP2L1,SRPX2,ZNF157,TMBIM4,RASA4,ZNF607,DPYSL5,ATP2B1,ATM,KIF5B,KLHL21,ZNF460,RALY,SNX9,ZNF557,RNF20,CAPZB,…
GO:BP	regulation of cellular biosynthetic process	GO:0031326	1.35286e-28	27.8687	4085	1951	583	21100	RHOA,EZH2,PSMD9,AKIRIN1,CKS2,HOMEZ,THAP5,TIRAP,ZNF587,ZNF503,CTNS,ZNF280B,YY1,PURB,ZNF726,ASS1,MAP3K5,CDKN1B,BMPR1A,TP53INP1,MED16,ZNF835,TFCP2L1,ZNF157,ZNF607,ATM,ZNF460,RALY,ZNF557,RNF20,EIF2AK2,ASXL1,NFATC3,ZBTB7B,ZNF740,ZNF844,TAF8,IRAK3,CRY2,DR1,ZNF716,EIF4H,CBX6,EIF5A,ARHGEF2,ZNF48,YES1,MYBL2,ISL2,ZNF141,ZNF749,FUS,BICRAL,ZNF608,HEY2,ZNF107,RNF168,ZNF480,ZNF772,ZNF75A,ZNF284,DYRK1B,SHMT1,AP…
GO:BP	regulation of biosynthetic process	GO:0009889	1.29369e-27	26.8882	4145	1951	586	21100	RHOA,EZH2,PSMD9,AKIRIN1,CKS2,HOMEZ,THAP5,TIRAP,ZNF587,ZNF503,CTNS,ZNF280B,YY1,PURB,ZNF726,ASS1,MAP3K5,CDKN1B,BMPR1A,TP53INP1,MED16,ZNF835,TFCP2L1,ZNF157,ZNF607,ATM,ZNF460,RALY,ZNF557,RNF20,EIF2AK2,ASXL1,NFATC3,ZBTB7B,ZNF740,ZNF844,TAF8,IRAK3,CRY2,DR1,ZNF716,EIF4H,CBX6,EIF5A,ARHGEF2,ZNF48,YES1,MYBL2,ISL2,ZNF141,ZNF749,FUS,BICRAL,ZNF608,HEY2,ZNF107,RNF168,ZNF480,ZNF772,ZNF75A,ZNF284,DYRK1B,SHMT1,AP…
GO:BP	organic cyclic compound biosynthetic process	GO:1901362	5.71855e-27	26.2427	4213	1951	591	21100	RHOA,EZH2,NME1-NME2,PSMD9,AKIRIN1,CKS2,HOMEZ,THAP5,TIRAP,ZNF587,ZNF503,CTNS,ZNF280B,YY1,PURB,ZNF726,MAP3K5,CDKN1B,CAD,BMPR1A,TP53INP1,MED16,ZNF835,SLC11A2,TFCP2L1,ZNF157,ZNF607,ATM,ZNF460,RALY,ZNF557,RNF20,EIF2AK2,ASXL1,NFATC3,ZBTB7B,ZNF740,ZNF844,TAF8,IRAK3,CRY2,DR1,ZNF716,CBX6,EIF5A,ARHGEF2,ZNF48,YES1,MYBL2,ISL2,ZNF141,ZNF749,FUS,BICRAL,ZNF608,UMPS,HEY2,DHODH,ZNF107,RNF168,ZNF480,ZNF772,ZNF75A,…
GO:BP	regulation of macromolecule biosynthetic process	GO:0010556	3.44449e-26	25.4629	3926	1951	557	21100	RHOA,EZH2,PSMD9,AKIRIN1,CKS2,HOMEZ,THAP5,TIRAP,ZNF587,ZNF503,ZNF280B,YY1,PURB,ZNF726,MAP3K5,CDKN1B,BMPR1A,TP53INP1,MED16,ZNF835,TFCP2L1,ZNF157,ZNF607,ATM,ZNF460,RALY,ZNF557,RNF20,EIF2AK2,ASXL1,NFATC3,ZBTB7B,ZNF740,ZNF844,TAF8,IRAK3,CRY2,DR1,ZNF716,EIF4H,CBX6,EIF5A,ARHGEF2,ZNF48,YES1,MYBL2,ISL2,ZNF141,ZNF749,FUS,BICRAL,ZNF608,HEY2,ZNF107,RNF168,ZNF480,ZNF772,ZNF75A,ZNF284,DYRK1B,SHMT1,APEX1,ELP2,I…
GO:BP	aromatic compound biosynthetic process	GO:0019438	4.52636e-26	25.3443	4068	1951	572	21100	RHOA,EZH2,NME1-NME2,PSMD9,AKIRIN1,CKS2,HOMEZ,THAP5,TIRAP,ZNF587,ZNF503,CTNS,ZNF280B,YY1,PURB,ZNF726,MAP3K5,CDKN1B,CAD,BMPR1A,TP53INP1,MED16,ZNF835,SLC11A2,TFCP2L1,ZNF157,ZNF607,ATM,ZNF460,RALY,ZNF557,RNF20,EIF2AK2,ASXL1,NFATC3,ZBTB7B,ZNF740,ZNF844,TAF8,IRAK3,CRY2,DR1,ZNF716,CBX6,EIF5A,ARHGEF2,ZNF48,YES1,MYBL2,ISL2,ZNF141,ZNF749,FUS,BICRAL,ZNF608,UMPS,HEY2,DHODH,ZNF107,RNF168,ZNF480,ZNF772,ZNF75A,…
GO:BP	heterocycle biosynthetic process	GO:0018130	7.4805e-26	25.1261	4057	1951	570	21100	RHOA,EZH2,NME1-NME2,PSMD9,AKIRIN1,CKS2,HOMEZ,THAP5,TIRAP,ZNF587,ZNF503,ZNF280B,YY1,PURB,ZNF726,MAP3K5,CDKN1B,CAD,BMPR1A,TP53INP1,MED16,ZNF835,SLC11A2,TFCP2L1,ZNF157,ZNF607,ATM,ZNF460,RALY,ZNF557,RNF20,EIF2AK2,ASXL1,NFATC3,ZBTB7B,ZNF740,ZNF844,TAF8,IRAK3,CRY2,DR1,ZNF716,CBX6,EIF5A,ARHGEF2,ZNF48,YES1,MYBL2,ISL2,ZNF141,ZNF749,FUS,BICRAL,ZNF608,UMPS,HEY2,DHODH,ZNF107,RNF168,ZNF480,ZNF772,ZNF75A,ZNF28…
GO:BP	nucleobase-containing compound biosynthetic process	GO:0034654	2.71968e-25	24.5655	3984	1951	560	21100	RHOA,EZH2,NME1-NME2,PSMD9,AKIRIN1,CKS2,HOMEZ,THAP5,TIRAP,ZNF587,ZNF503,ZNF280B,YY1,PURB,ZNF726,MAP3K5,CDKN1B,CAD,BMPR1A,TP53INP1,MED16,ZNF835,TFCP2L1,ZNF157,ZNF607,ATM,ZNF460,RALY,ZNF557,RNF20,EIF2AK2,ASXL1,NFATC3,ZBTB7B,ZNF740,ZNF844,TAF8,IRAK3,CRY2,DR1,ZNF716,CBX6,EIF5A,ARHGEF2,ZNF48,YES1,MYBL2,ISL2,ZNF141,ZNF749,FUS,BICRAL,ZNF608,UMPS,HEY2,DHODH,ZNF107,RNF168,ZNF480,ZNF772,ZNF75A,ZNF284,DYRK1B…
GO:BP	regulation of nucleobase-containing compound metabolic process	GO:0019219	1.63801e-24	23.7857	4048	1951	564	21100	RHOA,EZH2,PSMD9,AKIRIN1,CKS2,HOMEZ,THAP5,TIRAP,ZNF587,ZNF503,ZNF280B,YY1,MGMT,PURB,ZNF726,MAP3K5,CDKN1B,BMPR1A,TP53INP1,MED16,ZNF835,TFCP2L1,ZNF157,ZNF607,ATM,ZNF460,RALY,ZNF557,RNF20,EIF2AK2,ASXL1,NFATC3,ZBTB7B,GRSF1,ZNF740,ZNF844,TAF8,IRAK3,CRY2,DR1,ZNF716,CBX6,EIF5A,ARHGEF2,ZNF48,YES1,MYBL2,ISL2,ZNF141,ZNF749,FUS,BICRAL,ZNF608,HEY2,ZNF107,RNF168,ZNF480,ZNF772,SRSF1,ZNF75A,ZNF284,DYRK1B,APEX1,E…
GO:BP	regulation of RNA metabolic process	GO:0051252	2.9265e-24	23.5337	3753	1951	531	21100	RHOA,EZH2,PSMD9,AKIRIN1,CKS2,HOMEZ,THAP5,TIRAP,ZNF587,ZNF503,ZNF280B,YY1,PURB,ZNF726,MAP3K5,CDKN1B,BMPR1A,TP53INP1,MED16,ZNF835,TFCP2L1,ZNF157,ZNF607,ATM,ZNF460,RALY,ZNF557,RNF20,EIF2AK2,ASXL1,NFATC3,ZBTB7B,GRSF1,ZNF740,ZNF844,TAF8,IRAK3,CRY2,DR1,ZNF716,CBX6,EIF5A,ARHGEF2,ZNF48,YES1,MYBL2,ISL2,ZNF141,ZNF749,FUS,BICRAL,ZNF608,HEY2,ZNF107,RNF168,ZNF480,ZNF772,SRSF1,ZNF75A,ZNF284,DYRK1B,APEX1,ELP2,I…
GO:BP	RNA biosynthetic process	GO:0032774	3.36921e-24	23.4725	3600	1951	514	21100	RHOA,EZH2,PSMD9,AKIRIN1,CKS2,HOMEZ,THAP5,TIRAP,ZNF587,ZNF503,ZNF280B,YY1,PURB,ZNF726,MAP3K5,CDKN1B,BMPR1A,TP53INP1,MED16,ZNF835,TFCP2L1,ZNF157,ZNF607,ATM,ZNF460,RALY,ZNF557,RNF20,EIF2AK2,ASXL1,NFATC3,ZBTB7B,ZNF740,ZNF844,TAF8,IRAK3,CRY2,DR1,ZNF716,CBX6,EIF5A,ARHGEF2,ZNF48,YES1,MYBL2,ISL2,ZNF141,ZNF749,FUS,BICRAL,ZNF608,HEY2,ZNF107,RNF168,ZNF480,ZNF772,ZNF75A,ZNF284,DYRK1B,APEX1,ELP2,ING1,ZBTB18,P…
GO:BP	transcription, DNA-templated	GO:0006351	5.18532e-24	23.2852	3579	1951	511	21100	RHOA,EZH2,PSMD9,AKIRIN1,CKS2,HOMEZ,THAP5,TIRAP,ZNF587,ZNF503,ZNF280B,YY1,PURB,ZNF726,MAP3K5,CDKN1B,BMPR1A,TP53INP1,MED16,ZNF835,TFCP2L1,ZNF157,ZNF607,ATM,ZNF460,RALY,ZNF557,RNF20,EIF2AK2,ASXL1,NFATC3,ZBTB7B,ZNF740,ZNF844,TAF8,IRAK3,CRY2,DR1,ZNF716,CBX6,EIF5A,ARHGEF2,ZNF48,YES1,MYBL2,ISL2,ZNF141,ZNF749,FUS,BICRAL,ZNF608,HEY2,ZNF107,RNF168,ZNF480,ZNF772,ZNF75A,ZNF284,DYRK1B,APEX1,ELP2,ING1,ZBTB18,P…
GO:BP	nucleic acid-templated transcription	GO:0097659	5.55403e-24	23.2554	3580	1951	511	21100	RHOA,EZH2,PSMD9,AKIRIN1,CKS2,HOMEZ,THAP5,TIRAP,ZNF587,ZNF503,ZNF280B,YY1,PURB,ZNF726,MAP3K5,CDKN1B,BMPR1A,TP53INP1,MED16,ZNF835,TFCP2L1,ZNF157,ZNF607,ATM,ZNF460,RALY,ZNF557,RNF20,EIF2AK2,ASXL1,NFATC3,ZBTB7B,ZNF740,ZNF844,TAF8,IRAK3,CRY2,DR1,ZNF716,CBX6,EIF5A,ARHGEF2,ZNF48,YES1,MYBL2,ISL2,ZNF141,ZNF749,FUS,BICRAL,ZNF608,HEY2,ZNF107,RNF168,ZNF480,ZNF772,ZNF75A,ZNF284,DYRK1B,APEX1,ELP2,ING1,ZBTB18,P…
GO:BP	regulation of transcription, DNA-templated	GO:0006355	3.14881e-23	22.5019	3451	1951	494	21100	RHOA,EZH2,PSMD9,AKIRIN1,CKS2,HOMEZ,THAP5,TIRAP,ZNF587,ZNF503,ZNF280B,YY1,PURB,ZNF726,MAP3K5,CDKN1B,BMPR1A,TP53INP1,MED16,ZNF835,TFCP2L1,ZNF157,ZNF607,ATM,ZNF460,RALY,ZNF557,RNF20,EIF2AK2,ASXL1,NFATC3,ZBTB7B,ZNF740,ZNF844,TAF8,IRAK3,CRY2,DR1,ZNF716,CBX6,EIF5A,ARHGEF2,ZNF48,YES1,MYBL2,ISL2,ZNF141,ZNF749,FUS,BICRAL,ZNF608,HEY2,ZNF107,RNF168,ZNF480,ZNF772,ZNF75A,ZNF284,DYRK1B,APEX1,ELP2,ING1,ZBTB18,P…
GO:BP	regulation of RNA biosynthetic process	GO:2001141	3.35886e-23	22.4738	3461	1951	495	21100	RHOA,EZH2,PSMD9,AKIRIN1,CKS2,HOMEZ,THAP5,TIRAP,ZNF587,ZNF503,ZNF280B,YY1,PURB,ZNF726,MAP3K5,CDKN1B,BMPR1A,TP53INP1,MED16,ZNF835,TFCP2L1,ZNF157,ZNF607,ATM,ZNF460,RALY,ZNF557,RNF20,EIF2AK2,ASXL1,NFATC3,ZBTB7B,ZNF740,ZNF844,TAF8,IRAK3,CRY2,DR1,ZNF716,CBX6,EIF5A,ARHGEF2,ZNF48,YES1,MYBL2,ISL2,ZNF141,ZNF749,FUS,BICRAL,ZNF608,HEY2,ZNF107,RNF168,ZNF480,ZNF772,ZNF75A,ZNF284,DYRK1B,APEX1,ELP2,ING1,ZBTB18,P…
GO:BP	regulation of nucleic acid-templated transcription	GO:1903506	3.37286e-23	22.472	3452	1951	494	21100	RHOA,EZH2,PSMD9,AKIRIN1,CKS2,HOMEZ,THAP5,TIRAP,ZNF587,ZNF503,ZNF280B,YY1,PURB,ZNF726,MAP3K5,CDKN1B,BMPR1A,TP53INP1,MED16,ZNF835,TFCP2L1,ZNF157,ZNF607,ATM,ZNF460,RALY,ZNF557,RNF20,EIF2AK2,ASXL1,NFATC3,ZBTB7B,ZNF740,ZNF844,TAF8,IRAK3,CRY2,DR1,ZNF716,CBX6,EIF5A,ARHGEF2,ZNF48,YES1,MYBL2,ISL2,ZNF141,ZNF749,FUS,BICRAL,ZNF608,HEY2,ZNF107,RNF168,ZNF480,ZNF772,ZNF75A,ZNF284,DYRK1B,APEX1,ELP2,ING1,ZBTB18,P…
GO:BP	biological regulation	GO:0065007	4.11974e-23	22.3851	13001	1951	1415	21100	RHOA,TGFBR3L,EZH2,HRNR,SACS,SPAST,PSMD9,AKIRIN1,CKS2,HOMEZ,THAP5,FBXW8,SLPI,MCRIP1,CD59,TIRAP,ZNF587,PAQR7,ZNF503,CTNS,ZNF280B,TIFA,YY1,MGMT,PURB,CEP97,ZNF726,ASS1,MAP3K5,CDKN1B,SSH3,TMED10,SART3,ZNFX1,ADGRB2,NRBP1,BMPR1A,DIRAS1,TP53INP1,MED16,F2RL2,RER1,MTMR12,NPY4R,PIM3,PDGFRA,KCNA5,AGTPBP1,ZNF835,SLC11A2,TFCP2L1,SRPX2,ZNF157,TMBIM4,RASA4,ZNF607,DPYSL5,ATP2B1,ATM,KIF5B,KLHL21,ZNF460,RALY,SNX9,Z…
GO:BP	regulation of transcription by RNA polymerase II	GO:0006357	1.09928e-19	18.9589	2559	1951	381	21100	RHOA,EZH2,AKIRIN1,CKS2,HOMEZ,THAP5,ZNF587,ZNF280B,YY1,PURB,ZNF726,BMPR1A,MED16,ZNF835,TFCP2L1,ZNF157,ZNF607,ATM,ZNF460,ZNF557,ASXL1,NFATC3,ZBTB7B,ZNF740,ZNF844,TAF8,CRY2,DR1,ZNF716,CBX6,EIF5A,ARHGEF2,ZNF48,YES1,MYBL2,ISL2,ZNF141,ZNF749,FUS,ZNF608,HEY2,ZNF107,ZNF480,ZNF772,ZNF75A,ZNF284,APEX1,ELP2,ZBTB18,PLAGL2,JMJD1C,CREBRF,ZNF589,ZSCAN29,RIF1,HOXC8,HOXD10,FOXP4,NRF1,ZNF688,FHL2,NACC1,ERCC1,ZNF66…
GO:BP	transcription by RNA polymerase II	GO:0006366	1.71011e-19	18.767	2653	1951	391	21100	RHOA,EZH2,AKIRIN1,CKS2,HOMEZ,THAP5,ZNF587,ZNF280B,YY1,PURB,ZNF726,BMPR1A,MED16,ZNF835,TFCP2L1,ZNF157,ZNF607,ATM,ZNF460,ZNF557,ASXL1,NFATC3,ZBTB7B,ZNF740,ZNF844,TAF8,CRY2,DR1,ZNF716,CBX6,EIF5A,ARHGEF2,ZNF48,YES1,MYBL2,ISL2,ZNF141,ZNF749,FUS,ZNF608,HEY2,ZNF107,RNF168,ZNF480,ZNF772,ZNF75A,ZNF284,APEX1,ELP2,ZBTB18,PLAGL2,JMJD1C,CREBRF,ZNF589,ZSCAN29,RIF1,HOXC8,HOXD10,FOXP4,NRF1,ZNF688,FHL2,NACC1,ERCC…
GO:BP	regulation of metabolic process	GO:0019222	4.21269e-19	18.3754	7313	1951	874	21100	RHOA,EZH2,PSMD9,AKIRIN1,CKS2,HOMEZ,THAP5,FBXW8,SLPI,TIRAP,ZNF587,ZNF503,CTNS,ZNF280B,YY1,MGMT,PURB,ZNF726,ASS1,MAP3K5,CDKN1B,TMED10,SART3,ZNFX1,BMPR1A,TP53INP1,MED16,PDGFRA,AGTPBP1,ZNF835,SLC11A2,TFCP2L1,SRPX2,ZNF157,ZNF607,ATP2B1,ATM,ZNF460,RALY,SNX9,ZNF557,RNF20,EIF2AK2,ASXL1,CHORDC1,NFATC3,AKT1S1,ZBTB7B,GRSF1,CLN8,ZNF740,ZNF844,TAF8,IRAK3,CRY2,DR1,PTPRJ,ZNF716,SOCS6,EIF4H,CBX6,PARD3,IBTK,EIF5A…
GO:BP	regulation of biological process	GO:0050789	1.82585e-18	17.7385	12276	1951	1331	21100	RHOA,TGFBR3L,EZH2,SACS,SPAST,PSMD9,AKIRIN1,CKS2,HOMEZ,THAP5,FBXW8,SLPI,MCRIP1,CD59,TIRAP,ZNF587,PAQR7,ZNF503,CTNS,ZNF280B,TIFA,YY1,MGMT,PURB,CEP97,ZNF726,ASS1,MAP3K5,CDKN1B,SSH3,TMED10,SART3,ZNFX1,ADGRB2,NRBP1,BMPR1A,DIRAS1,TP53INP1,MED16,F2RL2,RER1,NPY4R,PIM3,PDGFRA,KCNA5,AGTPBP1,ZNF835,SLC11A2,TFCP2L1,SRPX2,ZNF157,TMBIM4,RASA4,ZNF607,DPYSL5,ATP2B1,ATM,KIF5B,KLHL21,ZNF460,RALY,SNX9,ZNF557,ZMAT3,…
GO:BP	negative regulation of cellular process	GO:0048523	1.02814e-17	16.9879	4856	1951	621	21100	RHOA,EZH2,SACS,PSMD9,AKIRIN1,THAP5,SLPI,TIRAP,ZNF503,CTNS,YY1,MGMT,PURB,CEP97,ASS1,CDKN1B,SSH3,TMED10,BMPR1A,TP53INP1,PIM3,PDGFRA,AGTPBP1,TFCP2L1,TMBIM4,RASA4,ATM,ZNF557,RNF20,CAPZB,EIF2AK2,ASXL1,CHORDC1,NFATC3,AKT1S1,ZBTB7B,CLN8,CFL1,IRAK3,CRY2,DR1,LIMA1,PTPRJ,SOCS6,CBX6,PARD3,IBTK,ARHGEF2,DAD1,ISL2,ZNF141,AKT3,ZNF749,FUS,ZNF608,TGFBI,HEY2,VAT1,RNF168,PPP1R13B,ZNF75A,LRIG2,SHMT1,APEX1,RHPN2,ING1…
GO:BP	regulation of macromolecule metabolic process	GO:0060255	5.25152e-16	15.2797	6787	1951	807	21100	RHOA,EZH2,PSMD9,AKIRIN1,CKS2,HOMEZ,THAP5,FBXW8,SLPI,TIRAP,ZNF587,ZNF503,ZNF280B,YY1,MGMT,PURB,ZNF726,MAP3K5,CDKN1B,TMED10,SART3,ZNFX1,BMPR1A,TP53INP1,MED16,PDGFRA,AGTPBP1,ZNF835,SLC11A2,TFCP2L1,ZNF157,ZNF607,ATP2B1,ATM,ZNF460,RALY,SNX9,ZNF557,RNF20,EIF2AK2,ASXL1,CHORDC1,NFATC3,AKT1S1,ZBTB7B,GRSF1,CLN8,ZNF740,ZNF844,TAF8,IRAK3,CRY2,DR1,PTPRJ,ZNF716,EIF4H,CBX6,PARD3,IBTK,EIF5A,TNFSF10,ARHGEF2,ZNF48…
GO:BP	cellular macromolecule metabolic process	GO:0044260	2.62713e-15	14.5805	5766	1951	702	21100	RHOA,EZH2,PSMD9,CKS2,FBXW8,SLPI,TIRAP,YY1,MGMT,MAP3K5,CDKN1B,SSH3,TMED10,CAD,MRM3,SART3,NRBP1,BMPR1A,PIM3,PDGFRA,AGTPBP1,SLC11A2,GXYLT2,LONRF2,ATM,KLHL21,SNX9,RNF20,UGGT1,EIF2AK2,ASXL1,RABGEF1,CHORDC1,AKT1S1,ZBTB7B,MMP15,GRSF1,GRWD1,CLN8,TRIR,TAF8,IRAK3,MTRF1L,CRY2,DR1,ZDHHC24,STK35,PTPRJ,ASB6,SOCS6,EIF4H,PARD3,IBTK,EIF5A,MAPK4,TNFSF10,UBD,ARHGEF2,YES1,DAD1,PDF,MRTO4,AKT3,B3GALNT2,FUS,TGS1,RPL10A…
GO:BP	organonitrogen compound metabolic process	GO:1901564	2.07151e-14	13.6837	6446	1951	765	21100	RHOA,EZH2,NME1-NME2,PSMD9,CKS2,GSTO2,FBXW8,SLPI,TIRAP,CTNS,MGMT,ASS1,MAP3K5,CDKN1B,SSH3,TMED10,CAD,NRIP3,SART3,NRBP1,BMPR1A,PIM3,PDGFRA,AGTPBP1,SLC11A2,GXYLT2,LONRF2,ATM,KLHL21,SNX9,RNF20,GPAT4,NUMBL,UGGT1,EIF2AK2,ASXL1,CAPN15,RABGEF1,CHORDC1,AKT1S1,ZBTB7B,MMP15,CLN8,TAF8,IRAK3,MTRF1L,CARNMT1,CRY2,DR1,ZDHHC24,STK35,PTPRJ,ASB6,SOCS6,EIF4H,PARD3,IBTK,EIF5A,MAPK4,TNFSF10,UBD,ARHGEF2,SMS,YES1,DAD1,PD…
GO:BP	cellular protein metabolic process	GO:0044267	6.97749e-13	12.1563	4882	1951	600	21100	RHOA,EZH2,PSMD9,CKS2,FBXW8,SLPI,TIRAP,MAP3K5,CDKN1B,SSH3,TMED10,CAD,SART3,NRBP1,BMPR1A,PIM3,PDGFRA,AGTPBP1,SLC11A2,GXYLT2,LONRF2,ATM,KLHL21,SNX9,RNF20,UGGT1,EIF2AK2,ASXL1,RABGEF1,CHORDC1,AKT1S1,ZBTB7B,MMP15,CLN8,TAF8,IRAK3,MTRF1L,CRY2,DR1,ZDHHC24,STK35,PTPRJ,ASB6,SOCS6,EIF4H,PARD3,IBTK,EIF5A,MAPK4,TNFSF10,UBD,ARHGEF2,YES1,DAD1,PDF,AKT3,B3GALNT2,RPL10A,RNF168,DYRK1B,LRIG2,RFT1,SHMT1,NUS1,ALG9,GGCX…
GO:BP	negative regulation of cellular metabolic process	GO:0031324	1.00561e-12	11.9976	2506	1951	348	21100	RHOA,EZH2,THAP5,SLPI,TIRAP,ZNF503,CTNS,YY1,PURB,CDKN1B,TMED10,TFCP2L1,ATM,ZNF557,RNF20,EIF2AK2,CHORDC1,NFATC3,AKT1S1,ZBTB7B,CLN8,IRAK3,CRY2,DR1,PTPRJ,CBX6,PARD3,IBTK,ZNF141,AKT3,ZNF749,FUS,ZNF608,HEY2,RNF168,ZNF75A,LRIG2,SHMT1,APEX1,ZBTB18,SUMO1,HAP1,CREBRF,ZNF589,DFFA,KDM5B,SCAI,RIF1,GAPDH,HOXC8,FOXP4,STYX,ZNF688,FHL2,NACC1,ERCC1,GAS1,SREBF2,MAFK,UBE2B,FOXN3,ZNF451,TP53,TPPP,ZNF136,EIF4A3,TERF2,…
GO:BP	negative regulation of nitrogen compound metabolic process	GO:0051172	1.00914e-12	11.996	2371	1951	333	21100	EZH2,THAP5,SLPI,TIRAP,ZNF503,YY1,PURB,CDKN1B,TMED10,TFCP2L1,ATM,ZNF557,RNF20,EIF2AK2,CHORDC1,NFATC3,AKT1S1,ZBTB7B,CLN8,IRAK3,CRY2,DR1,PTPRJ,CBX6,PARD3,IBTK,ZNF141,ZNF749,FUS,ZNF608,HEY2,RNF168,ZNF75A,LRIG2,SHMT1,APEX1,ZBTB18,SUMO1,HAP1,CREBRF,ZNF589,DFFA,KDM5B,SCAI,RIF1,GAPDH,HOXC8,FOXP4,STYX,ZNF688,FHL2,NACC1,ERCC1,GAS1,SREBF2,MAFK,UBE2B,FOXN3,ZNF451,TP53,TPPP,ZNF136,EIF4A3,TERF2,MLLT1,ENPP1,TRI…
GO:BP	positive regulation of cellular metabolic process	GO:0031325	2.94096e-12	11.5315	3271	1951	429	21100	RHOA,EZH2,PSMD9,AKIRIN1,CKS2,FBXW8,TIRAP,YY1,MGMT,ASS1,MAP3K5,CDKN1B,SART3,BMPR1A,TP53INP1,MED16,PDGFRA,AGTPBP1,SLC11A2,TFCP2L1,ATM,SNX9,RNF20,ASXL1,NFATC3,ZBTB7B,GRSF1,TAF8,DR1,PTPRJ,EIF5A,TNFSF10,ARHGEF2,ZNF48,YES1,MYBL2,FUS,BICRAL,HEY2,ZNF107,RNF168,DYRK1B,APEX1,ING1,ZBTB18,PLAGL2,SUMO1,BMP3,CREBRF,RPS9,FZD7,RIF1,HOXD10,DISC1,MSN,NRF1,AVPR1A,ERCC1,MRPL12,RAP2A,SREBF2,RDH10,UBE2B,CLSPN,TYRO3,ZN…
GO:BP	regulation of gene expression	GO:0010468	3.33041e-12	11.4775	5452	1951	654	21100	RHOA,EZH2,PSMD9,AKIRIN1,CKS2,HOMEZ,THAP5,TIRAP,ZNF587,ZNF503,ZNF280B,YY1,PURB,ZNF726,MAP3K5,CDKN1B,TMED10,SART3,ZNFX1,BMPR1A,TP53INP1,MED16,PDGFRA,ZNF835,TFCP2L1,ZNF157,ZNF607,ATP2B1,ATM,ZNF460,RALY,ZNF557,RNF20,EIF2AK2,ASXL1,NFATC3,ZBTB7B,GRSF1,ZNF740,ZNF844,TAF8,IRAK3,CRY2,DR1,PTPRJ,ZNF716,EIF4H,CBX6,EIF5A,ARHGEF2,ZNF48,YES1,MYBL2,CD55,ISL2,MRTO4,ZNF141,BTNL3,NLRP9,ZNF749,FUS,BICRAL,ZNF608,HEY2…
GO:BP	negative regulation of cellular biosynthetic process	GO:0031327	1.21454e-11	10.9156	1566	1951	237	21100	EZH2,THAP5,ZNF503,CTNS,YY1,PURB,CDKN1B,TFCP2L1,ZNF557,EIF2AK2,NFATC3,ZBTB7B,CRY2,DR1,CBX6,ZNF141,ZNF749,ZNF608,HEY2,RNF168,ZNF75A,SHMT1,APEX1,ZBTB18,SUMO1,CREBRF,ZNF589,KDM5B,SCAI,RIF1,GAPDH,HOXC8,FOXP4,ZNF688,FHL2,NACC1,SREBF2,MAFK,FOXN3,ZNF451,TP53,ZNF136,EIF4A3,TERF2,ENPP1,THAP1,NFIX,CNOT1,MPHOSPH8,TOB2,CALR,ZFP36L1,RREB1,NKRF,AGO2,VHL,DDX3X,ZC3H8,NKX6-2,KLF10,SFRP1,HES7,ZBTB37,ZNF85,SIX3,C1D,…
GO:BP	positive regulation of metabolic process	GO:0009893	1.43385e-11	10.8435	3776	1951	479	21100	RHOA,EZH2,PSMD9,AKIRIN1,CKS2,FBXW8,TIRAP,YY1,MGMT,ASS1,MAP3K5,CDKN1B,TMED10,SART3,BMPR1A,TP53INP1,MED16,PDGFRA,AGTPBP1,SLC11A2,TFCP2L1,ATM,SNX9,RNF20,EIF2AK2,ASXL1,NFATC3,ZBTB7B,GRSF1,TAF8,IRAK3,DR1,PTPRJ,EIF5A,TNFSF10,ARHGEF2,ZNF48,YES1,MYBL2,CD55,NLRP9,FUS,BICRAL,HEY2,ZNF107,RNF168,DYRK1B,APEX1,ING1,ZBTB18,PLAGL2,SUMO1,BMP3,CREBRF,RPS9,KDM5B,FZD7,RIF1,GAPDH,HOXD10,DISC1,MSN,NRF1,AVPR1A,ERCC1,MR…
GO:BP	negative regulation of biosynthetic process	GO:0009890	1.5445e-11	10.8112	1595	1951	240	21100	RHOA,EZH2,THAP5,ZNF503,CTNS,YY1,PURB,CDKN1B,TFCP2L1,ZNF557,EIF2AK2,NFATC3,ZBTB7B,CRY2,DR1,CBX6,ZNF141,ZNF749,ZNF608,HEY2,RNF168,ZNF75A,SHMT1,APEX1,ZBTB18,SUMO1,CREBRF,ZNF589,KDM5B,SCAI,RIF1,GAPDH,HOXC8,FOXP4,ZNF688,FHL2,NACC1,SREBF2,MAFK,FOXN3,ZNF451,TP53,ZNF136,EIF4A3,TERF2,ENPP1,THAP1,NFIX,CNOT1,MPHOSPH8,TOB2,CALR,ZFP36L1,RREB1,NKRF,AGO2,VHL,DDX3X,ZC3H8,NKX6-2,KLF10,SFRP1,HES7,ZBTB37,ZNF85,SIX3…
GO:BP	negative regulation of macromolecule biosynthetic process	GO:0010558	2.58632e-11	10.5873	1508	1951	229	21100	EZH2,THAP5,ZNF503,YY1,PURB,CDKN1B,TFCP2L1,ZNF557,EIF2AK2,NFATC3,ZBTB7B,CRY2,DR1,CBX6,ZNF141,ZNF749,ZNF608,HEY2,RNF168,ZNF75A,SHMT1,APEX1,ZBTB18,SUMO1,CREBRF,ZNF589,KDM5B,SCAI,RIF1,GAPDH,HOXC8,FOXP4,ZNF688,FHL2,NACC1,SREBF2,MAFK,FOXN3,ZNF451,TP53,ZNF136,EIF4A3,TERF2,ENPP1,THAP1,NFIX,CNOT1,MPHOSPH8,TOB2,CALR,ZFP36L1,RREB1,NKRF,AGO2,VHL,DDX3X,ZC3H8,NKX6-2,KLF10,SFRP1,HES7,ZBTB37,ZNF85,SIX3,C1D,ZNF52…
GO:BP	positive regulation of macromolecule metabolic process	GO:0010604	2.60847e-11	10.5836	3465	1951	445	21100	RHOA,EZH2,PSMD9,AKIRIN1,CKS2,FBXW8,TIRAP,YY1,MGMT,MAP3K5,CDKN1B,TMED10,SART3,BMPR1A,TP53INP1,MED16,AGTPBP1,SLC11A2,TFCP2L1,ATM,SNX9,RNF20,EIF2AK2,ASXL1,NFATC3,ZBTB7B,GRSF1,TAF8,IRAK3,DR1,PTPRJ,EIF5A,TNFSF10,ARHGEF2,ZNF48,YES1,MYBL2,CD55,NLRP9,FUS,BICRAL,HEY2,ZNF107,RNF168,DYRK1B,APEX1,ING1,ZBTB18,PLAGL2,SUMO1,BMP3,CREBRF,RPS9,KDM5B,FZD7,RIF1,GAPDH,HOXD10,DISC1,MSN,NRF1,ERCC1,MRPL12,RAP2A,SREBF2,U…
GO:BP	positive regulation of biological process	GO:0048518	3.41007e-11	10.4672	6224	1951	725	21100	RHOA,EZH2,SPAST,PSMD9,AKIRIN1,CKS2,FBXW8,CD59,TIRAP,CTNS,TIFA,YY1,MGMT,ASS1,MAP3K5,CDKN1B,TMED10,SART3,ZNFX1,BMPR1A,TP53INP1,MED16,F2RL2,RER1,PDGFRA,KCNA5,AGTPBP1,SLC11A2,TFCP2L1,SRPX2,ATP2B1,ATM,KIF5B,SNX9,RNF20,NUMBL,EIF2AK2,ASXL1,NFATC3,BORCS5,SEPT7,ZBTB7B,GRSF1,CFL1,TAF8,IRAK3,DR1,NCMAP,PTPRJ,PARD3,EIF5A,TNFSF10,UBD,ARHGEF2,ZNF48,YES1,MYBL2,CD55,PDF,AKT3,BTNL3,NLRP9,FUS,BICRAL,HEY2,ZNF107,RNF…
GO:BP	positive regulation of cellular process	GO:0048522	4.65296e-11	10.3323	5687	1951	671	21100	RHOA,EZH2,SPAST,PSMD9,AKIRIN1,CKS2,FBXW8,TIRAP,CTNS,TIFA,YY1,MGMT,ASS1,MAP3K5,CDKN1B,TMED10,SART3,BMPR1A,TP53INP1,MED16,F2RL2,RER1,PDGFRA,KCNA5,AGTPBP1,SLC11A2,TFCP2L1,SRPX2,ATM,KIF5B,SNX9,RNF20,NUMBL,EIF2AK2,ASXL1,NFATC3,BORCS5,SEPT7,ZBTB7B,GRSF1,TAF8,DR1,NCMAP,PTPRJ,PARD3,EIF5A,TNFSF10,UBD,ARHGEF2,ZNF48,YES1,MYBL2,CD55,PDF,AKT3,FUS,BICRAL,HEY2,ZNF107,RNF168,CD180,WHAMM,DYRK1B,LRIG2,SSR1,APEX1,N…
GO:BP	positive regulation of nitrogen compound metabolic process	GO:0051173	5.06759e-11	10.2952	3083	1951	403	21100	RHOA,EZH2,PSMD9,AKIRIN1,CKS2,FBXW8,TIRAP,YY1,MGMT,ASS1,MAP3K5,CDKN1B,SART3,BMPR1A,TP53INP1,MED16,AGTPBP1,SLC11A2,TFCP2L1,ATM,SNX9,RNF20,ASXL1,NFATC3,ZBTB7B,GRSF1,TAF8,DR1,PTPRJ,EIF5A,TNFSF10,ARHGEF2,ZNF48,YES1,MYBL2,FUS,BICRAL,HEY2,ZNF107,RNF168,DYRK1B,APEX1,ING1,ZBTB18,PLAGL2,SUMO1,BMP3,CREBRF,RPS9,FZD7,RIF1,HOXD10,DISC1,MSN,NRF1,ERCC1,MRPL12,RAP2A,SREBF2,UBE2B,CLSPN,ZNF451,TP53,ZNF43,EIF4A3,TER…
GO:BP	macromolecule modification	GO:0043412	7.37007e-11	10.1325	3936	1951	492	21100	RHOA,EZH2,CKS2,FBXW8,TIRAP,MGMT,MAP3K5,CDKN1B,SSH3,CAD,MRM3,SART3,NRBP1,BMPR1A,PIM3,PDGFRA,AGTPBP1,GXYLT2,LONRF2,ATM,KLHL21,SNX9,RNF20,UGGT1,EIF2AK2,ASXL1,RABGEF1,CHORDC1,AKT1S1,ZBTB7B,MMP15,TAF8,IRAK3,CRY2,DR1,ZDHHC24,STK35,PTPRJ,ASB6,SOCS6,PARD3,IBTK,MAPK4,UBD,ARHGEF2,YES1,DAD1,PDF,AKT3,B3GALNT2,TGS1,RNF168,DYRK1B,RFT1,SHMT1,APEX1,ELP2,NUS1,ALG9,GGCX,SUMO1,JMJD1C,BMP3,UBR3,KDM5B,ABI2,RIF1,GAPDH…
GO:BP	protein metabolic process	GO:0019538	1.04362e-10	9.98146	5487	1951	649	21100	RHOA,EZH2,PSMD9,CKS2,FBXW8,SLPI,TIRAP,MGMT,MAP3K5,CDKN1B,SSH3,TMED10,CAD,NRIP3,SART3,NRBP1,BMPR1A,PIM3,PDGFRA,AGTPBP1,SLC11A2,GXYLT2,LONRF2,ATM,KLHL21,SNX9,RNF20,NUMBL,UGGT1,EIF2AK2,ASXL1,CAPN15,RABGEF1,CHORDC1,AKT1S1,ZBTB7B,MMP15,CLN8,TAF8,IRAK3,MTRF1L,CRY2,DR1,ZDHHC24,STK35,PTPRJ,ASB6,SOCS6,EIF4H,PARD3,IBTK,EIF5A,MAPK4,TNFSF10,UBD,ARHGEF2,YES1,DAD1,PDF,AKT3,B3GALNT2,RPL10A,RNF168,DYRK1B,LRIG2,R…
GO:BP	localization	GO:0051179	1.36763e-09	8.86403	6436	1951	736	21100	RHOA,SEC63,TGFBR3L,EZH2,SPAST,PSMD9,AKIRIN1,NUP205,PLEKHA3,TIRAP,CTNS,YY1,CDKN1B,TMED10,SLC41A2,NRBP1,BMPR1A,TP53INP1,RER1,MTMR12,PIM3,PDGFRA,KCNA5,AGTPBP1,SLC11A2,SRPX2,TCN2,ATP2B1,ATM,KIF5B,KLHL21,SNX9,ZMAT3,RNF20,AMOTL2,GPAT4,PACS2,RABGEF1,SNX11,BORCS5,SEPT7,ZBTB7B,RAB5C,CLN8,CFL1,TBC1D13,TAF8,CRY2,ZDHHC24,SLC1A5,LIMA1,PTPRJ,GOSR1,FYTTD1,PARD3,IBTK,EIF5A,ARHGEF2,CRIPT,YES1,TNPO1,AKT3,TUBB2A,UM…
GO:BP	regulation of biological quality	GO:0065008	1.87464e-09	8.72708	3768	1951	467	21100	RHOA,EZH2,HRNR,PSMD9,CD59,TIRAP,CTNS,SSH3,SART3,F2RL2,PIM3,PDGFRA,KCNA5,AGTPBP1,SLC11A2,SRPX2,ATP2B1,KIF5B,RALY,SNX9,CAPZB,GPAT4,ASXL1,PACS2,AKT1S1,SEPT7,ZBTB7B,CLN8,CFL1,CRY2,LIMA1,PTPRJ,IBTK,CRIPT,YES1,CD55,DAD1,AKT3,FUS,UMPS,HEY2,ATP6V1B1,RFT1,TTC39B,APEX1,NUS1,GGCX,TJP3,EPB41,SUMO1,HAP1,JMJD1C,PAPSS2,COTL1,CDC42EP4,CYP2W1,RPS9,TUBB,KDM5B,ABI2,SAR1B,SLC5A5,AGTRAP,GAPDH,RAB11FIP1,SLC9A7,DISC1,M…
GO:BP	cellular protein modification process	GO:0006464	2.75126e-09	8.56047	3719	1951	461	21100	RHOA,EZH2,CKS2,FBXW8,TIRAP,MAP3K5,CDKN1B,SSH3,CAD,SART3,NRBP1,BMPR1A,PIM3,PDGFRA,AGTPBP1,GXYLT2,LONRF2,ATM,KLHL21,SNX9,RNF20,UGGT1,EIF2AK2,ASXL1,RABGEF1,CHORDC1,AKT1S1,ZBTB7B,MMP15,TAF8,IRAK3,CRY2,DR1,ZDHHC24,STK35,PTPRJ,ASB6,SOCS6,PARD3,IBTK,MAPK4,UBD,ARHGEF2,YES1,DAD1,PDF,AKT3,B3GALNT2,RNF168,DYRK1B,RFT1,SHMT1,NUS1,ALG9,GGCX,SUMO1,JMJD1C,BMP3,UBR3,KDM5B,ABI2,RIF1,GAPDH,PDP2,ZDHHC18,FKTN,CCNG1,S…
GO:BP	protein modification process	GO:0036211	2.75126e-09	8.56047	3719	1951	461	21100	RHOA,EZH2,CKS2,FBXW8,TIRAP,MAP3K5,CDKN1B,SSH3,CAD,SART3,NRBP1,BMPR1A,PIM3,PDGFRA,AGTPBP1,GXYLT2,LONRF2,ATM,KLHL21,SNX9,RNF20,UGGT1,EIF2AK2,ASXL1,RABGEF1,CHORDC1,AKT1S1,ZBTB7B,MMP15,TAF8,IRAK3,CRY2,DR1,ZDHHC24,STK35,PTPRJ,ASB6,SOCS6,PARD3,IBTK,MAPK4,UBD,ARHGEF2,YES1,DAD1,PDF,AKT3,B3GALNT2,RNF168,DYRK1B,RFT1,SHMT1,NUS1,ALG9,GGCX,SUMO1,JMJD1C,BMP3,UBR3,KDM5B,ABI2,RIF1,GAPDH,PDP2,ZDHHC18,FKTN,CCNG1,S…
GO:BP	cellular process	GO:0009987	3.64532e-09	8.43826	19395	1951	1868	21100	RHOA,SEC63,TGFBR3L,EZH2,HRNR,SACS,NME1-NME2,SPAST,PSMD9,AKIRIN1,CKS2,HOMEZ,NUP205,PLEKHA3,THAP5,GSTO2,FBXW8,SLPI,MCRIP1,CD59,TIRAP,ZNF587,PAQR7,ZNF503,CTNS,ZNF280B,TIFA,YY1,MGMT,PURB,CEP97,ZNF726,ASS1,MAP3K5,CDKN1B,SSH3,KLLN,TUBGCP5,TMED10,SLC41A2,CAD,MRM3,SART3,ZNFX1,ADGRB2,NRBP1,BMPR1A,DIRAS1,SPATA5,TP53INP1,MED16,F2RL2,RER1,MTMR12,LCLAT1,NPY4R,PIM3,PDGFRA,KCNA5,AGTPBP1,ZNF835,SLC11A2,TFCP2L1,S…
GO:BP	macromolecule localization	GO:0033036	6.03751e-09	8.21914	3125	1951	397	21100	SEC63,EZH2,PSMD9,NUP205,PLEKHA3,CTNS,YY1,TMED10,RER1,PIM3,KCNA5,ATM,KIF5B,KLHL21,SNX9,ZMAT3,PACS2,RABGEF1,SNX11,SEPT7,RAB5C,CLN8,TBC1D13,TAF8,CRY2,ZDHHC24,LIMA1,GOSR1,FYTTD1,PARD3,EIF5A,ARHGEF2,CRIPT,TNPO1,HEY2,SRSF1,LRIG2,RFT1,SSR1,TTC39B,INTS13,NUS1,ING1,TJP3,EPB41,SUMO1,HAP1,PHYHIP,CREBRF,TANGO2,FSIP2,KDM5B,SAR1B,RAB11FIP1,EXOC8,ZDHHC18,DISC1,MSN,PON1,KPNA3,STYX,EMC1,NBEA,RAP2A,SREBF2,NUP50,RR…
GO:BP	positive regulation of biosynthetic process	GO:0009891	2.00188e-08	7.69856	1999	1951	273	21100	RHOA,PSMD9,AKIRIN1,YY1,ASS1,MAP3K5,BMPR1A,TP53INP1,MED16,TFCP2L1,ATM,RNF20,ASXL1,NFATC3,ZBTB7B,TAF8,DR1,EIF5A,ARHGEF2,ZNF48,YES1,MYBL2,FUS,BICRAL,HEY2,ZNF107,DYRK1B,APEX1,ING1,ZBTB18,PLAGL2,CREBRF,RPS9,FZD7,HOXD10,NRF1,AVPR1A,ERCC1,MRPL12,SREBF2,RDH10,ZNF451,TP53,ZNF43,EIF4A3,ZNF770,EEF2,TET3,CREBL2,TRIM44,GIPC1,NFIX,CTDNEP1,PRKD1,RBM23,RREB1,NKRF,RNF111,TRIP11,AGO2,VHL,DDX3X,ZC3H8,KLF10,INO80E,Z…
GO:BP	catabolic process	GO:0009056	2.03139e-08	7.69221	2559	1951	334	21100	PSMD9,FBXW8,TIRAP,CDKN1B,TP53INP1,AGTPBP1,ATM,SNX9,RNF20,LIX1L,UGGT1,PACS2,MMP15,GRSF1,CLN8,TRIR,IRAK3,CARNMT1,SOCS6,UBD,MRTO4,FUS,RNF168,NUDT9,LRIG2,ATP6V1B1,SHMT1,APEX1,PDE7B,GK5,FBXO48,SUMO1,HAP1,CREBRF,UBR3,CYP2W1,DFFA,GAPDH,EXOC8,ADA2,DISC1,MSN,PON1,STYX,PGAM4,SLC2A6,APOBEC3F,PGAM5,PLCE1,ARSA,NT5C,SREBF2,UBE2B,RRAGC,RBM8A,TP53,EIF4A3,ENPP1,QSOX1,TET3,GNAI3,FEM1A,SRD5A1,PLA2G2C,CCNF,RETREG3,S…
GO:BP	positive regulation of cellular biosynthetic process	GO:0031328	2.13366e-08	7.67087	1964	1951	269	21100	RHOA,PSMD9,AKIRIN1,YY1,ASS1,MAP3K5,BMPR1A,TP53INP1,MED16,TFCP2L1,ATM,RNF20,ASXL1,NFATC3,ZBTB7B,TAF8,DR1,EIF5A,ARHGEF2,ZNF48,YES1,MYBL2,FUS,BICRAL,HEY2,ZNF107,DYRK1B,APEX1,ING1,ZBTB18,PLAGL2,CREBRF,RPS9,FZD7,HOXD10,NRF1,AVPR1A,ERCC1,MRPL12,SREBF2,RDH10,ZNF451,TP53,ZNF43,EIF4A3,ZNF770,EEF2,TET3,CREBL2,TRIM44,GIPC1,NFIX,CTDNEP1,PRKD1,RBM23,RREB1,NKRF,RNF111,TRIP11,AGO2,VHL,DDX3X,ZC3H8,KLF10,INO80E,Z…
GO:BP	negative regulation of biological process	GO:0048519	2.38306e-08	7.62286	5876	1951	673	21100	RHOA,EZH2,SACS,PSMD9,AKIRIN1,THAP5,SLPI,CD59,TIRAP,ZNF503,CTNS,YY1,MGMT,PURB,CEP97,ASS1,CDKN1B,SSH3,TMED10,ZNFX1,ADGRB2,BMPR1A,TP53INP1,PIM3,PDGFRA,AGTPBP1,TFCP2L1,TMBIM4,RASA4,ATP2B1,ATM,ZNF557,RNF20,CAPZB,EIF2AK2,ASXL1,CHORDC1,NFATC3,AKT1S1,ZBTB7B,CLN8,CFL1,IRAK3,CRY2,DR1,LIMA1,PTPRJ,SOCS6,CBX6,PARD3,IBTK,ARHGEF2,YES1,CD55,DAD1,ISL2,MRTO4,ZNF141,AKT3,ZNF749,FUS,ZNF608,TGFBI,HEY2,VAT1,RNF168,PPP…
GO:BP	intracellular signal transduction	GO:0035556	2.56902e-08	7.59023	2629	1951	341	21100	RHOA,EZH2,TIRAP,CTNS,TIFA,MAP3K5,CDKN1B,ADGRB2,NRBP1,F2RL2,PDGFRA,TMBIM4,RASA4,ATM,AMOTL2,EIF2AK2,NFATC3,AKT1S1,CFL1,IRAK3,PTPRJ,ASB6,SOCS6,EIF5A,MAPK4,AKIP1,TNFSF10,UBD,ARHGEF2,AKT3,GNB1L,PPP1R13B,ARHGAP11A,PDE7B,PLAGL2,CDC42EP4,ABI2,SCAI,FZD7,GAPDH,FKTN,DISC1,PLEKHG3,CCNG1,STYX,RRAD,FHL2,AVPR1A,PLCE1,IRAK4,RAP2A,UBE2B,RRAGC,FOXN3,CLSPN,TYRO3,AEN,TP53,TIAL1,PHACTR4,RGS6,TRIM44,RAPGEF6,SEH1L,PPM1…
GO:BP	cellular catabolic process	GO:0044248	3.24057e-08	7.48938	2199	1951	294	21100	PSMD9,FBXW8,TIRAP,TP53INP1,AGTPBP1,ATM,SNX9,RNF20,LIX1L,UGGT1,PACS2,GRSF1,TRIR,CARNMT1,SOCS6,UBD,MRTO4,FUS,RNF168,NUDT9,LRIG2,ATP6V1B1,SHMT1,APEX1,PDE7B,GK5,FBXO48,SUMO1,HAP1,UBR3,CYP2W1,DFFA,GAPDH,EXOC8,ADA2,DISC1,MSN,PON1,STYX,APOBEC3F,PGAM5,ARSA,NT5C,SREBF2,UBE2B,RRAGC,RBM8A,TP53,EIF4A3,ENPP1,QSOX1,TET3,GNAI3,FEM1A,CCNF,RETREG3,SMUG1,RAB19,GIPC1,CNOT1,CALR,PRKD1,ZFP36L1,ULK2,RNF111,AGO2,ANAPC7…
GO:BP	negative regulation of transcription, DNA-templated	GO:0045892	3.63412e-08	7.4396	1293	1951	192	21100	EZH2,THAP5,ZNF503,YY1,PURB,CDKN1B,TFCP2L1,ZNF557,NFATC3,ZBTB7B,CRY2,DR1,CBX6,ZNF141,ZNF749,ZNF608,HEY2,RNF168,ZNF75A,APEX1,ZBTB18,SUMO1,CREBRF,ZNF589,KDM5B,SCAI,RIF1,HOXC8,FOXP4,ZNF688,FHL2,NACC1,SREBF2,MAFK,FOXN3,ZNF451,TP53,ZNF136,THAP1,NFIX,CNOT1,MPHOSPH8,TOB2,CALR,RREB1,NKRF,VHL,ZC3H8,NKX6-2,KLF10,SFRP1,HES7,ZBTB37,ZNF85,SIX3,C1D,ZNF529,TMBIM6,BCL6,ZBTB45,BPTF,ZNF675,PPARGC1B,SMARCA5,GATAD2A,…
GO:BP	negative regulation of nucleic acid-templated transcription	GO:1903507	4.16946e-08	7.37992	1295	1951	192	21100	EZH2,THAP5,ZNF503,YY1,PURB,CDKN1B,TFCP2L1,ZNF557,NFATC3,ZBTB7B,CRY2,DR1,CBX6,ZNF141,ZNF749,ZNF608,HEY2,RNF168,ZNF75A,APEX1,ZBTB18,SUMO1,CREBRF,ZNF589,KDM5B,SCAI,RIF1,HOXC8,FOXP4,ZNF688,FHL2,NACC1,SREBF2,MAFK,FOXN3,ZNF451,TP53,ZNF136,THAP1,NFIX,CNOT1,MPHOSPH8,TOB2,CALR,RREB1,NKRF,VHL,ZC3H8,NKX6-2,KLF10,SFRP1,HES7,ZBTB37,ZNF85,SIX3,C1D,ZNF529,TMBIM6,BCL6,ZBTB45,BPTF,ZNF675,PPARGC1B,SMARCA5,GATAD2A,…
GO:BP	negative regulation of RNA biosynthetic process	GO:1902679	4.78101e-08	7.32048	1297	1951	192	21100	EZH2,THAP5,ZNF503,YY1,PURB,CDKN1B,TFCP2L1,ZNF557,NFATC3,ZBTB7B,CRY2,DR1,CBX6,ZNF141,ZNF749,ZNF608,HEY2,RNF168,ZNF75A,APEX1,ZBTB18,SUMO1,CREBRF,ZNF589,KDM5B,SCAI,RIF1,HOXC8,FOXP4,ZNF688,FHL2,NACC1,SREBF2,MAFK,FOXN3,ZNF451,TP53,ZNF136,THAP1,NFIX,CNOT1,MPHOSPH8,TOB2,CALR,RREB1,NKRF,VHL,ZC3H8,NKX6-2,KLF10,SFRP1,HES7,ZBTB37,ZNF85,SIX3,C1D,ZNF529,TMBIM6,BCL6,ZBTB45,BPTF,ZNF675,PPARGC1B,SMARCA5,GATAD2A,…
GO:BP	regulation of signal transduction	GO:0009966	8.78282e-08	7.05637	2947	1951	372	21100	RHOA,TGFBR3L,EZH2,TIRAP,CTNS,TIFA,MAP3K5,BMPR1A,F2RL2,PDGFRA,TMBIM4,RASA4,ATM,EIF2AK2,ASXL1,AKT1S1,ZBTB7B,IRAK3,CRY2,PTPRJ,SOCS6,EIF5A,AKIP1,TNFSF10,UBD,ARHGEF2,CD55,AKT3,HEY2,CD180,ARHGAP11A,DLGAP3,LRIG2,ELP2,PLAGL2,HAP1,BMP3,CREBRF,SCAI,FZD7,GAPDH,FKTN,DISC1,PLEKHG3,STYX,FHL2,PLCE1,GAS1,IRAK4,FOLR1,RAP2A,SREBF2,UBE2B,RRAGC,TYRO3,ZNF451,TP53,EIF4A3,TIAL1,PHACTR4,ENPP1,GNAI3,RGS6,TRIM44,NINJ1,GIP…
GO:BP	organic substance catabolic process	GO:1901575	1.08284e-07	6.96543	2103	1951	281	21100	PSMD9,FBXW8,TIRAP,CDKN1B,AGTPBP1,ATM,SNX9,RNF20,UGGT1,GRSF1,CLN8,TRIR,IRAK3,CARNMT1,SOCS6,UBD,MRTO4,FUS,RNF168,NUDT9,LRIG2,SHMT1,APEX1,PDE7B,GK5,FBXO48,SUMO1,CREBRF,UBR3,CYP2W1,DFFA,GAPDH,ADA2,DISC1,MSN,PON1,STYX,PGAM4,SLC2A6,APOBEC3F,PLCE1,NT5C,UBE2B,RBM8A,TP53,EIF4A3,ENPP1,TET3,FEM1A,SRD5A1,PLA2G2C,CCNF,SMUG1,GIPC1,CNOT1,CALR,ZFP36L1,RNF111,PLD6,AGO2,ANAPC7,SLC44A1,PLCG2,PDE4C,FBXO17,RHBDD1,FBX…
GO:BP	negative regulation of RNA metabolic process	GO:0051253	1.42486e-07	6.84623	1409	1951	203	21100	EZH2,THAP5,TIRAP,ZNF503,YY1,PURB,CDKN1B,TFCP2L1,ZNF557,RNF20,NFATC3,ZBTB7B,CRY2,DR1,CBX6,ZNF141,ZNF749,FUS,ZNF608,HEY2,RNF168,ZNF75A,APEX1,ZBTB18,SUMO1,CREBRF,ZNF589,KDM5B,SCAI,RIF1,HOXC8,FOXP4,ZNF688,FHL2,NACC1,SREBF2,MAFK,FOXN3,ZNF451,TP53,ZNF136,THAP1,NFIX,CNOT1,MPHOSPH8,TOB2,CALR,RREB1,NKRF,VHL,ZC3H8,NKX6-2,KLF10,SFRP1,HES7,ZBTB37,ZNF85,SIX3,C1D,ZNF529,TMBIM6,BCL6,ZBTB45,BPTF,ZNF675,PPARGC1B,…
GO:BP	organelle organization	GO:0006996	1.489e-07	6.8271	3874	1951	467	21100	RHOA,EZH2,SPAST,CKS2,NUP205,FBXW8,YY1,CEP97,CDKN1B,SSH3,TUBGCP5,TMED10,SART3,ZNFX1,TP53INP1,PDGFRA,AGTPBP1,ATM,KIF5B,SNX9,RNF20,CAPZB,AMOTL2,ASXL1,PACS2,CHORDC1,SNX11,SEPT7,GRWD1,CFL1,NDUFB5,DR1,LIMA1,GOSR1,CBX6,PARD3,TNFSF10,ARHGEF2,CRIPT,MYBL2,MRTO4,AKT3,DCTN6,TUBB2A,VAT1,RNF168,WHAMM,ATP6V1B1,APEX1,RHPN2,INTS13,TMEM11,MYOM2,ING1,EPB41,HAP1,JMJD1C,TANGO2,MIGA1,COTL1,CDC42EP4,TMEM170A,MCMDC2,FSI…
GO:BP	negative regulation of nucleobase-containing compound metabolic process	GO:0045934	1.51314e-07	6.82012	1533	1951	217	21100	EZH2,THAP5,TIRAP,ZNF503,YY1,PURB,CDKN1B,TFCP2L1,ATM,ZNF557,RNF20,NFATC3,ZBTB7B,CRY2,DR1,CBX6,ZNF141,ZNF749,FUS,ZNF608,HEY2,RNF168,ZNF75A,APEX1,ZBTB18,SUMO1,CREBRF,ZNF589,DFFA,KDM5B,SCAI,RIF1,HOXC8,FOXP4,ZNF688,FHL2,NACC1,ERCC1,SREBF2,MAFK,FOXN3,ZNF451,TP53,ZNF136,TERF2,THAP1,NFIX,CNOT1,MPHOSPH8,TOB2,CALR,RREB1,NKRF,VHL,ZC3H8,NKX6-2,KLF10,SFRP1,HES7,ZBTB37,ZNF85,SIX3,C1D,ZNF529,TMBIM6,POLQ,BCL6,ZB…
GO:BP	regulation of cellular protein metabolic process	GO:0032268	1.70134e-07	6.76921	2370	1951	309	21100	RHOA,EZH2,CKS2,FBXW8,SLPI,TIRAP,MAP3K5,CDKN1B,TMED10,SART3,BMPR1A,AGTPBP1,SLC11A2,ATM,SNX9,RNF20,EIF2AK2,CHORDC1,AKT1S1,ZBTB7B,CLN8,IRAK3,CRY2,DR1,PTPRJ,EIF4H,PARD3,IBTK,EIF5A,TNFSF10,ARHGEF2,YES1,LRIG2,SHMT1,SUMO1,BMP3,HBS1L,RPS9,RIF1,GAPDH,FKTN,DISC1,CCNG1,MSN,STYX,PLCE1,GAS1,RAP2A,UBE2B,RBM8A,CLSPN,ZNF451,SETD7,TP53,TPPP,EIF4A3,MLLT1,EEF2,ENPP1,CREBL2,TRIM44,CCNF,GIPC1,DPH2,EEF2K,CNOT1,CALR,PR…
GO:BP	positive regulation of nucleobase-containing compound metabolic process	GO:0045935	1.82471e-07	6.73881	1976	1951	266	21100	PSMD9,AKIRIN1,YY1,MGMT,MAP3K5,BMPR1A,TP53INP1,MED16,TFCP2L1,ATM,RNF20,ASXL1,NFATC3,ZBTB7B,GRSF1,TAF8,DR1,EIF5A,ARHGEF2,ZNF48,YES1,MYBL2,FUS,BICRAL,HEY2,ZNF107,RNF168,DYRK1B,APEX1,ING1,ZBTB18,PLAGL2,CREBRF,FZD7,RIF1,HOXD10,NRF1,ERCC1,MRPL12,SREBF2,UBE2B,ZNF451,TP53,ZNF43,TERF2,ZNF770,TET3,CREBL2,TRIM44,NFIX,CNOT1,PRKD1,ZFP36L1,RBM23,RREB1,NKRF,RNF111,TRIP11,AGO2,VHL,DDX3X,ZC3H8,KLF10,INO80E,ZMIZ2,…
GO:BP	positive regulation of RNA metabolic process	GO:0051254	1.93771e-07	6.71271	1769	1951	243	21100	PSMD9,AKIRIN1,YY1,MAP3K5,BMPR1A,TP53INP1,MED16,TFCP2L1,ATM,RNF20,ASXL1,NFATC3,ZBTB7B,GRSF1,TAF8,DR1,EIF5A,ARHGEF2,ZNF48,YES1,MYBL2,FUS,BICRAL,HEY2,ZNF107,DYRK1B,APEX1,ING1,ZBTB18,PLAGL2,CREBRF,FZD7,HOXD10,NRF1,ERCC1,MRPL12,SREBF2,ZNF451,TP53,ZNF43,ZNF770,TET3,CREBL2,TRIM44,NFIX,CNOT1,PRKD1,ZFP36L1,RBM23,RREB1,NKRF,RNF111,TRIP11,AGO2,VHL,DDX3X,ZC3H8,KLF10,INO80E,ZMIZ2,TEF,SFRP1,INO80D,IKBKG,ATXN7L…
GO:BP	regulation of signaling	GO:0023051	2.24104e-07	6.64955	3351	1951	412	21100	RHOA,TGFBR3L,EZH2,PSMD9,TIRAP,CTNS,TIFA,MAP3K5,BMPR1A,F2RL2,PIM3,PDGFRA,KCNA5,TMBIM4,RASA4,ATP2B1,ATM,KIF5B,EIF2AK2,ASXL1,AKT1S1,ZBTB7B,IRAK3,CRY2,PTPRJ,SOCS6,EIF5A,AKIP1,TNFSF10,UBD,ARHGEF2,CD55,AKT3,HEY2,CD180,ARHGAP11A,DLGAP3,LRIG2,ELP2,PLAGL2,HAP1,BMP3,CREBRF,KDM5B,SCAI,FZD7,GAPDH,RAB11FIP1,FKTN,DISC1,PLEKHG3,STYX,FHL2,AVPR1A,PLCE1,GAS1,IRAK4,FOLR1,RAP2A,SREBF2,UBE2B,RRAGC,TYRO3,ZNF451,TP53,C…
GO:BP	regulation of response to stimulus	GO:0048583	3.35494e-07	6.47432	3895	1951	467	21100	RHOA,TGFBR3L,EZH2,AKIRIN1,CD59,TIRAP,CTNS,TIFA,YY1,MGMT,MAP3K5,ZNFX1,BMPR1A,F2RL2,PIM3,PDGFRA,TMBIM4,RASA4,ATP2B1,ATM,EIF2AK2,ASXL1,CHORDC1,AKT1S1,ZBTB7B,IRAK3,CRY2,TNNI1,PTPRJ,SOCS6,EIF5A,AKIP1,TNFSF10,UBD,ARHGEF2,YES1,CD55,AKT3,BTNL3,FUS,HEY2,RNF168,CD180,ARHGAP11A,DLGAP3,LRIG2,ELP2,HLA-B,PLAGL2,HAP1,BMP3,CREBRF,SCAI,FZD7,RIF1,GAPDH,FKTN,DISC1,PLEKHG3,STYX,FHL2,APOBEC3F,PLCE1,ERCC1,GAS1,IRAK4,F…
GO:BP	negative regulation of transcription by RNA polymerase II	GO:0000122	5.75317e-07	6.24009	941	1951	146	21100	EZH2,THAP5,YY1,PURB,TFCP2L1,ZNF557,ZBTB7B,CRY2,DR1,CBX6,ZNF141,ZNF749,ZNF608,HEY2,ZNF75A,ZBTB18,CREBRF,ZNF589,RIF1,HOXC8,FOXP4,ZNF688,FHL2,NACC1,SREBF2,MAFK,ZNF451,TP53,ZNF136,THAP1,NFIX,CNOT1,CALR,RREB1,VHL,ZC3H8,NKX6-2,KLF10,HES7,ZBTB37,ZNF85,ZNF529,TMBIM6,BCL6,ZBTB45,BPTF,ZNF675,GATAD2A,ZBTB8A,SREBF1,IMPACT,SALL1,PER2,CBX2,HSBP1,ID4,CBX3,EN1,KMT5A,GATA6,ZNF254,CDC73,SATB1,ETV6,ZNF556,EZH1,KLF8…
GO:BP	phosphorus metabolic process	GO:0006793	6.59503e-07	6.18078	2803	1951	352	21100	RHOA,EZH2,NME1-NME2,CKS2,TIRAP,MAP3K5,CDKN1B,SSH3,CAD,NRBP1,BMPR1A,MTMR12,LCLAT1,PIM3,PDGFRA,SRPX2,LHPP,ATM,SNX9,GPAT4,UGGT1,EIF2AK2,CHORDC1,AKT1S1,CLN8,TAF8,IRAK3,CRY2,STK35,PTPRJ,SOCS6,PARD3,IBTK,MAPK4,GNPTG,ARHGEF2,YES1,AKT3,UMPS,DHODH,NUDT9,DYRK1B,SHMT1,GNE,NUS1,PDE7B,HACD2,GK5,AGPAT5,BMP3,PAPSS2,DCAKD,CYP2W1,ABI2,FZD7,GAPDH,PDP2,SLC35A3,CCNG1,PON1,STYX,PEAK1,PGAM4,SLC2A6,PGAM5,PLCE1,IRAK4,EL…
GO:BP	phosphate-containing compound metabolic process	GO:0006796	8.73516e-07	6.05873	2781	1951	349	21100	RHOA,EZH2,NME1-NME2,CKS2,TIRAP,MAP3K5,CDKN1B,SSH3,CAD,NRBP1,BMPR1A,MTMR12,LCLAT1,PIM3,PDGFRA,SRPX2,LHPP,ATM,SNX9,GPAT4,EIF2AK2,CHORDC1,AKT1S1,CLN8,TAF8,IRAK3,CRY2,STK35,PTPRJ,SOCS6,PARD3,IBTK,MAPK4,GNPTG,ARHGEF2,YES1,AKT3,UMPS,DHODH,NUDT9,DYRK1B,SHMT1,GNE,NUS1,PDE7B,HACD2,GK5,AGPAT5,BMP3,PAPSS2,DCAKD,CYP2W1,ABI2,FZD7,GAPDH,PDP2,CCNG1,PON1,STYX,PEAK1,PGAM4,SLC2A6,PGAM5,PLCE1,IRAK4,ELOVL6,RAP2A,NT5…
GO:BP	regulation of cell communication	GO:0010646	1.26922e-06	5.89646	3336	1951	406	21100	RHOA,TGFBR3L,EZH2,PSMD9,TIRAP,CTNS,TIFA,MAP3K5,BMPR1A,F2RL2,PIM3,PDGFRA,KCNA5,TMBIM4,RASA4,ATM,KIF5B,EIF2AK2,ASXL1,AKT1S1,ZBTB7B,IRAK3,CRY2,PTPRJ,SOCS6,EIF5A,AKIP1,TNFSF10,UBD,ARHGEF2,CD55,AKT3,HEY2,CD180,ARHGAP11A,DLGAP3,LRIG2,ELP2,PLAGL2,HAP1,BMP3,CREBRF,KDM5B,SCAI,FZD7,GAPDH,RAB11FIP1,FKTN,DISC1,PLEKHG3,STYX,FHL2,AVPR1A,PLCE1,GAS1,IRAK4,FOLR1,RAP2A,SREBF2,UBE2B,RRAGC,TYRO3,ZNF451,TP53,CLSTN1,E…
GO:BP	positive regulation of macromolecule biosynthetic process	GO:0010557	1.34199e-06	5.87225	1859	1951	249	21100	RHOA,PSMD9,AKIRIN1,YY1,MAP3K5,BMPR1A,TP53INP1,MED16,TFCP2L1,ATM,RNF20,ASXL1,NFATC3,ZBTB7B,TAF8,DR1,EIF5A,ARHGEF2,ZNF48,YES1,MYBL2,FUS,BICRAL,HEY2,ZNF107,DYRK1B,APEX1,ING1,ZBTB18,PLAGL2,CREBRF,RPS9,FZD7,HOXD10,NRF1,ERCC1,MRPL12,SREBF2,ZNF451,TP53,ZNF43,EIF4A3,ZNF770,EEF2,TET3,CREBL2,TRIM44,NFIX,PRKD1,RBM23,RREB1,NKRF,RNF111,TRIP11,AGO2,VHL,DDX3X,ZC3H8,KLF10,INO80E,ZMIZ2,CCT4,TEF,SFRP1,INO80D,IKBKG…
GO:BP	cellular localization	GO:0051641	1.43087e-06	5.8444	3031	1951	374	21100	SEC63,EZH2,SPAST,NUP205,TMED10,NRBP1,RER1,PIM3,AGTPBP1,SLC11A2,ATM,KIF5B,KLHL21,SNX9,PACS2,RABGEF1,SNX11,BORCS5,SEPT7,RAB5C,CFL1,TBC1D13,TAF8,CRY2,ZDHHC24,GOSR1,FYTTD1,PARD3,IBTK,ARHGEF2,CRIPT,TNPO1,HEY2,WHAMM,LRIG2,SSR1,INTS13,NUS1,ING1,EPB41,SUMO1,HAP1,CREBRF,ERGIC2,FSIP2,TUBB,SAR1B,EXOC8,ZDHHC18,DISC1,MSN,KPNA3,STYX,GAS1,EMC1,SLC1A2,RAP2A,SREBF2,UBE2B,NUP50,RRAGC,TP53,CLSTN1,KIF3A,TERF2,HOOK3,…
GO:BP	regulation of protein metabolic process	GO:0051246	2.0785e-06	5.68225	2536	1951	321	21100	RHOA,EZH2,CKS2,FBXW8,SLPI,TIRAP,MGMT,MAP3K5,CDKN1B,TMED10,SART3,BMPR1A,AGTPBP1,SLC11A2,ATM,SNX9,RNF20,EIF2AK2,CHORDC1,AKT1S1,ZBTB7B,CLN8,IRAK3,CRY2,DR1,PTPRJ,EIF4H,PARD3,IBTK,EIF5A,TNFSF10,ARHGEF2,YES1,LRIG2,SHMT1,SUMO1,HAP1,BMP3,HBS1L,CREBRF,RPS9,RIF1,GAPDH,FKTN,DISC1,CCNG1,MSN,STYX,PLCE1,GAS1,RAP2A,UBE2B,RBM8A,CLSPN,ZNF451,SETD7,TP53,TPPP,EIF4A3,MLLT1,EEF2,ENPP1,CREBL2,TRIM44,CCNF,GIPC1,DPH2,EE…
GO:BP	regulation of cellular component organization	GO:0051128	2.33188e-06	5.63229	2276	1951	293	21100	RHOA,EZH2,SACS,SPAST,AKIRIN1,FBXW8,TIRAP,YY1,CEP97,CDKN1B,SSH3,PDGFRA,SRPX2,ATM,SNX9,CAPZB,EIF2AK2,CHORDC1,SEPT7,RAB5C,CFL1,IRAK3,LIMA1,PTPRJ,EIF5A,TNFSF10,ARHGEF2,CRIPT,VAT1,WHAMM,LRIG2,RHPN2,ING1,SUMO1,HAP1,EBAG9,NDRG3,COTL1,CDC42EP4,TUBB,ABI2,SAR1B,DISC1,MSN,SLITRK5,PEAK1,PGAM5,AVPR1A,PLCE1,ERCC1,RAP2A,SREBF2,UBE2B,TP53,TPPP,CLSTN1,KIF3A,FAT3,TERF2,ENPP1,CCNF,RETREG3,EEF2K,RAPGEF1,CNOT1,MPHOSP…
GO:BP	cellular metabolic process	GO:0044237	6.45565e-06	5.19006	12865	1951	1309	21100	RHOA,EZH2,NME1-NME2,PSMD9,AKIRIN1,CKS2,HOMEZ,THAP5,GSTO2,FBXW8,SLPI,TIRAP,ZNF587,ZNF503,CTNS,ZNF280B,YY1,MGMT,PURB,ZNF726,ASS1,MAP3K5,CDKN1B,SSH3,TMED10,CAD,MRM3,SART3,NRBP1,BMPR1A,TP53INP1,MED16,MTMR12,LCLAT1,PIM3,PDGFRA,AGTPBP1,ZNF835,SLC11A2,TFCP2L1,SRPX2,ZNF157,GXYLT2,LONRF2,ZNF607,LHPP,ATM,KLHL21,ZNF460,RALY,SNX9,ZNF557,RNF20,GPAT4,LIX1L,UGGT1,EIF2AK2,ASXL1,PACS2,RABGEF1,CHORDC1,NFATC3,AKT1S…
GO:BP	cellular response to stress	GO:0033554	7.68408e-06	5.11441	1875	1951	247	21100	RHOA,EZH2,TIRAP,YY1,MGMT,ASS1,MAP3K5,CDKN1B,BMPR1A,TP53INP1,PDGFRA,SLC11A2,SUSD6,ATM,ZMAT3,UGGT1,EIF2AK2,CHORDC1,ZBTB7B,ARHGEF2,AKT3,FUS,RNF168,LRIG2,APEX1,SUMO1,CREBRF,MCMDC2,FZD7,RIF1,FKTN,CCNG1,POLE,MACROD2,TMCO1,AVPR1A,ERCC1,IRAK4,FOLR1,RAP2A,SREBF2,UBE2B,RRAGC,FOXN3,CLSPN,AEN,SETD7,TP53,TERF2,PDK3,SRD5A1,SMUG1,SEH1L,EEF2K,RAPGEF1,CALR,PRKD1,ZFP36L1,RNF111,VHL,DDX3X,KLF10,INO80E,RHNO1,SFRP1,I…
GO:BP	positive regulation of RNA biosynthetic process	GO:1902680	9.5736e-06	5.01892	1642	1951	221	21100	PSMD9,AKIRIN1,YY1,MAP3K5,BMPR1A,TP53INP1,MED16,TFCP2L1,ATM,RNF20,ASXL1,NFATC3,ZBTB7B,TAF8,DR1,EIF5A,ARHGEF2,ZNF48,YES1,MYBL2,FUS,BICRAL,HEY2,ZNF107,DYRK1B,APEX1,ING1,ZBTB18,PLAGL2,CREBRF,FZD7,HOXD10,NRF1,ERCC1,MRPL12,SREBF2,ZNF451,TP53,ZNF43,ZNF770,TET3,CREBL2,TRIM44,NFIX,PRKD1,RBM23,RREB1,NKRF,RNF111,TRIP11,AGO2,VHL,DDX3X,ZC3H8,KLF10,INO80E,ZMIZ2,TEF,SFRP1,INO80D,IKBKG,ATXN7L3,NUP85,GTF2A1,SIX3,…
GO:BP	positive regulation of transcription, DNA-templated	GO:0045893	1.12479e-05	4.94893	1636	1951	220	21100	PSMD9,AKIRIN1,YY1,MAP3K5,BMPR1A,TP53INP1,MED16,TFCP2L1,ATM,RNF20,ASXL1,NFATC3,ZBTB7B,TAF8,DR1,EIF5A,ARHGEF2,ZNF48,YES1,MYBL2,FUS,BICRAL,HEY2,ZNF107,DYRK1B,APEX1,ING1,ZBTB18,PLAGL2,CREBRF,FZD7,HOXD10,NRF1,ERCC1,MRPL12,SREBF2,ZNF451,TP53,ZNF43,ZNF770,TET3,CREBL2,TRIM44,NFIX,PRKD1,RBM23,RREB1,NKRF,RNF111,TRIP11,AGO2,VHL,DDX3X,ZC3H8,KLF10,INO80E,ZMIZ2,TEF,SFRP1,INO80D,IKBKG,ATXN7L3,NUP85,GTF2A1,SIX3,…
GO:BP	positive regulation of nucleic acid-templated transcription	GO:1903508	1.12479e-05	4.94893	1636	1951	220	21100	PSMD9,AKIRIN1,YY1,MAP3K5,BMPR1A,TP53INP1,MED16,TFCP2L1,ATM,RNF20,ASXL1,NFATC3,ZBTB7B,TAF8,DR1,EIF5A,ARHGEF2,ZNF48,YES1,MYBL2,FUS,BICRAL,HEY2,ZNF107,DYRK1B,APEX1,ING1,ZBTB18,PLAGL2,CREBRF,FZD7,HOXD10,NRF1,ERCC1,MRPL12,SREBF2,ZNF451,TP53,ZNF43,ZNF770,TET3,CREBL2,TRIM44,NFIX,PRKD1,RBM23,RREB1,NKRF,RNF111,TRIP11,AGO2,VHL,DDX3X,ZC3H8,KLF10,INO80E,ZMIZ2,TEF,SFRP1,INO80D,IKBKG,ATXN7L3,NUP85,GTF2A1,SIX3,…
GO:BP	anatomical structure morphogenesis	GO:0009653	1.89169e-05	4.72315	2702	1951	333	21100	RHOA,SPAST,FBXW8,YY1,SART3,ADGRB2,BMPR1A,PDGFRA,AGTPBP1,SLC11A2,TFCP2L1,SRPX2,DPYSL5,ATM,KIF5B,CAPZB,AMOTL2,NUMBL,ASXL1,SEPT7,MMP15,GRSF1,COL27A1,CFL1,NCMAP,TNNI1,PARD3,AKIP1,ARHGEF2,RPL7L1,ISL2,ZNF141,AKT3,TGFBI,HEY2,VAT1,LRIG1,DYRK1B,ATP6V1B1,MYOM2,NUS1,EPB41,LRIG3,CDC42EP4,KDM5B,ABI2,FZD7,HOXC8,HOXD10,DISC1,CCNG1,MSN,SLITRK5,PEAK1,FHL2,EFNB1,PGAM5,ERCC1,FOLR1,RAP2A,RDH10,FOXN3,TYRO3,TP53,TPPP,…
GO:BP	protein localization	GO:0008104	1.9853e-05	4.70217	2665	1951	329	21100	SEC63,EZH2,PSMD9,NUP205,CTNS,TMED10,RER1,PIM3,KCNA5,KIF5B,KLHL21,SNX9,ZMAT3,PACS2,RABGEF1,SNX11,SEPT7,RAB5C,TBC1D13,TAF8,CRY2,ZDHHC24,GOSR1,PARD3,EIF5A,ARHGEF2,CRIPT,TNPO1,HEY2,LRIG2,SSR1,INTS13,ING1,TJP3,EPB41,SUMO1,HAP1,PHYHIP,CREBRF,TANGO2,FSIP2,SAR1B,RAB11FIP1,EXOC8,ZDHHC18,DISC1,MSN,KPNA3,STYX,EMC1,NBEA,RAP2A,SREBF2,NUP50,RRAGC,TP53,CLSTN1,KIF3A,TERF2,HOOK3,CDK16,ARL5B,CORO7,RAPGEF6,RAB19,GI…
GO:BP	cell cycle	GO:0007049	4.67199e-05	4.3305	1774	1951	232	21100	RHOA,EZH2,SPAST,CKS2,THAP5,ZNF503,YY1,CEP97,CDKN1B,KLLN,TUBGCP5,TP53INP1,PIM3,KCNA5,ATM,KLHL21,SNX9,CHORDC1,SEPT7,CFL1,DR1,STK35,PARD3,MAPK4,UBD,ARHGEF2,MYBL2,DCTN6,TUBB2A,MPLKIP,PPP1R13B,APEX1,INTS13,ING1,EPB41,MCMDC2,TUBB,RIF1,GPR132,CCNG1,WDR12,POLE,ERCC1,GAS1,UBE2B,TESMIN,FOXN3,CLSPN,TP53,TPPP,KIF3A,TERF2,PHACTR4,LIN9,GNAI3,CDK16,CREBL2,CCNF,GIPC1,SEH1L,THAP1,CTDNEP1,CALR,ZFP36L1,PLD6,DDX3X,I…
GO:BP	anatomical structure development	GO:0048856	5.42825e-05	4.26534	5754	1951	637	21100	RHOA,SEC63,TGFBR3L,EZH2,HRNR,SPAST,AKIRIN1,FBXW8,MCRIP1,TIRAP,PAQR7,CTNS,YY1,MGMT,PURB,ASS1,MAP3K5,CDKN1B,SART3,ADGRB2,BMPR1A,SPATA5,PDGFRA,AGTPBP1,SLC11A2,TFCP2L1,SRPX2,DPYSL5,ATP2B1,ATM,KIF5B,CAPZB,AMOTL2,GPAT4,NUMBL,EIF2AK2,ASXL1,NFATC3,SEPT7,ZBTB7B,MMP15,GRSF1,COL27A1,CLN8,CFL1,TAF8,IRAK3,DR1,NCMAP,TNNI1,PTPRJ,PARD3,AKIP1,UBD,ARHGEF2,RPL7L1,DAD1,ISL2,ZNF141,AKT3,TUBB2A,UMPS,TGFBI,HEY2,VAT1,RN…
GO:BP	organic substance transport	GO:0071702	5.90161e-05	4.22903	2654	1951	325	21100	SEC63,PSMD9,NUP205,PLEKHA3,CTNS,TMED10,PIM3,KCNA5,TCN2,KIF5B,SNX9,ZMAT3,RABGEF1,SNX11,RAB5C,CLN8,TBC1D13,CRY2,ZDHHC24,SLC1A5,LIMA1,GOSR1,FYTTD1,PARD3,EIF5A,ARHGEF2,YES1,TNPO1,SRSF1,SLC16A5,RFT1,SSR1,TTC39B,NUS1,ING1,SUMO1,HAP1,CREBRF,TANGO2,KDM5B,SAR1B,RAB11FIP1,EXOC8,SLC35A3,ZDHHC18,PON1,KPNA3,STYX,SLC2A6,AVPR1A,SLC25A36,SLC1A2,FOLR1,SREBF2,NUP50,SLC2A5,RBM8A,TP53,CLSTN1,KIF3A,EIF4A3,ENPP1,HOOK3…
GO:BP	organonitrogen compound biosynthetic process	GO:1901566	6.74024e-05	4.17132	1708	1951	224	21100	RHOA,NME1-NME2,ASS1,CAD,SLC11A2,GXYLT2,GPAT4,UGGT1,EIF2AK2,CLN8,MTRF1L,ZDHHC24,EIF4H,EIF5A,SMS,DAD1,PDF,B3GALNT2,UMPS,RPL10A,DHODH,RFT1,SHMT1,CHPF2,NUS1,HACD2,ALG9,HBS1L,PAPSS2,MRPL49,DCAKD,RPS9,RPL12,GAPDH,ZDHHC18,ADA2,FKTN,FUT11,MRPL12,SLC1A2,ELOVL6,RBM8A,EIF3L,EIF4A3,GCNT4,EEF2,TET3,PDK3,DPH2,PPM1L,EEF2K,CNOT1,CALR,PRKD1,ZFP36L1,TRIP11,AGO2,DDX3X,UST,SLC44A1,PIGW,TACO1,NDUFA7,RPLP1,ALG1,GTPBP2…
GO:BP	cellular response to organic substance	GO:0071310	0.000101977	3.9915	2391	1951	296	21100	RHOA,TGFBR3L,EZH2,PAQR7,YY1,MGMT,ASS1,MAP3K5,CDKN1B,BMPR1A,TP53INP1,PIM3,PDGFRA,ATP2B1,ATM,KIF5B,NUMBL,UGGT1,EIF2AK2,AKT1S1,ZBTB7B,IRAK3,CRY2,PTPRJ,EIF5A,ARHGEF2,YES1,MYBL2,CD55,CD180,SHMT1,APEX1,NUS1,HLA-B,HAP1,CREBRF,CDC42EP4,KDM5B,SLC5A5,FZD7,AGTRAP,RIF1,GAPDH,MSN,GAS1,SLC1A2,IRAK4,FOLR1,RRAGC,SLC2A5,ZNF451,TP53,HLA-C,EIF4A3,ENPP1,PDK3,GNAI3,CDK16,SRD5A1,TRIM44,GIPC1,EEF2K,RAPGEF1,CNOT1,CALR,P…
GO:BP	response to stress	GO:0006950	0.000107741	3.96762	3851	1951	446	21100	RHOA,EZH2,SLPI,CD59,TIRAP,TIFA,YY1,MGMT,ASS1,MAP3K5,CDKN1B,ZNFX1,BMPR1A,TP53INP1,F2RL2,PDGFRA,KCNA5,SLC11A2,SUSD6,ATP2B1,ATM,KIF5B,ZMAT3,UGGT1,EIF2AK2,CHORDC1,NFATC3,ZBTB7B,IRAK3,SOCS6,UBD,ARHGEF2,YES1,CD55,AKT3,NLRP9,FUS,HEY2,RNF168,CD180,LRIG2,APEX1,DEFB105A,GGCX,HLA-B,SUMO1,JMJD1C,PAPSS2,CREBRF,COTL1,CDC42EP4,MCMDC2,TUBB,FZD7,AGTRAP,RIF1,GAPDH,FKTN,PLLP,CCNG1,POLE,MACROD2,TMCO1,APOBEC3F,AVPR1A…
GO:BP	cellular macromolecule biosynthetic process	GO:0034645	0.00014323	3.84397	1171	1951	163	21100	RHOA,GXYLT2,ATM,UGGT1,EIF2AK2,MTRF1L,ZDHHC24,EIF4H,EIF5A,DAD1,PDF,B3GALNT2,RPL10A,RFT1,SHMT1,CHPF2,NUS1,ALG9,HBS1L,MRPL49,RPS9,RPL12,GAPDH,ZDHHC18,FKTN,FUT11,MRPL12,RBM8A,EIF3L,EIF4A3,GCNT4,EEF2,ENPP1,TET3,DPH2,EEF2K,CNOT1,CALR,ZFP36L1,TRIP11,AGO2,DDX3X,UST,PIGW,TACO1,NDUFA7,RPLP1,ALG1,GTPBP2,ABCF1,RPL13A,RPL28,IMPACT,GLUL,RPL18A,PER2,MRPS30,DCP1A,CHST12,RPS19,SYNCRIP,MRPL44,RPLP2,RPS15A,YTHDF1,E…
GO:BP	developmental process	GO:0032502	0.000206227	3.68566	6317	1951	687	21100	RHOA,SEC63,TGFBR3L,EZH2,HRNR,SPAST,AKIRIN1,FBXW8,MCRIP1,TIRAP,PAQR7,ZNF503,CTNS,YY1,MGMT,PURB,ASS1,MAP3K5,CDKN1B,SART3,ADGRB2,BMPR1A,SPATA5,TP53INP1,PDGFRA,AGTPBP1,SLC11A2,TFCP2L1,SRPX2,DPYSL5,ATP2B1,ATM,KIF5B,CAPZB,AMOTL2,GPAT4,NUMBL,EIF2AK2,ASXL1,NFATC3,SEPT7,ZBTB7B,MMP15,GRSF1,COL27A1,CLN8,CFL1,TAF8,IRAK3,DR1,NCMAP,TNNI1,PTPRJ,EIF4H,PARD3,AKIP1,UBD,ARHGEF2,RPL7L1,YES1,DAD1,ISL2,ZNF141,AKT3,TUB…
GO:BP	cellular response to chemical stimulus	GO:0070887	0.000232415	3.63374	3019	1951	359	21100	RHOA,TGFBR3L,EZH2,AKIRIN1,GSTO2,TIRAP,PAQR7,YY1,MGMT,ASS1,MAP3K5,CDKN1B,BMPR1A,TP53INP1,PIM3,PDGFRA,SLC11A2,RASA4,ATP2B1,ATM,KIF5B,NUMBL,UGGT1,EIF2AK2,AKT1S1,ZBTB7B,IRAK3,CRY2,PTPRJ,EIF5A,ARHGEF2,YES1,MYBL2,CD55,UMPS,CD180,SHMT1,APEX1,NUS1,HLA-B,SUMO1,HAP1,CREBRF,CDC42EP4,CYP2W1,KDM5B,SLC5A5,FZD7,AGTRAP,RIF1,GAPDH,MSN,AVPR1A,GAS1,SLC1A2,IRAK4,FOLR1,RAP2A,RRAGC,SLC2A5,ZNF451,TP53,AS3MT,HLA-C,EIF4A…
GO:BP	negative regulation of cellular protein metabolic process	GO:0032269	0.000260959	3.58343	970	1951	139	21100	SLPI,CDKN1B,TMED10,EIF2AK2,CHORDC1,AKT1S1,CLN8,IRAK3,CRY2,PTPRJ,PARD3,IBTK,LRIG2,SHMT1,GAPDH,STYX,GAS1,UBE2B,ZNF451,TP53,TPPP,EIF4A3,MLLT1,ENPP1,TRIM44,GIPC1,CNOT1,CALR,ZFP36L1,AGO2,DDX3X,SFRP1,PPP1R9B,WDR5,SERPINB9,ZNF675,CTDSP2,SH3RF2,MFHAS1,RPL13A,SPRY4,IMPACT,DDIT4,XIAP,PER2,DCP1A,SYNCRIP,SH2B3,YTHDF1,GSK3B,F2,METTL14,PPP2R1A,MYADM,JUN,CRKL,CHAC1,PPP1R15B,C3,CNOT6L,SKI,EIF4EBP2,WARS,SFN,EXOSC…
GO:BP	intracellular transport	GO:0046907	0.000279657	3.55337	1766	1951	227	21100	SEC63,SPAST,NUP205,TMED10,NRBP1,AGTPBP1,KIF5B,SNX9,RABGEF1,SNX11,BORCS5,RAB5C,TBC1D13,CRY2,ZDHHC24,GOSR1,FYTTD1,PARD3,ARHGEF2,TNPO1,WHAMM,SSR1,NUS1,ING1,SUMO1,HAP1,CREBRF,ERGIC2,TUBB,SAR1B,ZDHHC18,MSN,KPNA3,STYX,GAS1,SREBF2,NUP50,TP53,KIF3A,TERF2,HOOK3,ARL5B,CORO7,RAB19,GIPC1,SNX27,CALR,PRKD1,TRIP11,TMED4,EHD3,TIMM8A,SAR1A,NUP85,RHBDD1,RAB5B,HM13,SEC31A,VPS37C,YWHAH,TRAPPC2B,RILPL1,KPNA2,AP1S3,TR…
GO:BP	cellular macromolecule catabolic process	GO:0044265	0.000365553	3.43705	1152	1951	159	21100	PSMD9,FBXW8,TIRAP,AGTPBP1,ATM,RNF20,UGGT1,GRSF1,TRIR,SOCS6,UBD,MRTO4,FUS,RNF168,APEX1,FBXO48,SUMO1,UBR3,DFFA,DISC1,MSN,STYX,UBE2B,RBM8A,EIF4A3,FEM1A,CCNF,GIPC1,CNOT1,CALR,ZFP36L1,RNF111,AGO2,ANAPC7,FBXO17,RHBDD1,FBXO45,HM13,VPS37C,DNASE1L3,USP22,CSNK1A1,SH3RF2,UBE2G1,CHEK2,UBXN2A,UBE2D4,DCP1A,SYNCRIP,HECTD3,UBXN2B,MRPL44,RNF11,PPT1,ZNRF3,NPLOC4,YTHDF1,GSK3B,METTL14,PHAX,YME1L1,SERBP1,CASP8,ERN1,R…
GO:BP	cellular macromolecule localization	GO:0070727	0.000377295	3.42332	1922	1951	243	21100	SEC63,EZH2,TMED10,RER1,ATM,KIF5B,KLHL21,SNX9,PACS2,RABGEF1,SNX11,SEPT7,RAB5C,TBC1D13,TAF8,CRY2,ZDHHC24,PARD3,ARHGEF2,CRIPT,TNPO1,HEY2,LRIG2,SSR1,INTS13,ING1,EPB41,SUMO1,HAP1,FSIP2,SAR1B,EXOC8,ZDHHC18,DISC1,MSN,KPNA3,STYX,EMC1,RAP2A,SREBF2,NUP50,RRAGC,TP53,CLSTN1,KIF3A,TERF2,HOOK3,ARL5B,RAPGEF6,RAB19,GIPC1,SNX27,CTDNEP1,CALR,PRKD1,ZFP36L1,TMED4,DDX3X,EHD3,TIMM8A,RAB40A,NLGN2,SAR1A,TOR1AIP1,CCT4,NU…
GO:BP	primary metabolic process	GO:0044238	0.000414893	3.38206	12674	1951	1277	21100	RHOA,EZH2,NME1-NME2,PSMD9,AKIRIN1,CKS2,HOMEZ,THAP5,GSTO2,FBXW8,SLPI,TIRAP,ZNF587,ZNF503,CTNS,ZNF280B,YY1,MGMT,PURB,ZNF726,ASS1,MAP3K5,CDKN1B,SSH3,TMED10,CAD,MRM3,NRIP3,SART3,NRBP1,BMPR1A,TP53INP1,MED16,MTMR12,LCLAT1,PIM3,PDGFRA,AGTPBP1,ZNF835,SLC11A2,TFCP2L1,ZNF157,GXYLT2,LONRF2,ZNF607,ATM,KLHL21,ZNF460,RALY,SNX9,ZNF557,RNF20,GPAT4,NUMBL,UGGT1,EIF2AK2,ASXL1,CAPN15,RABGEF1,CHORDC1,NFATC3,AKT1S1,ZB…
GO:BP	nitrogen compound metabolic process	GO:0006807	0.000529614	3.27604	12153	1951	1229	21100	RHOA,SEC63,EZH2,NME1-NME2,PSMD9,AKIRIN1,CKS2,HOMEZ,THAP5,GSTO2,FBXW8,SLPI,TIRAP,ZNF587,ZNF503,CTNS,ZNF280B,YY1,MGMT,PURB,ZNF726,ASS1,MAP3K5,CDKN1B,SSH3,TMED10,CAD,MRM3,NRIP3,SART3,NRBP1,BMPR1A,TP53INP1,MED16,PIM3,PDGFRA,AGTPBP1,ZNF835,SLC11A2,TFCP2L1,ZNF157,GXYLT2,LONRF2,ZNF607,ATM,KLHL21,ZNF460,RALY,SNX9,ZNF557,RNF20,GPAT4,NUMBL,UGGT1,EIF2AK2,ASXL1,CAPN15,RABGEF1,CHORDC1,NFATC3,AKT1S1,ZBTB7B,MMP…
GO:BP	establishment of localization in cell	GO:0051649	0.000565104	3.24787	2196	1951	271	21100	SEC63,SPAST,NUP205,TMED10,NRBP1,PIM3,AGTPBP1,SLC11A2,ATM,KIF5B,SNX9,RABGEF1,SNX11,BORCS5,RAB5C,CFL1,TBC1D13,CRY2,ZDHHC24,GOSR1,FYTTD1,PARD3,ARHGEF2,TNPO1,WHAMM,SSR1,NUS1,ING1,SUMO1,HAP1,CREBRF,ERGIC2,TUBB,SAR1B,ZDHHC18,MSN,KPNA3,STYX,GAS1,SLC1A2,SREBF2,UBE2B,NUP50,TP53,KIF3A,TERF2,HOOK3,CDK16,ARL5B,CORO7,RAB19,GIPC1,SEH1L,SNX27,CALR,PRKD1,TRIP11,TMED4,EHD3,TIMM8A,NLGN2,SAR1A,KIFC1,IKBKG,CACNB2,NU…
GO:BP	cellular protein localization	GO:0034613	0.00057303	3.24182	1913	1951	241	21100	SEC63,EZH2,TMED10,RER1,KIF5B,KLHL21,SNX9,PACS2,RABGEF1,SNX11,SEPT7,RAB5C,TBC1D13,TAF8,CRY2,ZDHHC24,PARD3,ARHGEF2,CRIPT,TNPO1,HEY2,LRIG2,SSR1,INTS13,ING1,EPB41,SUMO1,HAP1,FSIP2,SAR1B,EXOC8,ZDHHC18,DISC1,MSN,KPNA3,STYX,EMC1,RAP2A,SREBF2,NUP50,RRAGC,TP53,CLSTN1,KIF3A,TERF2,HOOK3,ARL5B,RAPGEF6,RAB19,GIPC1,SNX27,CTDNEP1,CALR,PRKD1,TMED4,DDX3X,EHD3,TIMM8A,RAB40A,NLGN2,SAR1A,TOR1AIP1,CCT4,NUDCD3,PIGW,CH…
GO:BP	regulation of intracellular signal transduction	GO:1902531	0.000626711	3.20293	1691	1951	217	21100	RHOA,EZH2,TIRAP,CTNS,TIFA,MAP3K5,F2RL2,PDGFRA,TMBIM4,RASA4,ATM,EIF2AK2,AKT1S1,IRAK3,PTPRJ,EIF5A,AKIP1,TNFSF10,UBD,ARHGEF2,AKT3,ARHGAP11A,PLAGL2,SCAI,FZD7,GAPDH,FKTN,PLEKHG3,STYX,FHL2,PLCE1,IRAK4,RAP2A,UBE2B,RRAGC,TP53,TIAL1,TRIM44,SEH1L,RAPGEF1,CALR,PRKD1,TMED4,DDX3X,IGFBP4,CGNL1,CYTH2,SPATA13,CCL22,PLCG2,SFRP1,IKBKG,SLC24A4,SASH1,TMBIM6,BCL6,DNMBP,C10ORF71,ZNF675,SH3RF2,MFHAS1,GPR37L1,CHEK2,SPRY…
GO:BP	phosphorylation	GO:0016310	0.000756621	3.12112	1882	1951	237	21100	RHOA,EZH2,NME1-NME2,CKS2,TIRAP,MAP3K5,CDKN1B,CAD,NRBP1,BMPR1A,PIM3,PDGFRA,SRPX2,ATM,SNX9,EIF2AK2,CHORDC1,AKT1S1,TAF8,IRAK3,STK35,PTPRJ,SOCS6,PARD3,IBTK,MAPK4,GNPTG,ARHGEF2,YES1,AKT3,DYRK1B,GNE,GK5,BMP3,PAPSS2,DCAKD,ABI2,FZD7,GAPDH,CCNG1,PEAK1,PGAM4,SLC2A6,PLCE1,IRAK4,RAP2A,UBE2B,CLSPN,TYRO3,TP53,MLLT1,ENPP1,PDK3,TK1,CDK16,CREBL2,CCNF,EEF2K,PRKD1,ULK2,MYLK3,DDX3X,NOL9,PLCG2,SFRP1,IKBKG,RPLP1,SASH1…
GO:BP	positive regulation of transcription by RNA polymerase II	GO:0045944	0.000793453	3.10048	1211	1951	164	21100	AKIRIN1,YY1,BMPR1A,MED16,TFCP2L1,ATM,ASXL1,NFATC3,ZBTB7B,TAF8,DR1,EIF5A,ARHGEF2,ZNF48,YES1,MYBL2,HEY2,ZNF107,APEX1,ZBTB18,PLAGL2,CREBRF,HOXD10,NRF1,ERCC1,SREBF2,ZNF451,TP53,ZNF43,ZNF770,TET3,NFIX,PRKD1,RREB1,NKRF,AGO2,DDX3X,KLF10,ZMIZ2,TEF,IKBKG,GTF2A1,SIX3,BPTF,CRLF3,ZNF33A,PPARGC1B,SMARCA5,SREBF1,SALL1,SHOX,ELL,HMGN3,GMEB2,MAVS,ID4,PELP1,NEUROD2,ZNF292,EN1,GLMP,GATA6,SERTAD1,ZNF585B,CDC73,FOSL2…
GO:BP	establishment of localization	GO:0051234	0.000832631	3.07955	4903	1951	544	21100	RHOA,SEC63,SPAST,PSMD9,NUP205,PLEKHA3,CTNS,CDKN1B,TMED10,SLC41A2,NRBP1,RER1,MTMR12,PIM3,KCNA5,AGTPBP1,SLC11A2,TCN2,ATP2B1,ATM,KIF5B,SNX9,ZMAT3,GPAT4,RABGEF1,SNX11,BORCS5,ZBTB7B,RAB5C,CLN8,CFL1,TBC1D13,CRY2,ZDHHC24,SLC1A5,LIMA1,PTPRJ,GOSR1,FYTTD1,PARD3,IBTK,EIF5A,ARHGEF2,CRIPT,YES1,TNPO1,UMPS,SRSF1,WHAMM,SLC16A5,CLCN5,ATP6V1B1,RFT1,SSR1,KCNJ6,TTC39B,NUS1,ING1,EPB41,SUMO1,HAP1,CREBRF,TANGO2,ERGIC2,…
GO:BP	negative regulation of protein metabolic process	GO:0051248	0.000862564	3.06421	1034	1951	144	21100	SLPI,CDKN1B,TMED10,EIF2AK2,CHORDC1,AKT1S1,CLN8,IRAK3,CRY2,PTPRJ,PARD3,IBTK,LRIG2,SHMT1,HAP1,GAPDH,STYX,GAS1,UBE2B,ZNF451,TP53,TPPP,EIF4A3,MLLT1,ENPP1,TRIM44,GIPC1,CNOT1,CALR,ZFP36L1,AGO2,DDX3X,SFRP1,PPP1R9B,WDR5,SERPINB9,ZNF675,CTDSP2,SH3RF2,MFHAS1,RPL13A,SPRY4,IMPACT,DDIT4,XIAP,PER2,DCP1A,SYNCRIP,SH2B3,YTHDF1,GSK3B,F2,METTL14,FLOT2,ITGB3,PPP2R1A,MYADM,JUN,CRKL,CHAC1,PPP1R15B,C3,CNOT6L,SKI,EIF4EB…
GO:BP	response to organic substance	GO:0010033	0.000919919	3.03625	3010	1951	354	21100	RHOA,TGFBR3L,EZH2,SLPI,TIRAP,PAQR7,YY1,MGMT,ASS1,MAP3K5,CDKN1B,BMPR1A,TP53INP1,PIM3,PDGFRA,KCNA5,ATP2B1,ATM,KIF5B,NUMBL,UGGT1,EIF2AK2,ASXL1,AKT1S1,ZBTB7B,MMP15,IRAK3,CRY2,PTPRJ,EIF5A,UBD,ARHGEF2,YES1,MYBL2,CD55,CD180,SHMT1,APEX1,NUS1,HLA-B,HAP1,CREBRF,CDC42EP4,KDM5B,SLC5A5,FZD7,AGTRAP,RIF1,GAPDH,CCNG1,MSN,PON1,FHL2,AVPR1A,ERCC1,GAS1,ARSA,SLC1A2,IRAK4,FOLR1,SREBF2,RRAGC,SLC2A5,ZNF451,TP53,HLA-C,EI…
GO:BP	regulation of catabolic process	GO:0009894	0.000941855	3.02602	1009	1951	141	21100	FBXW8,TIRAP,CDKN1B,TP53INP1,AGTPBP1,ATM,SNX9,GRSF1,IRAK3,FUS,LRIG2,ATP6V1B1,APEX1,SUMO1,CREBRF,DFFA,GAPDH,EXOC8,DISC1,MSN,STYX,SLC2A6,SREBF2,RRAGC,RBM8A,TP53,EIF4A3,QSOX1,GNAI3,GIPC1,CNOT1,PRKD1,ZFP36L1,ULK2,AGO2,IKBKG,TBC1D25,RHBDD1,CSNK1A1,SH3RF2,CHEK2,SREBF1,APOA5,UBXN2A,SOGA3,DDIT4,DCP1A,SYNCRIP,YTHDF1,PGAM1,SH3D19,GSK3B,METTL14,ABHD5,PHAX,SERBP1,ERN1,EP300,CNOT6L,ATG2A,EXOSC2,BTG2,CAPN1,APOC…
GO:BP	regulation of cell cycle	GO:0051726	0.000950419	3.02209	1089	1951	150	21100	RHOA,EZH2,SPAST,CKS2,THAP5,YY1,CEP97,CDKN1B,TP53INP1,PIM3,KCNA5,ATM,KLHL21,CHORDC1,DR1,UBD,PPP1R13B,APEX1,INTS13,GPR132,CCNG1,WDR12,GAS1,UBE2B,FOXN3,CLSPN,TP53,TERF2,PHACTR4,LIN9,CDK16,CCNF,GIPC1,THAP1,CALR,ZFP36L1,DDX3X,INO80E,ANAPC7,RHNO1,PLCG2,SFRP1,INO80D,SIX3,PPP1R9B,WIZ,BCL6,WDR5,CRLF3,USP22,CTDSP2,SMARCA5,CHEK2,XRCC3,XIAP,ZNF703,PER2,RAD51B,UBXN2B,HUS1,GEN1,BRCC3,ZWINT,RPS15A,TTL,EREG,SERT…
GO:BP	multicellular organism development	GO:0007275	0.00101234	2.99467	4768	1951	530	21100	RHOA,SEC63,EZH2,SPAST,FBXW8,TIRAP,CTNS,YY1,PURB,ASS1,CDKN1B,SART3,ADGRB2,BMPR1A,SPATA5,PDGFRA,AGTPBP1,SLC11A2,TFCP2L1,SRPX2,DPYSL5,ATP2B1,ATM,KIF5B,AMOTL2,NUMBL,EIF2AK2,ASXL1,NFATC3,SEPT7,ZBTB7B,MMP15,GRSF1,COL27A1,CLN8,CFL1,TAF8,IRAK3,DR1,NCMAP,TNNI1,PTPRJ,PARD3,UBD,ARHGEF2,RPL7L1,DAD1,ISL2,ZNF141,AKT3,TUBB2A,TGFBI,HEY2,RNF168,LRIG1,LRIG2,ATP6V1B1,NUS1,HLA-B,PLAGL2,LRIG3,HAP1,AGPAT5,BMP3,PAPSS2,…
GO:BP	negative regulation of signal transduction	GO:0009968	0.00102805	2.98798	1243	1951	167	21100	RHOA,EZH2,RASA4,ATM,ASXL1,AKT1S1,IRAK3,CRY2,PTPRJ,SOCS6,ARHGEF2,HEY2,CREBRF,SCAI,FKTN,FHL2,UBE2B,TYRO3,ZNF451,TP53,EIF4A3,PHACTR4,ENPP1,GNAI3,RGS6,RAPGEF1,CNOT1,CALR,VHL,NBL1,DDX3X,IGFBP4,CGNL1,CHRDL1,SFRP1,PTPRE,SLC24A4,RGS9BP,DAND5,TMBIM6,BCL6,LPXN,TSKU,S1PR2,ZNF675,CSNK1A1,SH3RF2,MFHAS1,GPR37L1,CHEK2,SPRY4,DDIT4,ACAA2,XIAP,PADI2,ITGA3,STRADB,SH2B3,GRK2,ZNRF3,STK4,NPLOC4,CCDC125,BCL9L,GSK3B,SH3…
GO:BP	peptide biosynthetic process	GO:0043043	0.00131148	2.88224	736	1951	109	21100	RHOA,EIF2AK2,MTRF1L,EIF4H,EIF5A,PDF,RPL10A,SHMT1,HBS1L,MRPL49,RPS9,RPL12,GAPDH,MRPL12,SLC1A2,RBM8A,EIF3L,EIF4A3,EEF2,DPH2,EEF2K,CNOT1,CALR,ZFP36L1,AGO2,DDX3X,TACO1,NDUFA7,RPLP1,GTPBP2,ABCF1,RPL13A,RPL28,IMPACT,RPL18A,PER2,MRPS30,DCP1A,RPS19,SYNCRIP,MRPL44,RPLP2,RPS15A,YTHDF1,EIF5A2,EIF2S3,EIF5AL1,METTL14,PTCD3,TRUB2,LRRC47,CHAC1,PPP1R15B,RPL24,CNOT6L,DNAJC24,MCTS1,EIF4EBP2,WARS,EXOSC2,BTG2,MKNK2,…
GO:BP	programmed cell death	GO:0012501	0.00154814	2.81019	1918	1951	239	21100	RHOA,MGMT,MAP3K5,CDKN1B,KLLN,TP53INP1,PIM3,TMBIM4,ATM,ZMAT3,EIF2AK2,PACS2,AKT1S1,CFL1,EIF5A,TNFSF10,UBD,ARHGEF2,MYBL2,DAD1,NLRP9,HEY2,PPP1R13B,APEX1,PLAGL2,EBAG9,DFFA,GAPDH,CCNG1,FHL2,PGAM5,GAS1,UTP11,UBE2B,RRAGC,TYRO3,AEN,TP53,TIAL1,GNAI3,NINJ1,EEF2K,CIAPIN1,CALR,PRKD1,ZFP36L1,VHL,DDX3X,ZC3H8,PLCG2,SFRP1,IKBKG,RHBDD1,SIX3,C1D,TMBIM6,BCL6,YWHAH,SERPINB9,EPB41L3,DNASE1L3,SH3RF2,API5,CHEK2,TMEM109,…
GO:BP	regulation of cellular catabolic process	GO:0031329	0.00184633	2.73369	871	1951	124	21100	FBXW8,TIRAP,TP53INP1,AGTPBP1,ATM,SNX9,GRSF1,FUS,LRIG2,ATP6V1B1,APEX1,SUMO1,DFFA,GAPDH,EXOC8,DISC1,MSN,STYX,SREBF2,RRAGC,RBM8A,TP53,EIF4A3,QSOX1,GNAI3,GIPC1,CNOT1,PRKD1,ZFP36L1,ULK2,AGO2,IKBKG,TBC1D25,CSNK1A1,SH3RF2,SREBF1,APOA5,SOGA3,DCP1A,SYNCRIP,YTHDF1,PGAM1,SH3D19,GSK3B,METTL14,ABHD5,PHAX,SERBP1,ERN1,EP300,CNOT6L,ATG2A,EXOSC2,BTG2,CAPN1,APOC3,ATXN3,TMTC3,ACACB,CNOT6,FOXK1,ATF6,PPP1R3D,PRICKLE1…
GO:BP	translation	GO:0006412	0.00185746	2.73108	707	1951	105	21100	RHOA,EIF2AK2,MTRF1L,EIF4H,EIF5A,PDF,RPL10A,SHMT1,HBS1L,MRPL49,RPS9,RPL12,GAPDH,MRPL12,RBM8A,EIF3L,EIF4A3,EEF2,DPH2,EEF2K,CNOT1,CALR,ZFP36L1,AGO2,DDX3X,TACO1,NDUFA7,RPLP1,GTPBP2,ABCF1,RPL13A,RPL28,IMPACT,RPL18A,PER2,MRPS30,DCP1A,RPS19,SYNCRIP,MRPL44,RPLP2,RPS15A,YTHDF1,EIF5A2,EIF2S3,EIF5AL1,METTL14,PTCD3,TRUB2,LRRC47,PPP1R15B,RPL24,CNOT6L,DNAJC24,MCTS1,EIF4EBP2,WARS,EXOSC2,BTG2,MKNK2,CNOT6,RPL27A,…
GO:BP	regulation of protein stability	GO:0031647	0.00188866	2.72385	301	1951	55	21100	DAD1,SUMO1,GAPDH,UBE2B,TP53,CREBL2,TRIM44,GIPC1,CALR,PRKD1,VHL,CCT4,WIZ,CHEK2,SREBF1,SUGT1,STK4,GLMP,MCM8,CDC73,FLOT2,CDC37,PFN1,EP300,HSPA8,MSX1,ASPH,DPM2,CRTAP,PDCD10,NLK,SENP2,RAB21,IGF1,PDCL3,DNLZ,CAMLG,AAK1,PHB2,PINX1,TBRG1,HSPD1,HPS4,MAPK1,RABL3,VPS35,WDR81,MDM2,UBL4A,XBP1,DVL3,MYLIP,RPL23,NF2,BAG5
GO:BP	negative regulation of response to stimulus	GO:0048585	0.00226142	2.64562	1599	1951	204	21100	RHOA,EZH2,CD59,PIM3,PDGFRA,RASA4,ATM,ASXL1,AKT1S1,ZBTB7B,IRAK3,CRY2,PTPRJ,SOCS6,ARHGEF2,YES1,CD55,HEY2,LRIG2,HLA-B,CREBRF,SCAI,RIF1,FKTN,FHL2,ERCC1,UBE2B,TYRO3,ZNF451,TP53,EIF4A3,TERF2,PHACTR4,ENPP1,GNAI3,FEM1A,RGS6,RAPGEF1,CNOT1,CALR,VHL,NBL1,DDX3X,IGFBP4,CGNL1,CHRDL1,SFRP1,PTPRE,SLC24A4,RGS9BP,DAND5,TMBIM6,POLQ,BCL6,SERPINB9,LPXN,TSKU,S1PR2,ZNF675,CSNK1A1,SH3RF2,MFHAS1,GPR37L1,HLA-A,CHEK2,SPRY4…
GO:BP	macromolecule catabolic process	GO:0009057	0.00226709	2.64453	1359	1951	178	21100	PSMD9,FBXW8,TIRAP,CDKN1B,AGTPBP1,ATM,SNX9,RNF20,UGGT1,GRSF1,CLN8,TRIR,IRAK3,SOCS6,UBD,MRTO4,FUS,RNF168,LRIG2,APEX1,FBXO48,SUMO1,CREBRF,UBR3,DFFA,DISC1,MSN,STYX,UBE2B,RBM8A,EIF4A3,FEM1A,CCNF,GIPC1,CNOT1,CALR,ZFP36L1,RNF111,AGO2,ANAPC7,FBXO17,RHBDD1,FBXO45,HM13,VPS37C,DNASE1L3,USP22,CSNK1A1,SH3RF2,UBE2G1,CHEK2,UBXN2A,UBE2D4,DCP1A,SYNCRIP,HECTD3,UBXN2B,MRPL44,RNF11,PPT1,ZNRF3,NPLOC4,YTHDF1,SH3D19,GS…
GO:BP	endomembrane system organization	GO:0010256	0.00227505	2.64301	550	1951	86	21100	SPAST,FBXW8,TMED10,SNX9,WHAMM,TANGO2,TMEM170A,EXOC8,TLCD2,EMC1,FOLR1,HOOK3,CTDNEP1,PRKD1,FAM71F2,TRIP11,TMED4,EHD3,TOR1AIP1,RAB5B,SEC31A,VPS37C,EPB41L3,CSNK1A1,UBXN2A,MIA3,TMEM41B,ATP8B4,UBXN2B,KIFC3,BLOC1S2,STX1B,NPLOC4,MYH9,ATL3,SYNGR1,PARP11,ATG9A,TOR1AIP2,ATL2,CHMP1B,SNAP25,ARFGEF2,DNAJC28,XKR4,RAB1B,STX1A,CAV1,ATP8B3,PDCD10,TMEM127,COL4A3BP,HACE1,ARL8B,MYO18A,NUP155,USP6NL,CAMLG,ARL6IP1,SNX1…
GO:BP	small molecule metabolic process	GO:0044281	0.00232234	2.63407	1796	1951	225	21100	RHOA,NME1-NME2,GSTO2,CTNS,ASS1,CAD,GPAT4,UGGT1,CLN8,CARNMT1,LIMA1,LDHB,SMS,UMPS,DHODH,NUDT9,ATP6V1B1,SHMT1,TTC39B,GNE,NUS1,PDE7B,HACD2,GK5,PAPSS2,DCAKD,CYP2W1,GAPDH,SLC35A3,ADA2,PON1,MACROD2,PGAM4,SLC2A6,APOBEC3F,AVPR1A,ELOVL6,SC5D,FOLR1,NT5C,SREBF2,RDH10,ME2,RETSAT,TP53,AS3MT,ENPP1,PDK3,GNAI3,TK1,SRD5A1,SMUG1,REXO2,IGFBP4,PLCG2,PDE4C,GADL1,WDR5,CYP8B1,AKR7A2,TSKU,FDX1,CBS,ACOT2,SREBF1,CES2,APOA5…
GO:BP	nitrogen compound transport	GO:0071705	0.00235586	2.62785	2233	1951	271	21100	SEC63,PSMD9,NUP205,PLEKHA3,CTNS,TMED10,PIM3,KCNA5,TCN2,KIF5B,SNX9,ZMAT3,RABGEF1,SNX11,RAB5C,TBC1D13,CRY2,ZDHHC24,SLC1A5,GOSR1,FYTTD1,PARD3,EIF5A,ARHGEF2,TNPO1,SRSF1,SSR1,ING1,SUMO1,HAP1,CREBRF,TANGO2,SAR1B,RAB11FIP1,EXOC8,SLC35A3,ZDHHC18,KPNA3,STYX,AVPR1A,SLC25A36,SLC1A2,FOLR1,SREBF2,NUP50,RBM8A,TP53,CLSTN1,KIF3A,EIF4A3,HOOK3,CDK16,ARL5B,CORO7,RAB19,GIPC1,SEH1L,SNX27,CALR,PRKD1,ZFP36L1,TMED4,SLC1…
GO:BP	negative regulation of cell communication	GO:0010648	0.00239637	2.62045	1351	1951	177	21100	RHOA,EZH2,PSMD9,PIM3,RASA4,ATM,ASXL1,AKT1S1,IRAK3,CRY2,PTPRJ,SOCS6,ARHGEF2,HEY2,CREBRF,SCAI,RAB11FIP1,FKTN,FHL2,AVPR1A,UBE2B,TYRO3,ZNF451,TP53,EIF4A3,PHACTR4,ENPP1,GNAI3,RGS6,RAPGEF1,CNOT1,CALR,VHL,NBL1,DDX3X,IGFBP4,CGNL1,CHRDL1,SFRP1,PTPRE,SLC24A4,RGS9BP,DAND5,TMBIM6,BCL6,LPXN,TSKU,S1PR2,ZNF675,CSNK1A1,SH3RF2,MFHAS1,GPR37L1,CHEK2,SREBF1,SPRY4,STXBP5L,DDIT4,ACAA2,XIAP,PADI2,ITGA3,STRADB,SH2B3,GRK…
GO:BP	transport	GO:0006810	0.00261707	2.58218	4742	1951	524	21100	RHOA,SEC63,SPAST,PSMD9,NUP205,PLEKHA3,CTNS,CDKN1B,TMED10,SLC41A2,NRBP1,RER1,MTMR12,PIM3,KCNA5,AGTPBP1,SLC11A2,TCN2,ATP2B1,KIF5B,SNX9,ZMAT3,GPAT4,RABGEF1,SNX11,BORCS5,ZBTB7B,RAB5C,CLN8,TBC1D13,CRY2,ZDHHC24,SLC1A5,LIMA1,PTPRJ,GOSR1,FYTTD1,PARD3,IBTK,EIF5A,ARHGEF2,YES1,TNPO1,UMPS,SRSF1,WHAMM,SLC16A5,CLCN5,ATP6V1B1,RFT1,SSR1,KCNJ6,TTC39B,NUS1,ING1,EPB41,SUMO1,HAP1,CREBRF,TANGO2,ERGIC2,TUBB,KDM5B,SAR1…
GO:BP	negative regulation of signaling	GO:0023057	0.00303962	2.51718	1356	1951	177	21100	RHOA,EZH2,PSMD9,PIM3,RASA4,ATM,ASXL1,AKT1S1,IRAK3,CRY2,PTPRJ,SOCS6,ARHGEF2,HEY2,CREBRF,SCAI,RAB11FIP1,FKTN,FHL2,AVPR1A,UBE2B,TYRO3,ZNF451,TP53,EIF4A3,PHACTR4,ENPP1,GNAI3,RGS6,RAPGEF1,CNOT1,CALR,VHL,NBL1,DDX3X,IGFBP4,CGNL1,CHRDL1,SFRP1,PTPRE,SLC24A4,RGS9BP,DAND5,TMBIM6,BCL6,LPXN,TSKU,S1PR2,ZNF675,CSNK1A1,SH3RF2,MFHAS1,GPR37L1,CHEK2,SREBF1,SPRY4,STXBP5L,DDIT4,ACAA2,XIAP,PADI2,ITGA3,STRADB,SH2B3,GRK…
GO:BP	DNA integrity checkpoint signaling	GO:0031570	0.00321625	2.49265	127	1951	30	21100	CDKN1B,ATM,CCNG1,FOXN3,CLSPN,TP53,RHNO1,CHEK2,HUS1,BRCC3,MRE11,FBXO31,MRNIP,SDE2,TIPIN,BRCA1,CDC14B,TIMELESS,CHEK1,WAC,ORC1,DNA2,INTS7,FZR1,BRIP1,CCND1,CDKN1A,MDM2,RNASEH2B,THOC5
GO:BP	regulation of molecular function	GO:0065009	0.0034154	2.46656	3050	1951	354	21100	RHOA,EZH2,CKS2,SLPI,TIRAP,MGMT,MAP3K5,CDKN1B,TMED10,BMPR1A,MTMR12,PDGFRA,SLC11A2,RASA4,SNX9,EIF2AK2,RABGEF1,CHORDC1,AKT1S1,MMP15,TBC1D13,IRAK3,CRY2,PTPRJ,SOCS6,IBTK,TNFSF10,ARHGEF2,DAD1,TBC1D15,HEY2,ARHGAP11A,DLGAP3,NUS1,EPB41,SUMO1,HAP1,DFFA,GAPDH,PDP2,DISC1,PLEKHG3,CCNG1,PON1,STYX,RRAD,FXYD5,PGAM5,AVPR1A,PLCE1,SCN2B,CLSPN,TYRO3,TP53,EIF4A3,TERF2,MLLT1,PHACTR4,ENPP1,GNAI3,FEM1A,RGS6,CCNF,RAPGEF6…
GO:BP	cell death	GO:0008219	0.00385326	2.41417	2074	1951	253	21100	RHOA,MGMT,MAP3K5,CDKN1B,KLLN,TP53INP1,PIM3,SUSD6,TMBIM4,ATM,ZMAT3,EIF2AK2,PACS2,AKT1S1,CFL1,EIF5A,TNFSF10,UBD,ARHGEF2,MYBL2,DAD1,NLRP9,HEY2,PPP1R13B,APEX1,ING1,PLAGL2,EBAG9,DFFA,GAPDH,CCNG1,FHL2,PGAM5,GAS1,UTP11,UBE2B,RRAGC,TYRO3,AEN,TP53,TIAL1,GNAI3,NINJ1,EEF2K,CIAPIN1,CALR,PRKD1,ZFP36L1,VHL,DDX3X,ZC3H8,PLCG2,SFRP1,IKBKG,RHBDD1,SIX3,C1D,TMBIM6,BCL6,YWHAH,SERPINB9,EPB41L3,DNASE1L3,RILPL1,SH3RF2,A…
GO:BP	regulation of cellular macromolecule biosynthetic process	GO:2000112	0.00399188	2.39882	483	1951	77	21100	RHOA,ATM,EIF2AK2,EIF4H,EIF5A,SHMT1,HBS1L,RPS9,GAPDH,FKTN,RBM8A,EIF4A3,EEF2,ENPP1,DPH2,CNOT1,CALR,ZFP36L1,AGO2,DDX3X,TACO1,ABCF1,RPL13A,IMPACT,PER2,DCP1A,SYNCRIP,YTHDF1,EIF5A2,EIF2S3,EIF5AL1,GSK3B,METTL14,PTCD3,TRUB2,PPP1R15B,CNOT6L,DNAJC24,EIF4EBP2,EXOSC2,BTG2,MKNK2,PPP1R3E,CNOT6,PKM,PPP1R3D,ITGA2,AGO3,CYP1B1,PTAFR,PDE12,TNRC6C,KHSRP,SESN2,IGF1,CNBP,NANOS1,IREB2,UNK,YTHDF3,MAPKAPK5,ALG10B,DYRK2,R…
GO:BP	rRNA metabolic process	GO:0016072	0.00470584	2.32736	264	1951	49	21100	MRM3,TRIR,ESF1,RPL7L1,MRTO4,RPL10A,RRP36,WDR12,FDXACB1,UTP11,NOL10,TP53,EIF4A3,RPP30,DDX52,NOL9,C1D,RRP7A,GTF3C6,RPS19,MRPL44,WDR75,FTSJ3,UTP6,EXOSC2,NUDT16,METTL15,NOP14,RPF2,RPL27,UTP4,RPS21,MAK16,POLR1E,SNU13,RPP25,UTP15,GEMIN4,IPPK,SLFN13,NOL11,NSA2,EXOSC6,GTF3C4,GTF3C1,EBNA1BP2,BUD23,RPL35A,IMP4
GO:BP	embryo development	GO:0009790	0.00471239	2.32676	1110	1951	149	21100	FBXW8,YY1,BMPR1A,PDGFRA,ATM,SEPT7,MMP15,GRSF1,CFL1,TAF8,DR1,RPL7L1,DAD1,HEY2,LRIG1,ATP6V1B1,LRIG3,UBR3,FZD7,HOXD10,POLE,EFNB1,ERCC1,FOLR1,RDH10,UBE2B,TP53,EIF4A3,TERF2,PHACTR4,TET3,CNOT1,ZFP36L1,PLD6,AFF3,INO80E,CHRDL1,SFRP1,TSHZ1,INO80D,HES7,VANGL2,SIX3,HMX3,HM13,WDR5,BPTF,RRP7A,USP22,NOTO,SALL1,SLC25A34,ELL,COL13A1,HSBP1,ITGA3,RAD51B,SH2B3,HUS1,MTHFD1,EN1,STK4,GATA6,MYH9,CDC73,ATP11A,CASP8,ITGB…
GO:BP	cellular response to organic cyclic compound	GO:0071407	0.00506507	2.29541	569	1951	87	21100	RHOA,EZH2,PAQR7,MGMT,ASS1,CDKN1B,ATP2B1,CRY2,APEX1,SLC5A5,MSN,SLC1A2,FOLR1,GNAI3,SRD5A1,EEF2K,RAPGEF1,CNOT1,CALR,ZFP36L1,SSTR2,SFRP1,PPP1R9B,YWHAH,PPARGC1B,FDX1,CHEK2,IMPACT,DDIT4,ZNF703,PADI2,MAVS,ZCCHC3,GSK3B,FOXP1,CASP8,OR51E2,EP300,RORA,HSPA8,SLC9A1,RAP1A,HNF4A,TRPV1,BRCA1,CAV1,PNPLA3,ITGA2,UFM1,AHR,TGM2,TFPI,CYP1B1,PTAFR,NCOR2,PDE12,KAT5,CHEK1,ID3,PCK1,RAP1B,SIN3A,EPG5,PHB2,SMAD5,HSP90B1,MAP…
GO:BP	carbohydrate derivative metabolic process	GO:1901135	0.00522377	2.28202	1031	1951	140	21100	RHOA,NME1-NME2,CAD,GXYLT2,GPAT4,UGGT1,DAD1,B3GALNT2,UMPS,DHODH,NUDT9,RFT1,SHMT1,CHPF2,GNE,NUS1,PDE7B,HACD2,ALG9,GK5,PAPSS2,DCAKD,GAPDH,SLC35A3,ADA2,FKTN,MACROD2,PGAM4,SLC2A6,APOBEC3F,FUT11,ELOVL6,NT5C,TP53,GCNT4,ENPP1,TET3,PDK3,GNAI3,TK1,SMUG1,TRIP11,AGO2,UST,PIGW,PDE4C,ALG1,FBXO17,AKR7A2,ACOT2,DDIT4,GM2A,GLTP,AK2,CHST12,OGDH,MTHFD1,NUDT19,PPT1,PAICS,PGAM1,PFKFB3,ELOVL5,B3GALT5,EP300,NUDT7,PFAS,R…
GO:BP	cholesterol homeostasis	GO:0042632	0.00579367	2.23705	86	1951	23	21100	RALY,LIMA1,TTC39B,NUS1,SREBF2,TSKU,APOA5,RORA,APOC3,ABCG8,HNF4A,CAV1,APOM,SCARB1,CNBP,NR1H2,XBP1,MYLIP,TMEM97,LIPC,ACOX1,SOAT1,INSIG1
GO:BP	regulation of cellular amide metabolic process	GO:0034248	0.00698079	2.1561	449	1951	72	21100	RHOA,TMED10,EIF2AK2,EIF4H,EIF5A,SHMT1,HAP1,HBS1L,RPS9,GAPDH,RBM8A,TP53,EIF4A3,EEF2,PDK3,DPH2,CNOT1,CALR,ZFP36L1,AGO2,DDX3X,TACO1,ABCF1,RPL13A,IMPACT,PER2,DCP1A,SYNCRIP,YTHDF1,EIF5A2,EIF2S3,PGAM1,EIF5AL1,METTL14,PTCD3,TRUB2,PPP1R15B,CNOT6L,DNAJC24,EIF4EBP2,EXOSC2,BTG2,MKNK2,CNOT6,PKM,ITGA2,AGO3,CYP1B1,PTAFR,PDE12,TNRC6C,KHSRP,SESN2,IGF1,CNBP,NANOS1,IREB2,UNK,YTHDF3,MAPKAPK5,SERP1,UHMK1,TOB1,RARA,S…
GO:BP	peptide metabolic process	GO:0006518	0.00710242	2.14859	894	1951	124	21100	RHOA,GSTO2,CTNS,TMED10,EIF2AK2,MTRF1L,CARNMT1,EIF4H,EIF5A,PDF,RPL10A,SHMT1,HAP1,HBS1L,MRPL49,RPS9,RPL12,GAPDH,MRPL12,SLC1A2,SLC30A6,RBM8A,EIF3L,EIF4A3,EEF2,DPH2,EEF2K,CNOT1,CALR,ZFP36L1,AGO2,DDX3X,TACO1,NDUFA7,RPLP1,HM13,GTPBP2,ABCF1,RPL13A,RPL28,IMPACT,RPL18A,PER2,MRPS30,DCP1A,RPS19,SYNCRIP,MRPL44,RPLP2,RPS15A,YTHDF1,EIF5A2,EIF2S3,EIF5AL1,METTL14,PTCD3,TRUB2,LRRC47,CPE,CHAC1,PPP1R15B,RPL24,CNOT6…
GO:BP	sterol homeostasis	GO:0055092	0.00719269	2.14311	87	1951	23	21100	RALY,LIMA1,TTC39B,NUS1,SREBF2,TSKU,APOA5,RORA,APOC3,ABCG8,HNF4A,CAV1,APOM,SCARB1,CNBP,NR1H2,XBP1,MYLIP,TMEM97,LIPC,ACOX1,SOAT1,INSIG1
GO:BP	regulation of translation	GO:0006417	0.00736688	2.13272	393	1951	65	21100	RHOA,EIF2AK2,EIF4H,EIF5A,SHMT1,HBS1L,RPS9,GAPDH,RBM8A,EIF4A3,EEF2,DPH2,CNOT1,CALR,ZFP36L1,AGO2,DDX3X,TACO1,ABCF1,RPL13A,IMPACT,PER2,DCP1A,SYNCRIP,YTHDF1,EIF5A2,EIF2S3,EIF5AL1,METTL14,PTCD3,TRUB2,PPP1R15B,CNOT6L,DNAJC24,EIF4EBP2,EXOSC2,BTG2,MKNK2,CNOT6,PKM,ITGA2,AGO3,CYP1B1,PTAFR,PDE12,TNRC6C,KHSRP,SESN2,CNBP,NANOS1,IREB2,UNK,YTHDF3,MAPKAPK5,SERP1,UHMK1,TOB1,RARA,SHMT2,TNRC6A,EIF4EBP1,ACO1,TNRC6B,…
GO:BP	lipid homeostasis	GO:0055088	0.00736783	2.13266	159	1951	34	21100	RALY,CLN8,LIMA1,TTC39B,NUS1,SAR1B,TLCD2,SREBF2,DDX3X,TSKU,APOA5,ABHD5,RORA,APOC3,ABCG8,HNF4A,CAV1,PNPLA2,PNPLA3,NR1D2,COL4A3BP,APOM,SESN2,SCARB1,CNBP,NR1H2,XBP1,MYLIP,TMEM97,LIPC,TM6SF2,ACOX1,SOAT1,INSIG1
GO:BP	positive regulation of cellular catabolic process	GO:0031331	0.00821614	2.08533	451	1951	72	21100	FBXW8,TP53INP1,AGTPBP1,ATM,SNX9,GRSF1,SUMO1,DISC1,MSN,GNAI3,CNOT1,PRKD1,ZFP36L1,ULK2,AGO2,IKBKG,CSNK1A1,SH3RF2,APOA5,DCP1A,SYNCRIP,YTHDF1,SH3D19,GSK3B,METTL14,ABHD5,CNOT6L,ATG2A,EXOSC2,BTG2,ATXN3,TMTC3,CNOT6,ATF6,PRICKLE1,FURIN,CAV1,TRIM65,PNPLA2,TRIM13,AGO3,PDE12,KAT5,PHKG2,BAX,TNRC6C,STK11,HERPUD1,WAC,KHSRP,SESN2,IGF1,NANOS1,YTHDF3,PSMC4,FZR1,AMER1,MTDH,SOCS5,VPS35,TMEM59,MDM2,TOB1,XBP1,TNRC6A,…
GO:BP	movement of cell or subcellular component	GO:0006928	0.00828661	2.08162	2085	1951	252	21100	RHOA,TGFBR3L,SPAST,AKIRIN1,TIRAP,CDKN1B,BMPR1A,TP53INP1,PDGFRA,KCNA5,AGTPBP1,SRPX2,DPYSL5,ATM,KIF5B,RNF20,AMOTL2,BORCS5,CFL1,TNNI1,LIMA1,PTPRJ,ARHGEF2,YES1,ISL2,AKT3,TUBB2A,LRIG2,APEX1,INTS13,NUS1,HAP1,FSIP2,ABI2,SCAI,DISC1,PLEKHG3,MSN,PEAK1,PGAM4,EFNB1,IRAK4,FOLR1,RAP2A,SCN2B,UBE2B,TYRO3,KIF3A,FAT3,TERF2,PHACTR4,NINJ1,GIPC1,MYPN,CALR,PRKD1,RREB1,AGO2,NBL1,DNAH9,SPATA13,CCL22,PLCG2,SFRP1,KIFC1,VA…
GO:BP	regulation of catalytic activity	GO:0050790	0.00828894	2.0815	2345	1951	279	21100	RHOA,EZH2,CKS2,SLPI,TIRAP,MGMT,MAP3K5,CDKN1B,TMED10,BMPR1A,MTMR12,PDGFRA,SLC11A2,RASA4,SNX9,EIF2AK2,RABGEF1,CHORDC1,AKT1S1,MMP15,TBC1D13,IRAK3,CRY2,PTPRJ,SOCS6,IBTK,TNFSF10,ARHGEF2,DAD1,TBC1D15,ARHGAP11A,NUS1,DFFA,GAPDH,PDP2,PLEKHG3,CCNG1,STYX,PGAM5,AVPR1A,PLCE1,CLSPN,TYRO3,TP53,TERF2,MLLT1,PHACTR4,GNAI3,FEM1A,RGS6,CCNF,RAPGEF6,RAPGEF1,PRKD1,NUCB1,DDX3X,NMUR1,CYTH2,SPATA13,CCL22,CCT4,TACO1,SFRP1,…
GO:BP	mitotic DNA integrity checkpoint signaling	GO:0044774	0.00889342	2.05093	88	1951	23	21100	CDKN1B,ATM,CCNG1,FOXN3,CLSPN,TP53,CHEK2,HUS1,BRCC3,MRE11,FBXO31,MRNIP,SDE2,TIPIN,BRCA1,CDC14B,CHEK1,WAC,ORC1,FZR1,CCND1,CDKN1A,MDM2
GO:BP	protein localization to nucleus	GO:0034504	0.0094106	2.02638	301	1951	53	21100	TAF8,CRY2,TNPO1,INTS13,ING1,SUMO1,KPNA3,NUP50,TP53,CTDNEP1,CALR,PRKD1,TOR1AIP1,CCT4,NUP85,MFHAS1,KPNA2,GLUL,MAVS,STK4,GSK3B,F2,TOR1AIP2,OTUD7B,KPNB1,SUPT7L,MSX1,NGFR,RPF2,ADAR,KPNA1,PRICKLE1,UFM1,TRAF3IP2,NUP155,WWTR1,STK11,RANBP6,SESN2,SIN3A,TNPO3,PHB2,PINX1,TBRG1,SIX4,CDKN1A,MDM2,RBM22,XBP1,RPL23,NF2,DTX3L,NUP35
GO:BP	cell cycle checkpoint signaling	GO:0000075	0.00982656	2.0076	175	1951	36	21100	CDKN1B,ATM,CCNG1,FOXN3,CLSPN,TP53,RHNO1,CHEK2,XRCC3,HUS1,GEN1,BRCC3,ZWINT,MRE11,NABP1,FBXO31,MRNIP,SDE2,TIPIN,BRCA1,CDC14B,CCNB1,TIMELESS,CHEK1,WAC,ORC1,DNA2,INTS7,FZR1,BRIP1,CCND1,CDKN1A,MDM2,RNASEH2B,THOC5,MAD2L1
GO:BP	cell population proliferation	GO:0008283	0.0106984	1.97068	1958	1951	238	21100	RHOA,EZH2,AKIRIN1,CKS2,FBXW8,TIRAP,ZNF503,PURB,MAP3K5,CDKN1B,SART3,BMPR1A,TP53INP1,PDGFRA,KCNA5,AGTPBP1,ATM,NUMBL,EIF2AK2,ZBTB7B,TAF8,PTPRJ,ARHGEF2,CD55,PDF,AKT3,TGFBI,HEY2,CD180,SSR1,ING1,RPS9,KDM5B,FZD7,FKTN,DISC1,MSN,NACC1,EFNB1,AVPR1A,ERCC1,IRAK4,ANKRD45,TP53,TIAL1,HOOK3,GNAI3,THAP1,RAPGEF1,TOB2,CALR,WDR13,PRKD1,ZFP36L1,RREB1,VHL,IGFBP4,KLF10,NLGN2,SSTR2,SFRP1,SIX3,PPP1R9B,BCL6,S1PR2,GPR37L1,…
GO:BP	regulation of cellular response to stress	GO:0080135	0.0112268	1.94974	657	1951	96	21100	TIRAP,YY1,MGMT,MAP3K5,ATM,EIF2AK2,CHORDC1,ZBTB7B,ARHGEF2,FUS,RNF168,LRIG2,CREBRF,FZD7,RIF1,FKTN,ERCC1,RAP2A,TP53,TERF2,RAPGEF1,INO80E,SFRP1,INO80D,SASH1,TMBIM6,POLQ,ZNF675,SH3RF2,MFHAS1,GPR37L1,CHEK2,XIAP,BRCC3,KMT5A,GSK3B,CLEC7A,ERN1,EP300,MRNIP,TRAF1,PPP1R15B,SOD2,ATXN3,MSX1,KLHDC10,MAGI3,ATF6,BRCA1,CAV1,SCARF1,CDK9,SKIL,DDIT3,DUSP19,HYOU1,LETM1,KLHL15,IER5,PDCD10,SLAMF1,MINK1,KAT5,BAX,TIMELESS…
GO:BP	amide biosynthetic process	GO:0043604	0.0114222	1.94225	867	1951	120	21100	RHOA,ASS1,EIF2AK2,CLN8,MTRF1L,EIF4H,EIF5A,PDF,RPL10A,SHMT1,HACD2,HBS1L,MRPL49,RPS9,RPL12,GAPDH,MRPL12,SLC1A2,ELOVL6,RBM8A,EIF3L,EIF4A3,EEF2,PDK3,DPH2,EEF2K,CNOT1,CALR,ZFP36L1,AGO2,DDX3X,TACO1,NDUFA7,RPLP1,GTPBP2,ABCF1,RPL13A,RPL28,IMPACT,RPL18A,PER2,MRPS30,DCP1A,RPS19,SYNCRIP,MRPL44,PPT1,RPLP2,RPS15A,YTHDF1,EIF5A2,EIF2S3,EIF5AL1,METTL14,PTCD3,ELOVL5,TRUB2,LRRC47,CHAC1,PPP1R15B,RPL24,CNOT6L,DNAJC2…
GO:BP	protein autophosphorylation	GO:0046777	0.0115016	1.93924	227	1951	43	21100	CAD,PIM3,PDGFRA,ATM,EIF2AK2,IRAK3,DYRK1B,PEAK1,RAP2A,TYRO3,ENPP1,EEF2K,PRKD1,ULK2,DDX3X,CHEK2,IMPACT,MAK,STK4,MOB1B,MRE11,GSK3B,RAP2B,ERN1,JUN,VEGFC,TRPM7,MKNK2,PTK6,PDPK1,CAV1,PRKX,WNK2,MINK1,NLK,STK11,AAK1,MAPKAPK5,STK24,UHMK1,CAMK2A,ADIPOQ,MARK2
GO:BP	apoptotic process	GO:0006915	0.0116721	1.93285	1865	1951	228	21100	RHOA,MGMT,MAP3K5,CDKN1B,KLLN,TP53INP1,PIM3,TMBIM4,ATM,ZMAT3,EIF2AK2,PACS2,AKT1S1,CFL1,EIF5A,TNFSF10,UBD,ARHGEF2,MYBL2,DAD1,HEY2,PPP1R13B,APEX1,PLAGL2,EBAG9,DFFA,GAPDH,CCNG1,FHL2,GAS1,UTP11,UBE2B,RRAGC,TYRO3,AEN,TP53,TIAL1,GNAI3,EEF2K,CIAPIN1,CALR,PRKD1,ZFP36L1,VHL,DDX3X,ZC3H8,SFRP1,IKBKG,RHBDD1,SIX3,C1D,TMBIM6,BCL6,YWHAH,SERPINB9,EPB41L3,DNASE1L3,SH3RF2,API5,CHEK2,TMEM109,TIMM50,DDIT4,ACAA2,XIAP,…
GO:BP	protein stabilization	GO:0050821	0.0123588	1.90802	191	1951	38	21100	SUMO1,GAPDH,UBE2B,TP53,CREBL2,TRIM44,CALR,VHL,CCT4,WIZ,CHEK2,SUGT1,STK4,GLMP,MCM8,FLOT2,CDC37,PFN1,EP300,MSX1,CRTAP,PDCD10,NLK,RAB21,IGF1,PDCL3,DNLZ,CAMLG,AAK1,PHB2,TBRG1,HSPD1,HPS4,RABL3,WDR81,DVL3,RPL23,BAG5
GO:BP	regulation of protein modification process	GO:0031399	0.0125686	1.90071	1527	1951	192	21100	RHOA,EZH2,CKS2,TIRAP,MAP3K5,CDKN1B,SART3,BMPR1A,ATM,SNX9,RNF20,CHORDC1,AKT1S1,ZBTB7B,IRAK3,CRY2,DR1,PTPRJ,PARD3,IBTK,ARHGEF2,YES1,BMP3,RIF1,FKTN,CCNG1,PLCE1,RAP2A,UBE2B,CLSPN,ZNF451,SETD7,TP53,TPPP,MLLT1,ENPP1,CREBL2,TRIM44,CCNF,EEF2K,PRKD1,RNF111,DDX3X,PLCG2,SFRP1,RPLP1,SASH1,PPP1R9B,BCL6,WDR5,S1PR2,ZNF675,CTDSP2,SH3RF2,SMARCA5,MFHAS1,CHEK2,SREBF1,SPRY4,IMPACT,UBXN2A,DDIT4,XIAP,PER2,STRADB,MAVS,…
GO:BP	negative regulation of metabolic process	GO:0009892	0.012674	1.89709	3570	1951	402	21100	RHOA,EZH2,THAP5,SLPI,TIRAP,ZNF503,CTNS,YY1,PURB,CDKN1B,TMED10,ZNFX1,BMPR1A,TP53INP1,TFCP2L1,ATP2B1,ATM,ZNF557,RNF20,EIF2AK2,CHORDC1,NFATC3,AKT1S1,ZBTB7B,CLN8,IRAK3,CRY2,DR1,PTPRJ,CBX6,PARD3,IBTK,MRTO4,ZNF141,AKT3,ZNF749,FUS,ZNF608,HEY2,RNF168,ZNF75A,LRIG2,SHMT1,APEX1,ZBTB18,SUMO1,HAP1,CREBRF,ZNF589,DFFA,KDM5B,SCAI,RIF1,GAPDH,HOXC8,FOXP4,STYX,ZNF688,FHL2,NACC1,PGAM5,ERCC1,GAS1,SREBF2,MAFK,UBE2B,FO…
GO:BP	response to ionizing radiation	GO:0010212	0.0127	1.8962	142	1951	31	21100	MGMT,ATM,RNF168,ERCC1,AEN,TP53,RHNO1,SFRP1,CHEK2,TMEM109,HUS1,BRCC3,VCAM1,NABP1,MRNIP,SOD2,XRCC2,BRCA1,TRIM13,XRCC6,KAT5,BAX,STK11,INTS7,BCL2L1,CCND1,CDKN1A,BBC3,MDM2,TIGAR,RAD51
GO:BP	response to endoplasmic reticulum stress	GO:0034976	0.0128513	1.89105	258	1951	47	21100	MAP3K5,UGGT1,EIF2AK2,CREBRF,TMCO1,TP53,CALR,DDX3X,FBXO17,RHBDD1,TMBIM6,HM13,NPLOC4,GSK3B,ERN1,JUN,EP300,CHAC1,PPP1R15B,ATXN3,TMTC3,ATF6,DNAJC10,CAV1,DDIT3,TRIM13,HERPUD2,HYOU1,UFM1,COL4A3BP,APAF1,BAX,HERPUD1,EDEM3,SESN2,SGTB,NR1H2,HSP90B1,SERP1,BCL2L1,RNF121,PMAIP1,CCND1,BBC3,XBP1,BCL2L11,ATP2A3
GO:BP	cellular amide metabolic process	GO:0043603	0.0131198	1.88207	1167	1951	153	21100	RHOA,GSTO2,CTNS,ASS1,TMED10,GPAT4,EIF2AK2,CLN8,MTRF1L,CARNMT1,EIF4H,EIF5A,PDF,RPL10A,SHMT1,GNE,HACD2,HAP1,HBS1L,MRPL49,RPS9,RPL12,GAPDH,MRPL12,SLC1A2,ELOVL6,FOLR1,NT5C,SLC30A6,RBM8A,TP53,EIF3L,EIF4A3,EEF2,PDK3,DPH2,EEF2K,CNOT1,CALR,ZFP36L1,AGO2,DDX3X,TACO1,NDUFA7,RPLP1,HM13,GTPBP2,ABCF1,RPL13A,ACOT2,RPL28,IMPACT,RPL18A,GM2A,PER2,MRPS30,DCP1A,RPS19,SYNCRIP,OGDH,NUDT19,MRPL44,PPT1,RPLP2,RPS15A,YTHD…
GO:BP	mitotic DNA damage checkpoint signaling	GO:0044773	0.0139033	1.85688	84	1951	22	21100	CDKN1B,ATM,CCNG1,FOXN3,CLSPN,TP53,CHEK2,HUS1,BRCC3,MRE11,FBXO31,MRNIP,SDE2,TIPIN,BRCA1,CDC14B,CHEK1,WAC,FZR1,CCND1,CDKN1A,MDM2
GO:BP	regulation of cell cycle process	GO:0010564	0.0139961	1.85399	695	1951	100	21100	RHOA,EZH2,SPAST,CEP97,CDKN1B,KCNA5,ATM,KLHL21,CHORDC1,UBD,APEX1,GPR132,CCNG1,UBE2B,FOXN3,CLSPN,TP53,TERF2,CCNF,GIPC1,CALR,ZFP36L1,DDX3X,ANAPC7,RHNO1,PLCG2,SFRP1,SIX3,PPP1R9B,WIZ,BCL6,CRLF3,CTDSP2,SMARCA5,CHEK2,XRCC3,RAD51B,UBXN2B,HUS1,GEN1,BRCC3,ZWINT,TTL,EREG,CDC73,MRE11,CCDC8,ADAM17,PPP2R1A,NABP1,FBXO31,MRNIP,CHMP1B,SDE2,NUDT16,SMC2,TIPIN,MSX1,MTA3,INCENP,CCND2,BRCA1,CDC14B,CCNB1,PTPN6,KAT5,SEN…
GO:BP	cellular response to cAMP	GO:0071320	0.0144886	1.83897	55	1951	17	21100	ASS1,APEX1,SLC5A5,SRD5A1,EEF2K,RAPGEF1,ZFP36L1,FDX1,RAP1A,AHR,CYP1B1,PTAFR,PCK1,RAP1B,PIK3CG,WT1,ADIPOQ
GO:BP	cytoplasmic translation	GO:0002181	0.0151522	1.81953	157	1951	33	21100	EIF4H,RPL10A,RPS9,RPL12,EIF3L,DPH2,RPLP1,RPL13A,RPL28,RPL18A,RPS19,SYNCRIP,RPLP2,RPS15A,EIF2S3,RPL24,DNAJC24,MCTS1,RPL27A,PKM,RPL27,RPS21,RPS26,CNBP,RPL37A,UNK,RWDD1,RPL23,RPL37,RPS27A,RPL35A,GSPT1,ETF1
GO:BP	regulation of developmental process	GO:0050793	0.0172785	1.76249	2425	1951	285	21100	RHOA,EZH2,AKIRIN1,FBXW8,MCRIP1,YY1,PURB,MAP3K5,CDKN1B,ADGRB2,BMPR1A,TP53INP1,PDGFRA,SRPX2,ATP2B1,CAPZB,GPAT4,NUMBL,EIF2AK2,ASXL1,NFATC3,SEPT7,ZBTB7B,CFL1,TAF8,DR1,NCMAP,PARD3,ARHGEF2,ISL2,AKT3,HEY2,VAT1,LRIG2,HLA-B,EPB41,HAP1,CDC42EP4,KDM5B,ABI2,FZD7,RIF1,DISC1,MSN,SLITRK5,PGAM5,RAP2A,TP53,TPPP,CLSTN1,KIF3A,FAT3,ENPP1,HOOK3,CREBL2,NINJ1,EEF2K,CNOT1,TOB2,CALR,PRKD1,ZFP36L1,ULK2,MYLK3,RREB1,PLD6,AG…
GO:BP	cholesterol transport	GO:0030301	0.0173786	1.75999	104	1951	25	21100	LIMA1,TTC39B,NUS1,PON1,SREBF2,CYP8B1,TSKU,APOA5,APOC3,ABCG8,SERAC1,FURIN,CAV1,ARL8B,APOM,SCARB1,NR1H2,STARD3,NPC1L1,TPCN2,OSBPL2,ADIPOQ,LIPC,SOAT1,EGF
GO:BP	positive regulation of catabolic process	GO:0009896	0.0175862	1.75483	519	1951	79	21100	FBXW8,CDKN1B,TP53INP1,AGTPBP1,ATM,SNX9,GRSF1,SUMO1,CREBRF,DISC1,MSN,GNAI3,CNOT1,PRKD1,ZFP36L1,ULK2,AGO2,IKBKG,RHBDD1,CSNK1A1,SH3RF2,APOA5,DCP1A,SYNCRIP,YTHDF1,SH3D19,GSK3B,METTL14,ABHD5,CNOT6L,ATG2A,EXOSC2,BTG2,ATXN3,TMTC3,CNOT6,ATF6,PRICKLE1,FURIN,CAV1,TRIM65,PNPLA2,TRIM13,AGO3,HACE1,PDE12,KAT5,PHKG2,BAX,TNRC6C,STK11,HERPUD1,WAC,KHSRP,SESN2,SNX1,IGF1,NANOS1,YTHDF3,PSMC4,FZR1,AMER1,RAB7A,MTDH,SOC…
GO:BP	regulation of response to stress	GO:0080134	0.018091	1.74254	1312	1951	168	21100	TIRAP,YY1,MGMT,MAP3K5,ZNFX1,PDGFRA,ATM,EIF2AK2,CHORDC1,ZBTB7B,IRAK3,ARHGEF2,YES1,FUS,RNF168,LRIG2,HLA-B,CREBRF,FZD7,RIF1,FKTN,APOBEC3F,ERCC1,RAP2A,TYRO3,TP53,TERF2,FEM1A,TRIM44,NINJ1,RAPGEF1,RREB1,INO80E,PVR,PLCG2,SFRP1,INO80D,SASH1,TMBIM6,POLQ,BCL6,SERPINB9,DNASE1L3,MBL2,ZNF675,SH3RF2,MFHAS1,GPR37L1,HLA-A,CHEK2,XIAP,RPS19,MAVS,SH2B3,NPLOC4,BRCC3,KMT5A,EREG,GATA6,ZCCHC3,CD200R1,GSK3B,F2,CLEC7A,FO…
GO:BP	positive regulation of cellular protein metabolic process	GO:0032270	0.0189785	1.72174	1406	1951	178	21100	RHOA,EZH2,CKS2,FBXW8,TIRAP,MAP3K5,CDKN1B,SART3,BMPR1A,AGTPBP1,SLC11A2,ATM,SNX9,RNF20,ZBTB7B,PTPRJ,EIF5A,TNFSF10,ARHGEF2,YES1,SUMO1,BMP3,RPS9,RIF1,DISC1,MSN,RAP2A,CLSPN,TP53,EIF4A3,EEF2,CREBL2,PRKD1,RNF111,AGO2,DDX3X,PLCG2,RPLP1,SASH1,RHBDD1,BCL6,WDR5,ABCF1,S1PR2,CSNK1A1,SH3RF2,SMARCA5,CHEK2,SREBF1,IMPACT,XIAP,STRADB,SYNCRIP,MAVS,STK4,MOB1B,EREG,YTHDF1,MYH9,EIF5A2,EIF2S3,EIF5AL1,SH3D19,MRE11,GSK3B…
GO:BP	cellular response to endogenous stimulus	GO:0071495	0.0215782	1.66599	1316	1951	168	21100	RHOA,TGFBR3L,EZH2,PAQR7,ASS1,BMPR1A,PDGFRA,ATP2B1,ZBTB7B,CRY2,ARHGEF2,YES1,SHMT1,APEX1,KDM5B,SLC5A5,AGTRAP,SLC1A2,FOLR1,RRAGC,ZNF451,TP53,EIF4A3,ENPP1,GNAI3,SRD5A1,GIPC1,EEF2K,RAPGEF1,CNOT1,CALR,ZFP36L1,RNF111,NBL1,SSTR2,CHRDL1,SFRP1,PTPRE,DAND5,PPP1R9B,YWHAH,SERPINB9,LPXN,PPARGC1B,FDX1,SREBF1,SPRY4,IMPACT,DDIT4,XIAP,ZNF703,PADI2,ITGA3,PELP1,FSTL1,GATA6,BCL9L,GSK3B,ADAM17,FOXP1,OR51E2,VCAM1,JUN,E…
GO:BP	DNA damage checkpoint signaling	GO:0000077	0.0240579	1.61874	119	1951	27	21100	CDKN1B,ATM,CCNG1,FOXN3,CLSPN,TP53,RHNO1,CHEK2,HUS1,BRCC3,MRE11,FBXO31,MRNIP,SDE2,TIPIN,BRCA1,CDC14B,CHEK1,WAC,INTS7,FZR1,BRIP1,CCND1,CDKN1A,MDM2,RNASEH2B,THOC5
GO:BP	nucleobase-containing compound transport	GO:0015931	0.0242103	1.616	226	1951	42	21100	NUP205,FYTTD1,EIF5A,SRSF1,SLC35A3,SLC25A36,NUP50,RBM8A,EIF4A3,SEH1L,ZFP36L1,NUP85,NCBP3,BICD2,EIF5A2,EIF5AL1,PHAX,DDX19A,PARP11,NUP210,KPNB1,SLC29A1,NUP43,DDX19B,TOMM20,SENP2,NUP155,KHSRP,EPG5,ABCC5,SRSF7,SLC29A4,SLC28A2,SLC35B3,LRRC8A,RFTN2,TGFBR2,PEG10,SLC35A2,THOC5,NUP35,SLC33A1
GO:BP	ribonucleotide metabolic process	GO:0009259	0.0249322	1.60324	383	1951	62	21100	RHOA,NME1-NME2,CAD,GPAT4,UMPS,DHODH,NUDT9,PDE7B,HACD2,PAPSS2,DCAKD,GAPDH,PGAM4,SLC2A6,ELOVL6,NT5C,ENPP1,PDK3,GNAI3,PDE4C,ACOT2,DDIT4,AK2,OGDH,MTHFD1,NUDT19,PPT1,PAICS,PGAM1,ELOVL5,EP300,NUDT7,PFAS,RORA,NUDT16,ACACB,MAGI3,FOXK1,PKM,RHOQ,NPR1,HINT1,FOXK2,ALDOA,IGF1,NUDT3,BPNT1,CMPK1,HSD17B12,SLC25A12,SLC26A2,MVK,ATP6V1A,SLC35B3,RNASEH2B,TIGAR,DIP2A,GCDH,PDE7A,PANK1,ENTPD7,SLC25A16
GO:BP	regulation of mitotic cell cycle phase transition	GO:1901990	0.0276361	1.55852	320	1951	54	21100	EZH2,CDKN1B,KCNA5,ATM,UBD,APEX1,GPR132,CCNG1,FOXN3,CLSPN,TP53,ZFP36L1,DDX3X,ANAPC7,PPP1R9B,CRLF3,CTDSP2,CHEK2,XRCC3,RAD51B,HUS1,GEN1,BRCC3,ZWINT,CDC73,MRE11,ADAM17,NABP1,FBXO31,MRNIP,SDE2,MTA3,CCND2,BRCA1,CDC14B,CCNB1,PTPN6,SENP2,CHEK1,WAC,ORC1,SIN3A,PHB2,PINX1,FZR1,RRM2,CDK4,CCND1,CDKN1A,MDM2,RNASEH2B,PSME3,E2F7,MAD2L1
GO:BP	mitotic cell cycle checkpoint signaling	GO:0007093	0.0302946	1.51863	134	1951	29	21100	CDKN1B,ATM,CCNG1,FOXN3,CLSPN,TP53,CHEK2,XRCC3,HUS1,GEN1,BRCC3,ZWINT,MRE11,NABP1,FBXO31,MRNIP,SDE2,TIPIN,BRCA1,CDC14B,CCNB1,CHEK1,WAC,ORC1,FZR1,CCND1,CDKN1A,MDM2,MAD2L1
GO:BP	positive regulation of protein metabolic process	GO:0051247	0.0313852	1.50327	1493	1951	186	21100	RHOA,EZH2,CKS2,FBXW8,TIRAP,MAP3K5,CDKN1B,SART3,BMPR1A,AGTPBP1,SLC11A2,ATM,SNX9,RNF20,ZBTB7B,PTPRJ,EIF5A,TNFSF10,ARHGEF2,YES1,SUMO1,BMP3,CREBRF,RPS9,RIF1,DISC1,MSN,RAP2A,CLSPN,TP53,EIF4A3,EEF2,CREBL2,PRKD1,RNF111,AGO2,DDX3X,PLCG2,RPLP1,SASH1,RHBDD1,BCL6,WDR5,ABCF1,S1PR2,CSNK1A1,SH3RF2,SMARCA5,CHEK2,SREBF1,IMPACT,XIAP,STRADB,SYNCRIP,MAVS,STK4,MOB1B,EREG,YTHDF1,MYH9,EIF5A2,EIF2S3,EIF5AL1,SH3D19,MRE1…
GO:BP	nucleobase-containing small molecule metabolic process	GO:0055086	0.0331419	1.47962	562	1951	83	21100	RHOA,NME1-NME2,CAD,GPAT4,UGGT1,UMPS,DHODH,NUDT9,SHMT1,GNE,PDE7B,HACD2,PAPSS2,DCAKD,GAPDH,SLC35A3,ADA2,MACROD2,PGAM4,SLC2A6,APOBEC3F,ELOVL6,NT5C,ENPP1,PDK3,GNAI3,TK1,SMUG1,REXO2,PDE4C,ACOT2,DDIT4,AK2,OGDH,MTHFD1,NUDT19,PPT1,PAICS,PGAM1,ELOVL5,EP300,NUDT7,PFAS,RORA,UGDH,NUDT16,ACACB,MAGI3,FOXK1,PKM,APOBEC3D,ALDH6A1,RHOQ,NPR1,HINT1,FOXK2,ALDOA,IGF1,AMD1,ENTPD1,NUDT3,BPNT1,CMPK1,MAPK1,RRM2,HSD17B12,S…
GO:BP	axo-dendritic transport	GO:0008088	0.034034	1.46809	76	1951	20	21100	SPAST,AGTPBP1,KIF5B,BORCS5,HAP1,KIF3A,TERF2,HSBP1,KIF1B,BLOC1S2,AP3S2,KIF1C,FLOT2,HSPA8,ARL8B,RAB21,ARL8A,SFPQ,BLOC1S3,NDEL1
GO:BP	mitotic cell cycle process	GO:1903047	0.0368174	1.43395	755	1951	105	21100	RHOA,EZH2,SPAST,CKS2,CEP97,CDKN1B,KCNA5,ATM,SNX9,UBD,MYBL2,DCTN6,APEX1,INTS13,GPR132,CCNG1,POLE,FOXN3,CLSPN,TP53,CDK16,CCNF,SEH1L,CTDNEP1,ZFP36L1,DDX3X,ANAPC7,KIFC1,PPP1R9B,BCL6,CRLF3,CTDSP2,SMARCA5,CHEK2,XRCC3,ID4,RAD51B,UBXN2B,HUS1,GEN1,PPM1D,BRCC3,ZWINT,KMT5A,EREG,CDC73,MRE11,CCDC8,ADAM17,PPP2R1A,NABP1,FBXO31,MRNIP,RPL24,CHMP1B,SDE2,KPNB1,SMC2,TIPIN,MTA3,INCENP,CCND2,BRCA1,CDC14B,UBE2S,CCNB1,P…
GO:BP	circulatory system development	GO:0072359	0.0398076	1.40003	1099	1951	143	21100	RHOA,FBXW8,YY1,CDKN1B,ADGRB2,BMPR1A,PDGFRA,SRPX2,ATM,AMOTL2,ASXL1,NFATC3,TNNI1,AKT3,TGFBI,HEY2,NUS1,FZD7,SLITRK5,FHL2,PLCE1,FOLR1,TP53,TMEM65,NINJ1,RAPGEF1,CALR,PRKD1,ZFP36L1,MYLK3,TRIP11,AGO2,SFRP1,VANGL2,SASH1,DAND5,NOTO,SALL1,GLUL,ISM1,PARP2,MIA3,ITGA3,GRK2,MTHFD1,STK4,EREG,GATA6,MYH9,SHB,CASP8,ITGB3,VCAM1,JUN,EP300,CPE,CRKL,APOLD1,C3,WARS,VEGFC,RORA,FUT1,SLC9A1,RAP1A,TBXA2R,SOD2,MSX1,PRDM1,AN…
GO:BP	membrane organization	GO:0061024	0.0432975	1.36354	829	1951	113	21100	RHOA,SPAST,PLEKHA3,TMED10,RER1,SNX9,GOSR1,CRIPT,WHAMM,RFT1,TMEM11,TMEM170A,SAR1B,TLCD2,EMC1,FOLR1,TP53,GNAI3,CTDNEP1,TIMM8A,NLGN2,SAR1A,TOR1AIP1,CHRDL1,PLCG2,SEC31A,YWHAH,EPB41L3,RILPL1,TIMM50,UBXN2A,ACAA2,GLTP,MIA3,TMEM41B,ATP8B4,MTX3,UBXN2B,PPT1,BLOC1S2,STX1B,MYH9,ATP11A,GSK3B,SYNGR1,SH3BP1,MYADM,CRKL,PARP11,ATG9A,TOR1AIP2,C3,ATL2,CHMP1B,SNAP25,ATG2A,HSPA8,SLC9A1,TIMM29,ABCG8,TIMM10B,XKR4,STX1A…
GO:BP	mitotic G2/M transition checkpoint	GO:0044818	0.0441756	1.35482	48	1951	15	21100	ATM,CCNG1,FOXN3,CLSPN,HUS1,BRCC3,MRE11,NABP1,MRNIP,BRCA1,CDC14B,CHEK1,ORC1,FZR1,CDKN1A
GO:BP	mitotic cell cycle phase transition	GO:0044772	0.0458057	1.33908	440	1951	68	21100	EZH2,SPAST,CKS2,CDKN1B,KCNA5,ATM,UBD,APEX1,GPR132,CCNG1,POLE,FOXN3,CLSPN,TP53,CDK16,CCNF,ZFP36L1,DDX3X,ANAPC7,PPP1R9B,CRLF3,CTDSP2,CHEK2,XRCC3,ID4,RAD51B,HUS1,GEN1,PPM1D,BRCC3,ZWINT,CDC73,MRE11,ADAM17,NABP1,FBXO31,MRNIP,RPL24,SDE2,MTA3,CCND2,BRCA1,CDC14B,UBE2S,CCNB1,PTPN6,SENP2,CHEK1,WAC,ORC1,SIN3A,PHB2,PINX1,FZR1,RRM2,CDK4,CCND1,CDKN1A,MDM2,RNASEH2B,EIF4EBP1,PSME3,CAMK2A,CDK14,E2F6,E2F7,MAD2L1,G…
GO:BP	protein transport	GO:0015031	0.0460833	1.33646	1778	1951	215	21100	SEC63,PSMD9,NUP205,CTNS,TMED10,PIM3,KCNA5,KIF5B,SNX9,ZMAT3,RABGEF1,SNX11,RAB5C,TBC1D13,CRY2,ZDHHC24,GOSR1,PARD3,EIF5A,ARHGEF2,TNPO1,SSR1,ING1,SUMO1,HAP1,CREBRF,TANGO2,SAR1B,RAB11FIP1,EXOC8,ZDHHC18,KPNA3,STYX,SREBF2,NUP50,TP53,CLSTN1,KIF3A,HOOK3,CDK16,ARL5B,CORO7,RAB19,GIPC1,SEH1L,SNX27,CALR,PRKD1,TMED4,EHD3,TIMM8A,NLGN2,SAR1A,SFRP1,NUP85,RHBDD1,RAB5B,HM13,SEC31A,VPS37C,YWHAH,SLC15A1,RILPL1,KPNA2,…
GO:BP	signal transduction in response to DNA damage	GO:0042770	0.048366	1.31546	180	1951	35	21100	CDKN1B,ATM,CCNG1,FOXN3,CLSPN,TP53,RHNO1,CHEK2,HUS1,PPM1D,BRCC3,KMT5A,MRE11,FBXO31,MRNIP,SDE2,TIPIN,MSX1,BRCA1,CDC14B,KAT5,CHEK1,WAC,SESN2,INTS7,FZR1,BRIP1,PMAIP1,CCND1,CDKN1A,MDM2,RNASEH2B,THOC5,CD44,E2F7
GO:BP	negative regulation of intracellular signal transduction	GO:1902532	0.0484199	1.31498	508	1951	76	21100	RHOA,RASA4,ATM,AKT1S1,IRAK3,PTPRJ,ARHGEF2,SCAI,FKTN,FHL2,UBE2B,RAPGEF1,DDX3X,CGNL1,SFRP1,SLC24A4,TMBIM6,BCL6,ZNF675,SH3RF2,CHEK2,SPRY4,DDIT4,ITGA3,SH2B3,NPLOC4,CCDC125,GSK3B,SH3BP1,CASP8,PPP2R1A,MYADM,RNF125,C16ORF72,OTUD7B,RORA,DUSP7,LIMD1,SOD2,EPHB2,CAV1,DDIT3,DUSP19,HYOU1,WNK2,TMEM127,PTPN6,PPEF2,STK11,HERPUD1,C3ORF33,SESN2,TNFAIP8L1,MCL1,SYNJ2BP,PLEKHA1,DUSP4,RNF157,MAPKAPK5,DYRK2,BCL2L1,GPAT…
GO:CC	cytoplasm	GO:0005737	3.36422e-38	37.4731	12241	2036	1428	21698	RHOA,C1ORF116,SEC63,EZH2,HRNR,SACS,NME1-NME2,SPAST,PSMD9,HOMEZ,NUP205,PLEKHA3,GSTO2,FBXW8,SLPI,MCRIP1,CD59,TIRAP,CTNS,TIFA,YY1,CEP97,SIKE1,ASS1,MAP3K5,CDKN1B,SSH3,TUBGCP5,TMED10,CAD,MRM3,SART3,ZNFX1,NRBP1,SPATA5,TP53INP1,RER1,MTMR12,LCLAT1,PIM3,PDGFRA,KCNA5,AGTPBP1,SLC11A2,TFCP2L1,SRPX2,TMBIM4,RASA4,TCN2,DPYSL5,LHPP,ATP2B1,ATM,KIF5B,KLHL21,SNX9,CAPZB,AMOTL2,GPAT4,NUMBL,LIX1L,UGGT1,EIF2AK2,CAPN15,…
GO:CC	nucleoplasm	GO:0005654	1.21808e-24	23.9143	4215	2036	587	21698	EZH2,SPAST,PSMD9,AKIRIN1,HOMEZ,THAP5,YY1,MGMT,PURB,ASS1,CDKN1B,KLLN,SART3,NRBP1,TP53INP1,MED16,PDGFRA,LHPP,ATP2B1,ATM,ZMAT3,RNF20,ASXL1,NFATC3,AKT1S1,ZBTB7B,GRSF1,GRWD1,NDUFB5,TAF8,CRY2,DR1,STK35,FYTTD1,CBX6,IBTK,MAPK4,AKIP1,UBD,ESF1,MYBL2,FUS,TGS1,HEY2,DHODH,RRP36,MPLKIP,RNF168,ZNF480,CD180,PPP1R13B,SRSF1,NUDT9,DYRK1B,SHMT1,APEX1,INTS13,ELP2,ZBTB18,TJP3,EPB41,SUMO1,JMJD1C,GREB1,CREBRF,ZNF589,RBM…
GO:CC	membrane-bounded organelle	GO:0043227	1.24563e-18	17.9046	15617	2036	1641	21698	RHOA,C1ORF116,SEC63,EZH2,HRNR,SACS,SPAST,PSMD9,AKIRIN1,HOMEZ,NUP205,PLEKHA3,THAP5,GSTO2,FBXW8,SLPI,MCRIP1,CD59,TIRAP,ZNF587,ZNF503,CTNS,ZNF280B,YY1,MGMT,PURB,ZNF726,ASS1,MAP3K5,CDKN1B,SSH3,KLLN,TMED10,CAD,MRM3,SART3,ZNFX1,NRBP1,SPATA5,YPEL1,TP53INP1,MED16,RER1,MTMR12,LCLAT1,PDGFRA,KCNA5,AGTPBP1,ZNF835,SLC11A2,TFCP2L1,ZNF157,TMBIM4,TCN2,ZNF607,LHPP,ATP2B1,ATM,KIF5B,ZNF460,RALY,SNX9,ZNF557,ZMAT3,RN…
GO:CC	intracellular membrane-bounded organelle	GO:0043231	9.87569e-18	17.0054	14570	2036	1548	21698	RHOA,SEC63,EZH2,HRNR,SACS,SPAST,PSMD9,AKIRIN1,HOMEZ,NUP205,PLEKHA3,THAP5,FBXW8,SLPI,MCRIP1,CD59,TIRAP,ZNF587,ZNF503,CTNS,ZNF280B,YY1,MGMT,PURB,ZNF726,ASS1,MAP3K5,CDKN1B,SSH3,KLLN,TMED10,CAD,MRM3,SART3,ZNFX1,NRBP1,SPATA5,YPEL1,TP53INP1,MED16,RER1,MTMR12,LCLAT1,PDGFRA,KCNA5,AGTPBP1,ZNF835,SLC11A2,TFCP2L1,ZNF157,TMBIM4,TCN2,ZNF607,LHPP,ATP2B1,ATM,KIF5B,ZNF460,RALY,SNX9,ZNF557,ZMAT3,RNF20,AMOTL2,GPAT…
GO:CC	intracellular anatomical structure	GO:0005622	1.61755e-16	15.7911	17809	2036	1810	21698	RHOA,C1ORF116,SEC63,EZH2,HRNR,SACS,NME1-NME2,SPAST,PSMD9,AKIRIN1,HOMEZ,NUP205,PLEKHA3,THAP5,GSTO2,FBXW8,SLPI,MCRIP1,CD59,TIRAP,ZNF587,ZNF503,CTNS,ZNF280B,TIFA,YY1,MGMT,PURB,CEP97,ZNF726,SIKE1,ASS1,MAP3K5,CDKN1B,SSH3,KLLN,TUBGCP5,TMED10,CAD,MRM3,SART3,ZNFX1,NRBP1,SPATA5,YPEL1,TP53INP1,MED16,RER1,MTMR12,LCLAT1,PIM3,PDGFRA,KCNA5,AGTPBP1,ZNF835,SLC11A2,TFCP2L1,SRPX2,ZNF157,TMBIM4,RASA4,TCN2,ZNF607,DP…
GO:CC	cytosol	GO:0005829	4.83437e-16	15.3157	5420	2036	676	21698	RHOA,C1ORF116,NME1-NME2,SPAST,PSMD9,HOMEZ,NUP205,PLEKHA3,GSTO2,FBXW8,TIRAP,TIFA,CEP97,SIKE1,ASS1,MAP3K5,CDKN1B,TUBGCP5,CAD,TP53INP1,MTMR12,LCLAT1,PIM3,AGTPBP1,RASA4,DPYSL5,LHPP,ATM,KIF5B,KLHL21,SNX9,CAPZB,AMOTL2,EIF2AK2,RABGEF1,NFATC3,AKT1S1,BORCS5,SEPT7,GRWD1,CFL1,TBC1D13,CARNMT1,CRY2,BOLA1,TNNI1,LIMA1,GOSR1,ASB6,SOCS6,EIF4H,PARD3,EIF5A,MAPK4,LDHB,UBD,ARHGEF2,RPL7L1,SMS,YES1,TNPO1,NLRP9,DCTN6,UM…
GO:CC	intracellular organelle	GO:0043229	2.49983e-14	13.6021	15936	2036	1648	21698	RHOA,SEC63,EZH2,HRNR,SACS,SPAST,PSMD9,AKIRIN1,HOMEZ,NUP205,PLEKHA3,THAP5,FBXW8,SLPI,MCRIP1,CD59,TIRAP,ZNF587,ZNF503,CTNS,ZNF280B,YY1,MGMT,PURB,CEP97,ZNF726,ASS1,MAP3K5,CDKN1B,SSH3,KLLN,TUBGCP5,TMED10,CAD,MRM3,SART3,ZNFX1,NRBP1,SPATA5,YPEL1,TP53INP1,MED16,RER1,MTMR12,LCLAT1,PDGFRA,KCNA5,AGTPBP1,ZNF835,SLC11A2,TFCP2L1,ZNF157,TMBIM4,TCN2,ZNF607,LHPP,ATP2B1,ATM,KIF5B,KLHL21,ZNF460,RALY,SNX9,ZNF557,ZM…
GO:CC	organelle	GO:0043226	1.07108e-13	12.9702	16739	2036	1712	21698	RHOA,C1ORF116,SEC63,EZH2,HRNR,SACS,SPAST,PSMD9,AKIRIN1,HOMEZ,NUP205,PLEKHA3,THAP5,GSTO2,FBXW8,SLPI,MCRIP1,CD59,TIRAP,ZNF587,ZNF503,CTNS,ZNF280B,YY1,MGMT,PURB,CEP97,ZNF726,ASS1,MAP3K5,CDKN1B,SSH3,KLLN,TUBGCP5,TMED10,CAD,MRM3,SART3,ZNFX1,NRBP1,SPATA5,YPEL1,TP53INP1,MED16,RER1,MTMR12,LCLAT1,PDGFRA,KCNA5,AGTPBP1,ZNF835,SLC11A2,TFCP2L1,ZNF157,TMBIM4,TCN2,ZNF607,LHPP,ATP2B1,ATM,KIF5B,KLHL21,ZNF460,RALY…
GO:CC	endomembrane system	GO:0012505	1.69368e-13	12.7712	4707	2036	589	21698	RHOA,SEC63,HRNR,SPAST,AKIRIN1,NUP205,PLEKHA3,FBXW8,SLPI,CD59,CTNS,ASS1,MAP3K5,CDKN1B,TMED10,NRBP1,RER1,MTMR12,LCLAT1,PDGFRA,KCNA5,SLC11A2,TMBIM4,TCN2,ATP2B1,SNX9,AMOTL2,GPAT4,UGGT1,PACS2,RABGEF1,SNX11,BORCS5,RAB5C,COL27A1,CLN8,A1BG,ZDHHC24,PTPRJ,GOSR1,PARD3,EIF5A,GNPTG,ARHGEF2,YES1,CD55,DAD1,B3GALNT2,TGFBI,VAT1,MPLKIP,WHAMM,CLCN5,NUDT9,ATP6V1B1,RFT1,SSR1,KCNJ6,APEX1,CHPF2,NUS1,HACD2,ALG9,GGCX,HLA…
GO:CC	organelle membrane	GO:0031090	8.17178e-13	12.0877	3668	2036	476	21698	RHOA,SEC63,SPAST,AKIRIN1,NUP205,PLEKHA3,CD59,CTNS,ASS1,MAP3K5,TMED10,ZNFX1,RER1,LCLAT1,PDGFRA,SLC11A2,TMBIM4,ATP2B1,KIF5B,SNX9,GPAT4,RABGEF1,BORCS5,RAB5C,CLN8,NDUFB5,PTPRJ,GOSR1,EIF5A,GNPTG,LDHB,CD55,DAD1,B3GALNT2,VAT1,DHODH,WHAMM,CLCN5,NUDT9,ATP6V1B1,RFT1,SSR1,CHPF2,TMEM11,NUS1,HACD2,ALG9,GGCX,HLA-B,LRIG3,SUMO1,CD300LG,EBAG9,AGPAT5,MRPL49,MIGA1,ERGIC2,TMEM170A,CYP2W1,SAR1B,SCAI,FZD7,AGTRAP,RIF1,…
GO:CC	intracellular organelle lumen	GO:0070013	7.24061e-09	8.14023	6625	2036	755	21698	EZH2,HRNR,SPAST,PSMD9,AKIRIN1,HOMEZ,NUP205,THAP5,SLPI,YY1,MGMT,PURB,ASS1,CDKN1B,KLLN,CAD,MRM3,SART3,NRBP1,TP53INP1,MED16,PDGFRA,AGTPBP1,TCN2,LHPP,ATP2B1,ATM,ZMAT3,RNF20,UGGT1,ASXL1,RABGEF1,NFATC3,AKT1S1,ZBTB7B,GRSF1,GRWD1,COL27A1,CFL1,NDUFB5,TAF8,MTRF1L,CRY2,DR1,A1BG,STK35,FYTTD1,CBX6,IBTK,MAPK4,AKIP1,UBD,ESF1,RPL7L1,MYBL2,MRTO4,FUS,TGS1,HEY2,VAT1,DHODH,RRP36,MPLKIP,RNF168,ZNF480,CD180,PPP1R13B,S…
GO:CC	organelle lumen	GO:0043233	7.48176e-09	8.126	6626	2036	755	21698	EZH2,HRNR,SPAST,PSMD9,AKIRIN1,HOMEZ,NUP205,THAP5,SLPI,YY1,MGMT,PURB,ASS1,CDKN1B,KLLN,CAD,MRM3,SART3,NRBP1,TP53INP1,MED16,PDGFRA,AGTPBP1,TCN2,LHPP,ATP2B1,ATM,ZMAT3,RNF20,UGGT1,ASXL1,RABGEF1,NFATC3,AKT1S1,ZBTB7B,GRSF1,GRWD1,COL27A1,CFL1,NDUFB5,TAF8,MTRF1L,CRY2,DR1,A1BG,STK35,FYTTD1,CBX6,IBTK,MAPK4,AKIP1,UBD,ESF1,RPL7L1,MYBL2,MRTO4,FUS,TGS1,HEY2,VAT1,DHODH,RRP36,MPLKIP,RNF168,ZNF480,CD180,PPP1R13B,S…
GO:CC	membrane-enclosed lumen	GO:0031974	7.48176e-09	8.126	6626	2036	755	21698	EZH2,HRNR,SPAST,PSMD9,AKIRIN1,HOMEZ,NUP205,THAP5,SLPI,YY1,MGMT,PURB,ASS1,CDKN1B,KLLN,CAD,MRM3,SART3,NRBP1,TP53INP1,MED16,PDGFRA,AGTPBP1,TCN2,LHPP,ATP2B1,ATM,ZMAT3,RNF20,UGGT1,ASXL1,RABGEF1,NFATC3,AKT1S1,ZBTB7B,GRSF1,GRWD1,COL27A1,CFL1,NDUFB5,TAF8,MTRF1L,CRY2,DR1,A1BG,STK35,FYTTD1,CBX6,IBTK,MAPK4,AKIP1,UBD,ESF1,RPL7L1,MYBL2,MRTO4,FUS,TGS1,HEY2,VAT1,DHODH,RRP36,MPLKIP,RNF168,ZNF480,CD180,PPP1R13B,S…
GO:CC	bounding membrane of organelle	GO:0098588	1.5849e-08	7.8	2125	2036	287	21698	RHOA,SEC63,PLEKHA3,CD59,CTNS,ASS1,TMED10,ZNFX1,RER1,SLC11A2,TMBIM4,ATP2B1,KIF5B,RABGEF1,BORCS5,RAB5C,CLN8,PTPRJ,GOSR1,GNPTG,CD55,B3GALNT2,VAT1,WHAMM,CLCN5,ATP6V1B1,CHPF2,HLA-B,CD300LG,EBAG9,AGPAT5,MIGA1,ERGIC2,SAR1B,FZD7,AGTRAP,RAB11FIP1,SLC9A7,SLC35A3,ZDHHC18,FKTN,SLC2A6,TMCO1,PGAM5,FUT11,PLCE1,IRAK4,FOLR1,RAP2A,SREBF2,SLC30A6,SLC2A5,RETSAT,CLSTN1,HLA-C,GCNT4,ENPP1,QSOX1,GNAI3,CORO7,SEH1L,SNX27,…
GO:CC	vesicle	GO:0031982	6.61823e-08	7.17926	3957	2036	479	21698	RHOA,C1ORF116,HRNR,SPAST,GSTO2,SLPI,CD59,TIRAP,CTNS,ASS1,CDKN1B,TMED10,CAD,TP53INP1,SLC11A2,TCN2,ATP2B1,ATM,KIF5B,SNX9,CAPZB,AMOTL2,UGGT1,RABGEF1,SNX11,BORCS5,SEPT7,RAB5C,CFL1,A1BG,SLC1A5,PTPRJ,GOSR1,BROX,GNPTG,LDHB,TNFSF10,ARHGEF2,SMS,YES1,CD55,TNPO1,TUBB2A,TGFBI,RPL10A,VAT1,WHAMM,CLCN5,NUDT9,LRIG2,ATP6V1B1,SHMT1,HLA-B,LRIG3,CD300LG,HAP1,EBAG9,GREB1,BMP3,HBS1L,NDRG3,COTL1,ERGIC2,CDC42EP4,RPS9,RP…
GO:CC	extracellular vesicle	GO:1903561	2.36427e-07	6.6263	2133	2036	282	21698	RHOA,C1ORF116,HRNR,SPAST,GSTO2,SLPI,CD59,CTNS,ASS1,CAD,SLC11A2,ATP2B1,SNX9,CAPZB,UGGT1,SEPT7,RAB5C,CFL1,A1BG,SLC1A5,PTPRJ,BROX,GNPTG,LDHB,TNFSF10,SMS,YES1,CD55,TNPO1,TUBB2A,TGFBI,RPL10A,VAT1,NUDT9,ATP6V1B1,SHMT1,HLA-B,GREB1,BMP3,HBS1L,NDRG3,COTL1,RPS9,RPL12,TUBB,SLC5A5,GAPDH,MSN,PON1,PGAM4,NRF1,EFNB1,HIST1H2BN,ARSA,FOLR1,NT5C,SLC2A5,ACTR1A,HLA-C,KIF3A,EEF2,QSOX1,GNAI3,RAB19,GIPC1,PPM1L,CALR,RREB1…
GO:CC	extracellular organelle	GO:0043230	2.48261e-07	6.60509	2134	2036	282	21698	RHOA,C1ORF116,HRNR,SPAST,GSTO2,SLPI,CD59,CTNS,ASS1,CAD,SLC11A2,ATP2B1,SNX9,CAPZB,UGGT1,SEPT7,RAB5C,CFL1,A1BG,SLC1A5,PTPRJ,BROX,GNPTG,LDHB,TNFSF10,SMS,YES1,CD55,TNPO1,TUBB2A,TGFBI,RPL10A,VAT1,NUDT9,ATP6V1B1,SHMT1,HLA-B,GREB1,BMP3,HBS1L,NDRG3,COTL1,RPS9,RPL12,TUBB,SLC5A5,GAPDH,MSN,PON1,PGAM4,NRF1,EFNB1,HIST1H2BN,ARSA,FOLR1,NT5C,SLC2A5,ACTR1A,HLA-C,KIF3A,EEF2,QSOX1,GNAI3,RAB19,GIPC1,PPM1L,CALR,RREB1…
GO:CC	extracellular membrane-bounded organelle	GO:0065010	2.48261e-07	6.60509	2134	2036	282	21698	RHOA,C1ORF116,HRNR,SPAST,GSTO2,SLPI,CD59,CTNS,ASS1,CAD,SLC11A2,ATP2B1,SNX9,CAPZB,UGGT1,SEPT7,RAB5C,CFL1,A1BG,SLC1A5,PTPRJ,BROX,GNPTG,LDHB,TNFSF10,SMS,YES1,CD55,TNPO1,TUBB2A,TGFBI,RPL10A,VAT1,NUDT9,ATP6V1B1,SHMT1,HLA-B,GREB1,BMP3,HBS1L,NDRG3,COTL1,RPS9,RPL12,TUBB,SLC5A5,GAPDH,MSN,PON1,PGAM4,NRF1,EFNB1,HIST1H2BN,ARSA,FOLR1,NT5C,SLC2A5,ACTR1A,HLA-C,KIF3A,EEF2,QSOX1,GNAI3,RAB19,GIPC1,PPM1L,CALR,RREB1…
GO:CC	extracellular exosome	GO:0070062	2.92444e-07	6.53396	2110	2036	279	21698	RHOA,C1ORF116,HRNR,SPAST,GSTO2,SLPI,CD59,CTNS,ASS1,CAD,ATP2B1,SNX9,CAPZB,UGGT1,SEPT7,RAB5C,CFL1,A1BG,SLC1A5,PTPRJ,BROX,GNPTG,LDHB,TNFSF10,SMS,YES1,CD55,TNPO1,TUBB2A,TGFBI,RPL10A,VAT1,NUDT9,ATP6V1B1,SHMT1,HLA-B,GREB1,BMP3,HBS1L,NDRG3,COTL1,RPS9,RPL12,TUBB,SLC5A5,GAPDH,MSN,PON1,PGAM4,NRF1,EFNB1,HIST1H2BN,ARSA,FOLR1,NT5C,SLC2A5,ACTR1A,HLA-C,KIF3A,EEF2,QSOX1,GNAI3,RAB19,GIPC1,PPM1L,CALR,RREB1,AGO2,NU…
GO:CC	nuclear lumen	GO:0031981	6.81248e-07	6.16669	5500	2036	629	21698	EZH2,SPAST,PSMD9,AKIRIN1,HOMEZ,NUP205,THAP5,YY1,MGMT,PURB,ASS1,CDKN1B,KLLN,CAD,SART3,NRBP1,TP53INP1,MED16,PDGFRA,AGTPBP1,LHPP,ATP2B1,ATM,ZMAT3,RNF20,ASXL1,RABGEF1,NFATC3,AKT1S1,ZBTB7B,GRSF1,GRWD1,CFL1,NDUFB5,TAF8,CRY2,DR1,STK35,FYTTD1,CBX6,IBTK,MAPK4,AKIP1,UBD,ESF1,RPL7L1,MYBL2,MRTO4,FUS,TGS1,HEY2,DHODH,RRP36,MPLKIP,RNF168,ZNF480,CD180,PPP1R13B,SRSF1,NUDT9,DYRK1B,SHMT1,APEX1,INTS13,ELP2,ZBTB18,TJ…
GO:CC	intracellular vesicle	GO:0097708	9.35984e-06	5.02873	2465	2036	309	21698	RHOA,HRNR,SPAST,SLPI,CD59,TIRAP,CTNS,CDKN1B,TMED10,TP53INP1,SLC11A2,TCN2,ATP2B1,ATM,KIF5B,SNX9,AMOTL2,RABGEF1,SNX11,BORCS5,RAB5C,A1BG,SLC1A5,PTPRJ,GOSR1,ARHGEF2,CD55,VAT1,WHAMM,CLCN5,LRIG2,ATP6V1B1,HLA-B,LRIG3,CD300LG,HAP1,EBAG9,COTL1,ERGIC2,CDC42EP4,TUBB,SAR1B,FZD7,AGTRAP,RAB11FIP1,SLC9A7,EXOC8,ADA2,DISC1,AVPR1A,ARSA,IRAK4,FOLR1,RAP2A,SREBF2,SAMD9L,SLC2A5,CLSTN1,HLA-C,EEF2,QSOX1,GNAI3,CDK16,CORO…
GO:CC	cytoplasmic vesicle	GO:0031410	1.84521e-05	4.73396	2463	2036	307	21698	RHOA,HRNR,SPAST,SLPI,CD59,TIRAP,CTNS,CDKN1B,TMED10,TP53INP1,SLC11A2,TCN2,ATP2B1,ATM,KIF5B,SNX9,AMOTL2,RABGEF1,SNX11,BORCS5,RAB5C,A1BG,SLC1A5,PTPRJ,GOSR1,ARHGEF2,CD55,VAT1,WHAMM,CLCN5,ATP6V1B1,HLA-B,LRIG3,CD300LG,HAP1,EBAG9,COTL1,ERGIC2,CDC42EP4,TUBB,SAR1B,FZD7,AGTRAP,RAB11FIP1,SLC9A7,EXOC8,ADA2,DISC1,AVPR1A,ARSA,IRAK4,FOLR1,RAP2A,SREBF2,SAMD9L,SLC2A5,CLSTN1,HLA-C,EEF2,QSOX1,GNAI3,CDK16,CORO7,RAPG…
GO:CC	catalytic complex	GO:1902494	0.000163165	3.78737	1505	2036	198	21698	EZH2,PSMD9,CKS2,FBXW8,YY1,MAP3K5,CDKN1B,ZNFX1,KLHL21,RALY,RNF20,NDUFB5,TAF8,DR1,SOCS6,PARD3,LDHB,DAD1,BICRAL,RNF168,SRSF1,NUS1,FBXO48,JMJD1C,UBR3,DISC1,CCNG1,POLE,ELOVL6,UBE2B,RBM8A,EIF4A3,MLLT1,GNAI3,RPP30,FEM1A,CCNF,GTF2E2,CTDNEP1,AGO2,DNAH9,INO80E,ANAPC7,NUDCD3,NDUFS5,NDUFA7,INO80D,IKBKG,ATXN7L3,GTF2A1,FBXO17,C1D,FBXO45,NDUFA5,POLR2J3,PPP1R9B,WDR5,BPTF,USP22,MBL2,SMARCA5,GATAD2A,UBE2D4,MED7,PO…
GO:CC	organelle subcompartment	GO:0031984	0.000349524	3.45652	1485	2036	194	21698	RHOA,SEC63,SPAST,CD59,MAP3K5,TMED10,LCLAT1,PDGFRA,SLC11A2,TMBIM4,SNX9,GPAT4,CLN8,GOSR1,EIF5A,DAD1,B3GALNT2,TGFBI,RFT1,SSR1,CHPF2,NUS1,HACD2,ALG9,GGCX,HLA-B,AGPAT5,ERGIC2,TMEM170A,CYP2W1,SAR1B,AGTRAP,SLC9A7,TMCO1,FUT11,EMC1,ELOVL6,SC5D,FOLR1,NBEA,SREBF2,RDH10,RETSAT,TYRO3,CLSTN1,HLA-C,GNAI3,SRD5A1,ARL5B,CORO7,PPM1L,CTDNEP1,CALR,PRKD1,TMED4,YIPF2,PIGW,ALG1,SLC35G1,RHBDD1,TMBIM6,HM13,SEC31A,CYP8B1,D…
GO:CC	chromosome	GO:0005694	0.000401237	3.3966	1838	2036	232	21698	EZH2,AKIRIN1,HOMEZ,THAP5,YY1,TFCP2L1,ATM,RNF20,NFATC3,SEPT7,GRWD1,ZNF740,CBX6,ISL2,DCTN6,BICRAL,HEY2,RNF168,DYRK1B,APEX1,ZBTB18,JMJD1C,DFFA,RIF1,HOXC8,HOXD10,FOXP4,POLE,HIST1H2BN,ERCC1,SREBF2,MAFK,UBE2B,FOXN3,SETD7,TP53,TERF2,TET3,CREBL2,SEH1L,THAP1,NFIX,MPHOSPH8,ZC3H8,NKX6-2,KLF10,INO80E,RHNO1,ZMIZ2,TEF,TSHZ1,INO80D,HES7,ZBTB37,NUP85,SIX3,ESCO2,HMX3,POLQ,BCL6,BPTF,CSNK1A1,BAZ2A,SMARCA5,GATAD2A,C…
GO:CC	endoplasmic reticulum	GO:0005783	0.000572045	3.24257	2015	2036	250	21698	RHOA,SEC63,SPAST,CD59,ASS1,MAP3K5,TMED10,RER1,MTMR12,LCLAT1,PDGFRA,KCNA5,GPAT4,UGGT1,PACS2,COL27A1,CLN8,ZDHHC24,EIF5A,GNPTG,DAD1,B3GALNT2,RFT1,SSR1,APEX1,NUS1,HACD2,ALG9,GGCX,HLA-B,HAP1,AGPAT5,ERGIC2,TMEM170A,CYP2W1,SAR1B,AGTRAP,ARSK,ZDHHC18,FKTN,DISC1,TMCO1,ARSA,EMC1,ELOVL6,SC5D,FOLR1,SREBF2,RDH10,RETSAT,TYRO3,TP53,CLSTN1,HLA-C,QSOX1,GNAI3,SRD5A1,PPM1L,CTDNEP1,CALR,TMED4,NUCB1,VHL,IGFBP4,SAR1A,P…
GO:CC	organelle envelope	GO:0031967	0.000888702	3.05124	1260	2036	167	21698	SPAST,AKIRIN1,NUP205,ASS1,ZNFX1,SLC11A2,NDUFB5,EIF5A,LDHB,VAT1,DHODH,NUDT9,TMEM11,SUMO1,AGPAT5,MRPL49,MIGA1,TMEM170A,TUBB,SCAI,RIF1,GAPDH,KPNA3,PGAM5,SLC25A36,MRPL12,NUP50,RETSAT,TYRO3,AEN,TMEM65,SEH1L,REXO2,CTDNEP1,CIAPIN1,CALR,PLD6,TIMM8A,TOR1AIP1,SLC44A1,NDUFS5,QSOX2,NDUFA7,NUP85,RHBDD1,TMBIM6,NDUFA5,TRAPPC2B,SLC25A53,ZNF383,CLCC1,ABCF1,TMEM109,SREBF1,TIMM50,SLC25A34,AK2,MRPS30,MTX3,OGDH,MAVS,…
GO:CC	envelope	GO:0031975	0.000888702	3.05124	1260	2036	167	21698	SPAST,AKIRIN1,NUP205,ASS1,ZNFX1,SLC11A2,NDUFB5,EIF5A,LDHB,VAT1,DHODH,NUDT9,TMEM11,SUMO1,AGPAT5,MRPL49,MIGA1,TMEM170A,TUBB,SCAI,RIF1,GAPDH,KPNA3,PGAM5,SLC25A36,MRPL12,NUP50,RETSAT,TYRO3,AEN,TMEM65,SEH1L,REXO2,CTDNEP1,CIAPIN1,CALR,PLD6,TIMM8A,TOR1AIP1,SLC44A1,NDUFS5,QSOX2,NDUFA7,NUP85,RHBDD1,TMBIM6,NDUFA5,TRAPPC2B,SLC25A53,ZNF383,CLCC1,ABCF1,TMEM109,SREBF1,TIMM50,SLC25A34,AK2,MRPS30,MTX3,OGDH,MAVS,…
GO:CC	mitochondrion	GO:0005739	0.00141232	2.85007	1683	2036	212	21698	SACS,ASS1,MRM3,ZNFX1,SPATA5,AGTPBP1,SLC11A2,PACS2,GRSF1,CLN8,NDUFB5,MTRF1L,CRY2,BOLA1,LDHB,PDF,VAT1,DHODH,NUDT9,APEX1,TMEM11,MYOM2,GK5,HAP1,AGPAT5,MRPL49,TANGO2,MIGA1,PDP2,DISC1,PGAM5,SLC25A36,MRPL12,ME2,TP53,TPPP,PDK3,TMEM65,FEM1A,REXO2,CIAPIN1,PLD6,VHL,TIMM8A,ZMIZ2,SLC44A1,TACO1,NDUFS5,NDUFA7,RHBDD1,TMBIM6,NDUFA5,YWHAH,SLC25A53,PPARGC1B,FDX1,TRMU,ACOT2,TIMM50,XRCC3,DDIT4,GLUL,ACAA2,PPTC7,SLC25A…
GO:CC	intracellular protein-containing complex	GO:0140535	0.00150287	2.82308	783	2036	112	21698	PSMD9,CKS2,FBXW8,CDKN1B,ZNFX1,KLHL21,RNF20,AKT1S1,TAF8,DR1,RNF168,ELP2,FBXO48,UBR3,POLE,UBE2B,MLLT1,FEM1A,CCNF,GTF2E2,CNOT1,AGO2,ANAPC7,IKBKG,ATXN7L3,GTF2A1,FBXO17,FBXO45,POLR2J3,WDR5,TRAPPC2B,USP22,TRAPPC2,NCBP3,UBE2D4,MED7,POLA2,CBX2,SUGT1,RNF11,TRAPPC6B,PHC1,BRCC3,CDC73,MAT1A,PPP2R1B,PHF20,PPP2R5D,GAN,TAF11,PPP2R1A,PRIM1,ZYG11A,FBXO31,EP300,PPP2R2B,CNOT6L,RAP1A,SUPT7L,RICTOR,TRAPPC10,KLHDC10,C…
GO:CC	nuclear envelope	GO:0005635	0.00208517	2.68086	484	2036	76	21698	SPAST,AKIRIN1,NUP205,EIF5A,NUDT9,SUMO1,AGPAT5,TMEM170A,TUBB,SCAI,RIF1,GAPDH,KPNA3,NUP50,RETSAT,TYRO3,AEN,SEH1L,CTDNEP1,CALR,TOR1AIP1,QSOX2,NUP85,TRAPPC2B,ZNF383,CLCC1,ABCF1,TMEM109,SREBF1,CBX3,BICD2,GATA6,EIF5A2,EIF5AL1,PHF20,ERN1,PARP11,TOR1AIP2,NUP210,CHMP1B,MRGPRF,KPNB1,ATF6,CCND2,STX1A,KPNA1,PRICKLE1,ATP1B4,SEPHS1,NUP43,DDX19B,DCTN5,ALG14,LMNB2,TMEM120B,SENP2,NUP155,BAX,NUCB2,SLC16A3,TNPO3,FZ…
GO:CC	Golgi membrane	GO:0000139	0.0034734	2.45924	642	2036	94	21698	PLEKHA3,CD59,TMED10,RER1,TMBIM4,GOSR1,GNPTG,CD55,B3GALNT2,WHAMM,CLCN5,CHPF2,HLA-B,EBAG9,AGTRAP,SLC9A7,SLC35A3,ZDHHC18,FKTN,TMCO1,FUT11,PLCE1,FOLR1,SREBF2,SLC30A6,CLSTN1,HLA-C,GCNT4,QSOX1,GNAI3,CORO7,TRIP11,CYTH2,UST,QSOX2,CLCC1,KPNA2,HLA-A,AP1S3,SREBF1,LLGL1,CHST12,UNC93B1,TVP23C,ADAM17,RNF125,B3GALT5,COPZ1,ATG9A,FUT1,ARFGEF2,ERGIC1,GLG1,ZDHHC20,ATF6,RAB1B,MGAT5B,FURIN,CAV1,PDCD10,HACE1,MYO18A,RA…
GO:CC	membrane	GO:0016020	0.00357857	2.44629	9845	2036	1016	21698	RHOA,C1ORF116,SEC63,TGFBR3L,HRNR,SPAST,AKIRIN1,NUP205,PLEKHA3,CD59,TIRAP,PAQR7,CTNS,MGMT,ASS1,MAP3K5,TMED10,SLC41A2,CAD,ZNFX1,ADGRB2,NRBP1,BMPR1A,DIRAS1,UPK3BL1,MED16,F2RL2,RER1,LCLAT1,NPY4R,PDGFRA,KCNA5,SLC11A2,TFCP2L1,SRPX2,SUSD6,GXYLT2,TEDDM1,TMBIM4,RASA4,ATP2B1,KIF5B,SNX9,ZMAT3,CAPZB,AMOTL2,GPAT4,EIF2AK2,RABGEF1,SNX11,BORCS5,SEPT7,RAB5C,MMP15,CLN8,CFL1,NDUFB5,FAXC,TBC1D13,IRAK3,NCMAP,ZDHHC24,…
GO:CC	Golgi apparatus	GO:0005794	0.00480144	2.31863	1630	2036	203	21698	PLEKHA3,FBXW8,SLPI,CD59,TMED10,RER1,PDGFRA,KCNA5,SLC11A2,TMBIM4,SNX9,ZDHHC24,GOSR1,GNPTG,ARHGEF2,YES1,CD55,B3GALNT2,TGFBI,MPLKIP,WHAMM,CLCN5,KCNJ6,CHPF2,HLA-B,EBAG9,TANGO2,ERGIC2,SAR1B,AGTRAP,SLC9A7,SLC35A3,ZDHHC18,FKTN,TMCO1,FUT11,PLCE1,MUC20,FAM234B,FOLR1,NBEA,SREBF2,SLC30A6,CLSPN,TPPP,CLSTN1,HLA-C,GCNT4,HOOK3,QSOX1,GNAI3,ARL5B,CORO7,CALR,PRKD1,FAM71F2,PLD6,TRIP11,TMED4,NUCB1,RAB40A,YIPF2,CYTH2…
GO:CC	nuclear body	GO:0016604	0.0064354	2.19142	879	2036	120	21698	SART3,TP53INP1,LHPP,CRY2,STK35,FYTTD1,TGS1,SRSF1,NUDT9,APEX1,INTS13,ZBTB18,EPB41,SUMO1,CREBRF,RIF1,RBM8A,ZNF451,TP53,EIF4A3,TERF2,SMU1,GTF2E2,THAP1,RREB1,RNF111,TRIP11,ZC3H8,AFF3,NUFIP2,BCL6,LPXN,SP140L,CSNK1A1,BAZ2A,GATAD2A,API5,CHEK2,TIMM50,NCBP3,GTF3C6,MED7,ELL,OIP5,MRPL44,STK4,ZWINT,MYH9,SATB1,MRE11,PAPOLG,PHAX,YME1L1,SF3A1,GATAD2B,SNAPC3,SREK1,PARP11,SKI,SDE2,MKNK2,TBXA2R,CSTF2,ZCCHC8,PTK6,I…
GO:CC	cytoplasmic vesicle membrane	GO:0030659	0.00653512	2.18475	1176	2036	153	21698	RHOA,CD59,CTNS,TMED10,SLC11A2,ATP2B1,SNX9,RABGEF1,BORCS5,RAB5C,PTPRJ,CD55,WHAMM,CLCN5,ATP6V1B1,HLA-B,LRIG3,CD300LG,SAR1B,FZD7,AGTRAP,RAB11FIP1,SLC9A7,IRAK4,FOLR1,RAP2A,SREBF2,SLC2A5,HLA-C,SNX27,RAPGEF1,CALR,ULK2,TRIP11,EHD3,CYB561,YIPF2,SAR1A,CD3D,RAB5B,SEC31A,VPS37C,HLA-A,AP1S3,SREBF1,LLGL1,GDE1,SCAMP4,ATP8B4,STOML1,KIFC3,KIF1B,RAB4A,VPS53,CLCN6,EREG,ARHGAP1,AP3S2,ATP11A,PIP4P2,SYNGR1,FLOT2,FPR1…
GO:CC	vesicle membrane	GO:0012506	0.00676593	2.16967	1195	2036	155	21698	RHOA,CD59,CTNS,TMED10,SLC11A2,ATP2B1,SNX9,RABGEF1,BORCS5,RAB5C,PTPRJ,CD55,WHAMM,CLCN5,ATP6V1B1,HLA-B,LRIG3,CD300LG,SAR1B,FZD7,AGTRAP,RAB11FIP1,SLC9A7,IRAK4,FOLR1,RAP2A,SREBF2,SLC2A5,HLA-C,GIPC1,SNX27,RAPGEF1,CALR,ULK2,TRIP11,EHD3,CYB561,YIPF2,SAR1A,CD3D,RAB5B,SEC31A,VPS37C,HLA-A,AP1S3,SREBF1,LLGL1,GDE1,SCAMP4,ATP8B4,STOML1,KIFC3,KIF1B,RAB4A,VPS53,CLCN6,EREG,ARHGAP1,AP3S2,ATP11A,PIP4P2,SYNGR1,FLOT…
GO:CC	nuclear membrane	GO:0031965	0.0146328	1.83467	306	2036	51	21698	SPAST,AKIRIN1,NUP205,NUDT9,SUMO1,SCAI,RIF1,GAPDH,NUP50,RETSAT,AEN,CTDNEP1,TOR1AIP1,QSOX2,NUP85,TRAPPC2B,ZNF383,CLCC1,TMEM109,CBX3,GATA6,PHF20,ERN1,TOR1AIP2,NUP210,MRGPRF,KPNB1,CCND2,STX1A,PRICKLE1,ATP1B4,SEPHS1,DCTN5,ALG14,LMNB2,TMEM120B,SENP2,NUP155,SLC16A3,FZR1,MTDH,CDK4,BCL2L1,BRIP1,CCND1,SENP1,TMEM97,NUP35,MRPS23,RNF6,ATP2A3
GO:CC	transferase complex	GO:1990234	0.0191545	1.71773	838	2036	113	21698	EZH2,CKS2,FBXW8,MAP3K5,CDKN1B,ZNFX1,KLHL21,RNF20,TAF8,DR1,SOCS6,PARD3,DAD1,RNF168,NUS1,FBXO48,UBR3,CCNG1,POLE,ELOVL6,UBE2B,MLLT1,FEM1A,CCNF,GTF2E2,ANAPC7,IKBKG,ATXN7L3,GTF2A1,FBXO17,FBXO45,POLR2J3,WDR5,USP22,UBE2D4,MED7,POLA2,CBX2,OGDH,SUGT1,PELP1,RNF11,PHC1,BRCC3,CDC73,MAT1A,METTL14,EZH1,PHF20,GAN,TAF11,ERN1,PRIM1,ZYG11A,FBXO31,EP300,SUPT7L,KLHDC10,DPM2,CCND2,MED24,BRCA1,KDM6B,CDK9,PHF19,PHC2,KC…
GO:CC	cytosolic ribosome	GO:0022626	0.0302735	1.51894	104	2036	23	21698	RPL7L1,RPL10A,RPS9,RPL12,DDX3X,RPLP1,RPL13A,RPL28,RPL18A,RPS19,RPLP2,RPS15A,RPL24,MCTS1,RPL27A,RPL27,RPS21,RPS26,RPL37A,RPL23,RPL37,RPS27A,RPL35A
GO:CC	nuclear outer membrane-endoplasmic reticulum membrane network	GO:0042175	0.0346802	1.45992	1169	2036	148	21698	RHOA,SEC63,SPAST,CD59,MAP3K5,TMED10,LCLAT1,PDGFRA,GPAT4,CLN8,EIF5A,DAD1,B3GALNT2,RFT1,SSR1,NUS1,HACD2,ALG9,GGCX,HLA-B,AGPAT5,ERGIC2,TMEM170A,CYP2W1,SAR1B,AGTRAP,TMCO1,EMC1,ELOVL6,SC5D,FOLR1,SREBF2,RDH10,RETSAT,TYRO3,CLSTN1,HLA-C,GNAI3,SRD5A1,PPM1L,CTDNEP1,CALR,TMED4,PIGW,ALG1,SLC35G1,RHBDD1,TMBIM6,HM13,SEC31A,TRAPPC2B,CYP8B1,CLCC1,KPNA2,HLA-A,TMEM109,SREBF1,MIA3,TMEM41B,UNC93B1,NPLOC4,BICD2,EIF5A…
GO:CC	endoplasmic reticulum subcompartment	GO:0098827	0.0368093	1.43404	1152	2036	146	21698	RHOA,SEC63,SPAST,CD59,MAP3K5,TMED10,LCLAT1,PDGFRA,GPAT4,CLN8,EIF5A,DAD1,B3GALNT2,RFT1,SSR1,NUS1,HACD2,ALG9,GGCX,HLA-B,AGPAT5,ERGIC2,TMEM170A,CYP2W1,SAR1B,AGTRAP,TMCO1,EMC1,ELOVL6,SC5D,FOLR1,SREBF2,RDH10,RETSAT,TYRO3,CLSTN1,HLA-C,GNAI3,SRD5A1,PPM1L,CTDNEP1,CALR,TMED4,PIGW,ALG1,SLC35G1,RHBDD1,TMBIM6,HM13,SEC31A,CYP8B1,CLCC1,KPNA2,HLA-A,TMEM109,SREBF1,MIA3,TMEM41B,UNC93B1,NPLOC4,EIF5A2,EIF5AL1,ATP11…
GO:CC	Bcl-2 family protein complex	GO:0097136	0.0392327	1.40635	10	2036	6	21698	BAX,MCL1,BCL2L1,PMAIP1,BBC3,BCL2L11
GO:CC	transcription regulator complex	GO:0005667	0.0418284	1.37853	502	2036	73	21698	YY1,MED16,NFATC3,TAF8,DR1,HEY2,APEX1,TP53,LIN9,GTF2E2,MED28,GTF2A1,SIX3,C1D,GATAD2A,GTF3C6,MED7,CBX3,GATA6,FOSL2,BCL9L,TAF11,ASCL2,GATAD2B,JUN,EP300,SNAPC3,SKI,LIMD1,CREBZF,MTA3,ATF6,ZFHX3,TFDP2,MED24,SKIL,DDIT3,AHR,XRCC6,NCOR2,KAT5,MBD3,PHF12,ARNTL2,WWTR1,ONECUT3,SMAD9,TAF13,SIN3A,HES6,YY2,RBPJ,NR1H2,MXD1,SMAD5,SFPQ,MED29,CDK4,SIX4,CCND1,MDM2,GTF3C4,GTF3C1,RARA,XBP1,DEPDC1,RUNX1,GTF2B,HOXB13,E2F…
GO:CC	endoplasmic reticulum membrane	GO:0005789	0.0437629	1.35889	1147	2036	145	21698	RHOA,SEC63,SPAST,CD59,MAP3K5,TMED10,LCLAT1,PDGFRA,GPAT4,CLN8,EIF5A,DAD1,B3GALNT2,RFT1,SSR1,NUS1,HACD2,ALG9,GGCX,HLA-B,AGPAT5,ERGIC2,TMEM170A,CYP2W1,SAR1B,AGTRAP,TMCO1,EMC1,ELOVL6,SC5D,FOLR1,SREBF2,RDH10,RETSAT,TYRO3,CLSTN1,HLA-C,GNAI3,SRD5A1,PPM1L,CTDNEP1,CALR,TMED4,PIGW,ALG1,SLC35G1,RHBDD1,TMBIM6,HM13,SEC31A,CYP8B1,CLCC1,KPNA2,HLA-A,TMEM109,SREBF1,MIA3,TMEM41B,UNC93B1,NPLOC4,EIF5A2,EIF5AL1,ATP11…
KEGG	Herpes simplex virus 1 infection	KEGG:05168	1.30721e-07	6.88365	477	891	101	7559	ZNF587,ZNF726,ZNF157,ZNF607,ZNF557,EIF2AK2,ZNF716,ZNF141,AKT3,ZNF749,ZNF107,ZNF480,ZNF772,SRSF1,ZNF284,HLA-B,ZNF589,ZNF688,IRAK4,ZNF665,ZNF860,TP53,ZNF136,HLA-C,ZNF43,CALR,ZNF766,ZNF347,IKBKG,ZNF85,ZNF101,ZNF529,ZNF790,ZNF573,ZNF383,ZNF33A,ZNF675,ZNF324B,ZNF234,ZNF701,HLA-A,MAVS,ZNF254,ZNF548,ZNF585A,ZNF713,ZNF556,ZNF584,CASP8,ITGB3,C3,ZNF562,ZNF90,ZNF442,ZNF440,ZNF785,POU2F3,NECTIN1,ZNF331,ZNF99…
KEGG	p53 signaling pathway	KEGG:04115	0.000144141	3.84121	72	891	24	7559	ATM,ZMAT3,CCNG1,TP53,CHEK2,PPM1D,CASP8,SFN,CCND2,CCNB1,APAF1,BAX,CHEK1,SESN2,IGF1,RRM2,CDK4,BCL2L1,PMAIP1,CCND1,CDKN1A,BBC3,CYCS,MDM2
KEGG	Platinum drug resistance	KEGG:01524	0.0136732	1.86413	70	891	20	7559	GSTO2,MAP3K5,ATM,AKT3,ERCC1,TP53,XIAP,CASP8,PDPK1,BRCA1,SLC31A1,APAF1,BAX,MAPK1,BCL2L1,PMAIP1,CDKN1A,BBC3,CYCS,MDM2
REAC	Gene expression (Transcription)	REAC:R-HSA-74160	2.86332e-14	13.5431	1478	1288	279	10770	EZH2,PSMD9,NUP205,ZNF587,YY1,ZNF726,CDKN1B,NRBP1,TP53INP1,MED16,ZNF157,ZNF607,ATM,ZNF460,ZNF557,ZNF740,TAF8,ZNF716,FYTTD1,CBX6,YES1,MYBL2,ZNF141,AKT3,ZNF749,HEY2,ZNF480,ZNF772,PPP1R13B,SRSF1,ZNF75A,INTS13,SUMO1,ZNF589,KDM5B,CCNG1,ZNF688,HIST1H2BN,ZNF665,ZKSCAN8,ZNF264,ZNF860,NUP50,RRAGC,RBM8A,TP53,ZNF136,ZNF43,EIF4A3,ZNF770,MLLT1,TET3,GTF2E2,NFIX,CNOT1,RNF111,PLD6,AGO2,ZC3H8,ANAPC7,RHNO1,TACO1,ZN…
REAC	RNA Polymerase II Transcription	REAC:R-HSA-73857	1.1384e-13	12.9437	1342	1288	257	10770	EZH2,PSMD9,ZNF587,YY1,ZNF726,CDKN1B,NRBP1,TP53INP1,MED16,ZNF157,ZNF607,ATM,ZNF460,ZNF557,ZNF740,TAF8,ZNF716,FYTTD1,CBX6,YES1,MYBL2,ZNF141,AKT3,ZNF749,HEY2,ZNF480,ZNF772,PPP1R13B,SRSF1,ZNF75A,INTS13,SUMO1,ZNF589,KDM5B,CCNG1,ZNF688,HIST1H2BN,ZNF665,ZKSCAN8,ZNF264,ZNF860,RRAGC,RBM8A,TP53,ZNF136,ZNF43,EIF4A3,ZNF770,MLLT1,GTF2E2,CNOT1,RNF111,AGO2,ZC3H8,ANAPC7,RHNO1,TACO1,ZNF347,GTF2A1,ZNF101,ZNF704,ZN…
REAC	Generic Transcription Pathway	REAC:R-HSA-212436	1.24713e-11	10.9041	1221	1288	232	10770	EZH2,PSMD9,ZNF587,YY1,ZNF726,CDKN1B,NRBP1,TP53INP1,MED16,ZNF157,ZNF607,ATM,ZNF460,ZNF557,ZNF740,ZNF716,CBX6,YES1,MYBL2,ZNF141,AKT3,ZNF749,HEY2,ZNF480,ZNF772,PPP1R13B,ZNF75A,SUMO1,ZNF589,KDM5B,CCNG1,ZNF688,HIST1H2BN,ZNF665,ZKSCAN8,ZNF264,ZNF860,RRAGC,TP53,ZNF136,ZNF43,ZNF770,CNOT1,RNF111,AGO2,ANAPC7,RHNO1,TACO1,ZNF347,ZNF101,ZNF704,ZNF529,ZNF790,BCL6,WDR5,YWHAH,ZNF573,ZNF490,ZNF383,ZNF33A,ZNF675,Z…
REAC	Major pathway of rRNA processing in the nucleolus and cytosol	REAC:R-HSA-6791226	0.000257822	3.58868	182	1288	46	10770	RPL10A,RRP36,RPS9,RPL12,WDR12,UTP11,RPP30,DDX52,NOL9,RPLP1,C1D,RRP7A,RPL13A,RPL28,RPL18A,RPS19,PELP1,RPLP2,RPS15A,WDR75,FTSJ3,UTP6,RPL24,EXOSC2,NOP14,RPL27A,RPL27,UTP4,RPS21,RPS26,RPL37A,SNU13,RPP25,UTP15,ISG20L2,NOL11,RBM28,EXOSC6,EBNA1BP2,BUD23,RPL23,RPL37,RPS27A,NIP7,RPL35A,IMP4
REAC	Transcriptional Regulation by TP53	REAC:R-HSA-3700989	0.000530764	3.2751	362	1288	75	10770	CDKN1B,TP53INP1,ATM,AKT3,PPP1R13B,CCNG1,RRAGC,TP53,CNOT1,AGO2,RHNO1,TACO1,BCL6,YWHAH,GATAD2A,CHEK2,DDIT4,ELL,TP53RK,SCO1,HUS1,KMT5A,PPP2R1B,MRE11,PHF20,TAF11,GATAD2B,PPP2R1A,JUN,EP300,CNOT6L,SFN,BTG2,RICTOR,PRDM1,CNOT6,COX1,PDPK1,TFDP2,BRCA1,CDK9,AGO3,CCNB1,KAT5,POLR2E,MBD3,APAF1,BAX,TNRC6C,STK11,CHEK1,SESN2,TAF13,DNA2,MAPKAPK5,DYRK2,COX18,BRIP1,PMAIP1,LAMTOR4,CDKN1A,COX6B1,BBC3,CYCS,MDM2,SETD9,C…
REAC	rRNA processing in the nucleus and cytosol	REAC:R-HSA-8868773	0.00129334	2.88829	192	1288	46	10770	RPL10A,RRP36,RPS9,RPL12,WDR12,UTP11,RPP30,DDX52,NOL9,RPLP1,C1D,RRP7A,RPL13A,RPL28,RPL18A,RPS19,PELP1,RPLP2,RPS15A,WDR75,FTSJ3,UTP6,RPL24,EXOSC2,NOP14,RPL27A,RPL27,UTP4,RPS21,RPS26,RPL37A,SNU13,RPP25,UTP15,ISG20L2,NOL11,RBM28,EXOSC6,EBNA1BP2,BUD23,RPL23,RPL37,RPS27A,NIP7,RPL35A,IMP4
REAC	rRNA processing	REAC:R-HSA-72312	0.002388	2.62196	202	1288	47	10770	MRM3,RPL10A,RRP36,RPS9,RPL12,WDR12,UTP11,RPP30,DDX52,NOL9,RPLP1,C1D,RRP7A,RPL13A,RPL28,RPL18A,RPS19,PELP1,RPLP2,RPS15A,WDR75,FTSJ3,UTP6,RPL24,EXOSC2,NOP14,RPL27A,RPL27,UTP4,RPS21,RPS26,RPL37A,SNU13,RPP25,UTP15,ISG20L2,NOL11,RBM28,EXOSC6,EBNA1BP2,BUD23,RPL23,RPL37,RPS27A,NIP7,RPL35A,IMP4
REAC	Cellular responses to stress	REAC:R-HSA-2262752	0.00287193	2.54183	751	1288	130	10770	EZH2,PSMD9,NUP205,MAP3K5,CDKN1B,ATM,CAPZB,AKT1S1,CBX6,DCTN6,TUBB2A,TGS1,RPL10A,ATP6V1B1,SSR1,CREBRF,RPS9,RPL12,HIST1H2BN,MAFK,NUP50,RRAGC,TP53,ACTR1A,TERF2,SEH1L,CALR,VHL,ANAPC7,TACO1,RPLP1,NUP85,HM13,SEC31A,CTDSP2,RPL13A,RPL28,IMPACT,RPL18A,CBX2,RPS19,HSBP1,SCO1,RPLP2,PHC1,RPS15A,EIF2S3,MRE11,CCS,GSK3B,HIST1H2BD,ERN1,JUN,EP300,CHAC1,NUP210,RPL24,CAPZA1,RORA,EXOSC2,HSPA8,LIMD1,SOD2,PTK6,COX1,RPL2…
REAC	Cellular responses to stimuli	REAC:R-HSA-8953897	0.00463039	2.33438	765	1288	131	10770	EZH2,PSMD9,NUP205,MAP3K5,CDKN1B,ATM,CAPZB,AKT1S1,CBX6,DCTN6,TUBB2A,TGS1,RPL10A,ATP6V1B1,SSR1,CREBRF,RPS9,RPL12,HIST1H2BN,MAFK,NUP50,RRAGC,TP53,ACTR1A,TERF2,SEH1L,CALR,VHL,ANAPC7,TACO1,RPLP1,NUP85,HM13,SEC31A,CTDSP2,RPL13A,RPL28,IMPACT,RPL18A,CBX2,RPS19,HSBP1,SCO1,RPLP2,PHC1,RPS15A,EIF2S3,MRE11,CCS,GSK3B,HIST1H2BD,ERN1,JUN,EP300,CHAC1,NUP210,RPL24,CAPZA1,RORA,EXOSC2,HSPA8,LIMD1,SOD2,PTK6,COX1,RPL2…
REAC	Intrinsic Pathway for Apoptosis	REAC:R-HSA-109606	0.0173621	1.7604	54	1288	18	10770	AKT3,PPP1R13B,TP53,YWHAH,XIAP,CASP8,SFN,TFDP2,APAF1,BAX,MAPK1,BCL2L1,PMAIP1,BBC3,CYCS,CARD8,YWHAZ,BCL2L11
REAC	Regulation of TP53 Expression and Degradation	REAC:R-HSA-6806003	0.0268072	1.57175	37	1288	14	10770	ATM,AKT3,CCNG1,TP53,CHEK2,PPP2R1B,PHF20,PPP2R1A,RICTOR,PRDM1,PDPK1,MDM2,RPS27A,UBC
REAC	Regulation of TP53 Activity	REAC:R-HSA-5633007	0.0280609	1.5519	160	1288	37	10770	TP53INP1,ATM,AKT3,PPP1R13B,CCNG1,TP53,RHNO1,GATAD2A,CHEK2,TP53RK,HUS1,KMT5A,PPP2R1B,MRE11,PHF20,TAF11,GATAD2B,PPP2R1A,EP300,RICTOR,PRDM1,PDPK1,BRCA1,KAT5,MBD3,STK11,CHEK1,TAF13,DNA2,MAPKAPK5,DYRK2,BRIP1,MDM2,SETD9,RPS27A,TAF7,UBC
REAC	Influenza Infection	REAC:R-HSA-168255	0.0486399	1.31301	152	1288	35	10770	NUP205,EIF2AK2,GRSF1,RPL10A,RPS9,RPL12,KPNA3,NUP50,CALR,RPLP1,NUP85,KPNA2,RPL13A,RPL28,RPL18A,RPS19,RPLP2,RPS15A,NUP210,RPL24,KPNB1,RPL27A,KPNA1,RPL27,NUP43,RPS21,POLR2E,NUP155,RPS26,RPL37A,RPL23,RPL37,RPS27A,RPL35A,NUP35
WP	DNA damage response	WP:WP707	0.00253252	2.59645	68	838	21	7364	CDKN1B,ATM,TP53,CHEK2,MRE11,CASP8,SFN,CCND2,BRCA1,CCNB1,APAF1,BAX,CHEK1,CDK4,PMAIP1,CCND1,CDKN1A,BBC3,CYCS,MDM2,RAD51
WP	TP53 network	WP:WP1742	0.0344601	1.46268	20	838	9	7364	ATM,TNFSF10,SUMO1,TP53,BAX,PMAIP1,CDKN1A,BBC3,MDM2
TF	Factor: E2F; motif: GGCGSG; match class: 1	TF:M00803_1	1.81932e-33	32.7401	10448	2111	1378	19958	RHOA,SEC63,EZH2,SPAST,AKIRIN1,CKS2,PLEKHA3,GSTO2,UBALD2,FBXW8,MCRIP1,TIRAP,ZNF503,CTNS,ZNF280B,TIFA,YY1,MGMT,PURB,SIKE1,ASS1,MAP3K5,CDKN1B,SSH3,ANKMY1,KLLN,TUBGCP5,TMED10,SLC41A2,C1ORF50,CAD,MRM3,NRIP3,SART3,ZNFX1,NRBP1,BMPR1A,SPATA5,YPEL1,TP53INP1,UPK3BL1,MED16,TTC9C,RER1,MTMR12,LCLAT1,NPY4R,PIM3,PDGFRA,KCNA5,AGTPBP1,SLC11A2,TFCP2L1,SUSD6,GXYLT2,LONRF2,RASA4,DPYSL5,LHPP,ATM,KLHL21,RALY,SNX9,ZNF5…
TF	Factor: E2F4; motif: YCCCGCCNCNNSSNNSNN; match class: 1	TF:M12599_1	2.18053e-33	32.6614	15984	2111	1896	19958	RHOA,SEC63,TGFBR3L,EZH2,SACS,NME1-NME2,PLEKHA6,SPAST,AKIRIN1,CKS2,HOMEZ,NUP205,PLEKHA3,THAP5,GSTO2,UBALD2,FBXW8,MCRIP1,TIRAP,ZNF587,ZNF503,CTNS,ZNF280B,TIFA,YY1,MGMT,PURB,CEP97,ZNF726,SIKE1,ASS1,MAP3K5,CDKN1B,SSH3,ANKMY1,C11ORF58,KLLN,TUBGCP5,TMED10,SLC41A2,C1ORF50,CAD,MRM3,NRIP3,SART3,ZNFX1,ADGRB2,NRBP1,BMPR1A,DIRAS1,SPATA5,YPEL1,TP53INP1,UPK3BL1,MED16,TTC9C,RER1,MTMR12,LCLAT1,NPY4R,PIM3,PDGFRA,…
TF	Factor: E2F-1:HES-7; motif: GGCRCGTGSYNNWNGGCGCSM; match class: 1	TF:M08525_1	1.63596e-32	31.7862	15572	2111	1859	19958	RHOA,SEC63,TGFBR3L,EZH2,NME1-NME2,PLEKHA6,SPAST,PSMD9,AKIRIN1,CKS2,HOMEZ,PLEKHA3,THAP5,GSTO2,UBALD2,FBXW8,MCRIP1,CD59,TIRAP,ZNF503,CTNS,ZNF280B,TIFA,YY1,MGMT,PURB,CEP97,ZNF726,SIKE1,ASS1,MAP3K5,CDKN1B,SSH3,ANKMY1,C11ORF58,KLLN,TUBGCP5,TMED10,SLC41A2,C1ORF50,CAD,MRM3,NRIP3,SART3,ZNFX1,ADGRB2,NRBP1,BMPR1A,DIRAS1,SPATA5,YPEL1,TP53INP1,UPK3BL1,MED16,TTC9C,RER1,MTMR12,LCLAT1,NPY4R,PIM3,PDGFRA,KCNA5,AG…
TF	Factor: E2F; motif: GGCGSG	TF:M00803	7.18424e-32	31.1436	13475	2111	1669	19958	RHOA,SEC63,TGFBR3L,EZH2,NME1-NME2,SPAST,PSMD9,AKIRIN1,CKS2,HOMEZ,NUP205,PLEKHA3,GSTO2,UBALD2,FBXW8,MCRIP1,TIRAP,ZNF503,CTNS,ZNF280B,TIFA,YY1,MGMT,PURB,CEP97,ZNF726,SIKE1,ASS1,MAP3K5,CDKN1B,SSH3,ANKMY1,C11ORF58,KLLN,TUBGCP5,TMED10,SLC41A2,C1ORF50,CAD,MRM3,NRIP3,SART3,ZNFX1,ADGRB2,NRBP1,BMPR1A,DIRAS1,SPATA5,YPEL1,TP53INP1,UPK3BL1,MED16,TTC9C,RER1,MTMR12,LCLAT1,NPY4R,PIM3,PDGFRA,KCNA5,AGTPBP1,SLC11A…
TF	Factor: ZF5; motif: GGSGCGCGS; match class: 1	TF:M10438_1	1.02489e-31	30.9893	15193	2111	1824	19958	RHOA,SEC63,TGFBR3L,EZH2,NME1-NME2,PLEKHA6,SPAST,PSMD9,AKIRIN1,CKS2,HOMEZ,NUP205,PLEKHA3,THAP5,GSTO2,UBALD2,FBXW8,MCRIP1,TIRAP,ZNF503,CTNS,ZNF280B,TIFA,YY1,MGMT,PURB,CEP97,ZNF726,SIKE1,ASS1,MAP3K5,CDKN1B,SSH3,ANKMY1,KLLN,TUBGCP5,TMED10,SLC41A2,C1ORF50,CAD,MRM3,NRIP3,SART3,ZNFX1,ADGRB2,NRBP1,BMPR1A,DIRAS1,SPATA5,YPEL1,TP53INP1,UPK3BL1,MED16,TTC9C,RER1,MTMR12,LCLAT1,NPY4R,PIM3,PDGFRA,KCNA5,AGTPBP1,Z…
TF	Factor: ZF5; motif: GSGCGCGR	TF:M00716	9.82361e-31	30.0077	16412	2111	1924	19958	RHOA,SEC63,TGFBR3L,EZH2,SACS,NME1-NME2,PLEKHA6,SPAST,PSMD9,AKIRIN1,CKS2,HOMEZ,NUP205,PLEKHA3,THAP5,GSTO2,UBALD2,FBXW8,MCRIP1,TIRAP,ZNF587,ZNF503,CTNS,ZNF280B,TIFA,YY1,MGMT,PURB,CEP97,ZNF726,SIKE1,ASS1,MAP3K5,CDKN1B,SSH3,ANKMY1,C11ORF58,KLLN,TUBGCP5,TMED10,SLC41A2,C1ORF50,CAD,MRM3,NRIP3,SART3,ZNFX1,ADGRB2,NRBP1,BMPR1A,DIRAS1,SPATA5,YPEL1,TP53INP1,UPK3BL1,MED16,TTC9C,RER1,MTMR12,LCLAT1,NPY4R,PIM3,P…
TF	Factor: E2F-3:HES-7; motif: NNNSGCGCSNNNNNCRCGYGNN; match class: 1	TF:M08526_1	4.0415e-30	29.3935	15295	2111	1828	19958	RHOA,C1ORF116,SEC63,TGFBR3L,EZH2,SACS,NME1-NME2,PLEKHA6,SPAST,AKIRIN1,CKS2,HOMEZ,NUP205,PLEKHA3,THAP5,GSTO2,UBALD2,FBXW8,MCRIP1,TIRAP,ZNF587,ZNF503,CTNS,ZNF280B,TIFA,YY1,MGMT,PURB,CEP97,SIKE1,ASS1,MAP3K5,CDKN1B,SSH3,ANKMY1,C11ORF58,KLLN,TUBGCP5,TMED10,SLC41A2,C1ORF50,CAD,MRM3,NRIP3,SART3,ZNFX1,ADGRB2,NRBP1,BMPR1A,DIRAS1,SPATA5,YPEL1,TP53INP1,UPK3BL1,MED16,TTC9C,RER1,MTMR12,LCLAT1,NPY4R,PIM3,PDGFR…
TF	Factor: E2F-4; motif: SNGGGCGGGAANN; match class: 1	TF:M09894_1	7.96281e-30	29.0989	14243	2111	1733	19958	RHOA,SEC63,EZH2,SACS,NME1-NME2,PLEKHA6,SPAST,AKIRIN1,HOMEZ,NUP205,PLEKHA3,THAP5,GSTO2,UBALD2,FBXW8,MCRIP1,TIRAP,ZNF503,CTNS,TIFA,YY1,MGMT,PURB,CEP97,ZNF726,SIKE1,ASS1,MAP3K5,CDKN1B,SSH3,ANKMY1,C11ORF58,KLLN,TUBGCP5,TMED10,SLC41A2,C1ORF50,CAD,MRM3,NRIP3,SART3,ZNFX1,ADGRB2,NRBP1,BMPR1A,DIRAS1,YPEL1,TP53INP1,UPK3BL1,MED16,TTC9C,RER1,MTMR12,NPY4R,PIM3,PDGFRA,KCNA5,AGTPBP1,ZNF835,SLC11A2,TFCP2L1,SUSD6…
TF	Factor: E2F-2; motif: GCGCGCGCGYW	TF:M11531	1.22858e-29	28.9106	13570	2111	1670	19958	RHOA,SEC63,EZH2,SPAST,PSMD9,AKIRIN1,CKS2,HOMEZ,NUP205,PLEKHA3,THAP5,GSTO2,UBALD2,FBXW8,MCRIP1,TIRAP,ZNF503,CTNS,ZNF280B,TIFA,YY1,MGMT,PURB,CEP97,ASS1,MAP3K5,CDKN1B,SSH3,ANKMY1,KLLN,TUBGCP5,SLC41A2,C1ORF50,CAD,MRM3,NRIP3,SART3,ZNFX1,ADGRB2,NRBP1,BMPR1A,DIRAS1,SPATA5,YPEL1,TP53INP1,MED16,TTC9C,RER1,MTMR12,LCLAT1,NPY4R,PIM3,PDGFRA,KCNA5,AGTPBP1,ZNF835,SLC11A2,TFCP2L1,SUSD6,ZNF157,GXYLT2,LONRF2,TMBIM…
TF	Factor: ZF5; motif: GSGCGCGR; match class: 1	TF:M00716_1	9.56297e-29	28.0194	14426	2111	1746	19958	RHOA,SEC63,TGFBR3L,EZH2,NME1-NME2,SPAST,PSMD9,AKIRIN1,CKS2,HOMEZ,NUP205,PLEKHA3,THAP5,GSTO2,UBALD2,FBXW8,MCRIP1,TIRAP,ZNF503,CTNS,ZNF280B,TIFA,YY1,MGMT,PURB,CEP97,ZNF726,ASS1,MAP3K5,CDKN1B,SSH3,ANKMY1,C11ORF58,KLLN,TUBGCP5,TMED10,SLC41A2,C1ORF50,CAD,MRM3,NRIP3,ZNFX1,ADGRB2,NRBP1,BMPR1A,DIRAS1,SPATA5,YPEL1,TP53INP1,UPK3BL1,MED16,TTC9C,RER1,MTMR12,LCLAT1,NPY4R,PIM3,PDGFRA,KCNA5,AGTPBP1,ZNF835,SLC11…
TF	Factor: ZF5; motif: GGSGCGCGS	TF:M10438	2.4448e-28	27.6118	16540	2111	1928	19958	RHOA,SEC63,TGFBR3L,EZH2,NME1-NME2,PLEKHA6,SPAST,PSMD9,AKIRIN1,CKS2,HOMEZ,NUP205,PLEKHA3,THAP5,GSTO2,UBALD2,FBXW8,MCRIP1,TIRAP,PAQR7,ZNF503,CTNS,ZNF280B,TIFA,YY1,MGMT,PURB,CEP97,ZNF726,SIKE1,ASS1,MAP3K5,CDKN1B,SSH3,ANKMY1,KLLN,TUBGCP5,TMED10,SLC41A2,C1ORF50,CAD,MRM3,NRIP3,SART3,ZNFX1,ADGRB2,NRBP1,BMPR1A,DIRAS1,SPATA5,YPEL1,TP53INP1,UPK3BL1,MED16,TTC9C,RER1,MTMR12,LCLAT1,NPY4R,PIM3,PDGFRA,KCNA5,AGT…
TF	Factor: p300; motif: ACNTCCG; match class: 1	TF:M04826_1	1.2823e-27	26.892	15511	2111	1839	19958	RHOA,SEC63,TGFBR3L,EZH2,NME1-NME2,SPAST,PSMD9,AKIRIN1,CKS2,THAP5,GSTO2,UBALD2,FBXW8,MCRIP1,TIRAP,ZNF587,PAQR7,ZNF503,CTNS,ZNF280B,TIFA,YY1,MGMT,PURB,CEP97,ZNF726,SIKE1,ASS1,MAP3K5,CDKN1B,SSH3,ANKMY1,C11ORF58,TUBGCP5,TMED10,SLC41A2,C1ORF50,MRM3,NRIP3,ZNFX1,ADGRB2,NRBP1,BMPR1A,DIRAS1,SPATA5,YPEL1,TP53INP1,UPK3BL1,MED16,TTC9C,RER1,MTMR12,LCLAT1,PIM3,PDGFRA,KCNA5,AGTPBP1,ZNF835,SLC11A2,TFCP2L1,SUSD6,…
TF	Factor: E2F-2; motif: GCGCGCGCNCS; match class: 1	TF:M11529_1	2.71242e-27	26.5666	14790	2111	1774	19958	RHOA,SEC63,TGFBR3L,EZH2,NME1-NME2,PLEKHA6,SPAST,AKIRIN1,CKS2,HOMEZ,NUP205,PLEKHA3,UBALD2,FBXW8,MCRIP1,TIRAP,ZNF503,CTNS,ZNF280B,TIFA,YY1,MGMT,PURB,CEP97,ASS1,MAP3K5,CDKN1B,SSH3,ANKMY1,C11ORF58,KLLN,TUBGCP5,TMED10,SLC41A2,C1ORF50,CAD,MRM3,NRIP3,SART3,ZNFX1,ADGRB2,NRBP1,BMPR1A,DIRAS1,SPATA5,YPEL1,TP53INP1,MED16,TTC9C,RER1,MTMR12,LCLAT1,NPY4R,PIM3,PDGFRA,KCNA5,AGTPBP1,ZNF835,SLC11A2,TFCP2L1,SUSD6,GX…
TF	Factor: IRX-1; motif: NACRYNNNNNNNNRYGNN; match class: 1	TF:M11018_1	2.72215e-26	25.5651	16212	2111	1895	19958	RHOA,SEC63,TGFBR3L,EZH2,SACS,NME1-NME2,SPAST,PSMD9,AKIRIN1,CKS2,HOMEZ,PLEKHA3,THAP5,GSTO2,UBALD2,FBXW8,MCRIP1,TIRAP,ZNF503,CTNS,ZNF280B,TIFA,YY1,MGMT,PURB,CEP97,ZNF726,SIKE1,ASS1,MAP3K5,CDKN1B,SSH3,ANKMY1,C11ORF58,KLLN,TUBGCP5,TMED10,SLC41A2,C1ORF50,CAD,MRM3,NRIP3,SART3,ZNFX1,ADGRB2,NRBP1,BMPR1A,DIRAS1,SPATA5,YPEL1,TP53INP1,UPK3BL1,MED16,TTC9C,RER1,MTMR12,LCLAT1,NPY4R,PIM3,PDGFRA,KCNA5,AGTPBP1,ZN…
TF	Factor: E2F-4; motif: SNGGGCGGGAANN	TF:M09894	3.9004e-26	25.4089	16505	2111	1919	19958	RHOA,SEC63,TGFBR3L,EZH2,SACS,NME1-NME2,PLEKHA6,SPAST,PSMD9,AKIRIN1,CKS2,HOMEZ,NUP205,PLEKHA3,THAP5,GSTO2,UBALD2,FBXW8,MCRIP1,TIRAP,PAQR7,ZNF503,CTNS,ZNF280B,TIFA,YY1,MGMT,PURB,CEP97,ZNF726,SIKE1,ASS1,MAP3K5,CDKN1B,SSH3,ANKMY1,C11ORF58,KLLN,TUBGCP5,TMED10,SLC41A2,C1ORF50,CAD,MRM3,NRIP3,SART3,ZNFX1,ADGRB2,NRBP1,BMPR1A,DIRAS1,SPATA5,YPEL1,TP53INP1,UPK3BL1,MED16,TTC9C,RER1,MTMR12,LCLAT1,NPY4R,PIM3,PD…
TF	Factor: E2F-2; motif: GCGCGCGCGYW; match class: 1	TF:M11531_1	2.28263e-25	24.6416	12623	2111	1563	19958	RHOA,SEC63,EZH2,SPAST,AKIRIN1,CKS2,HOMEZ,NUP205,PLEKHA3,THAP5,GSTO2,UBALD2,FBXW8,MCRIP1,TIRAP,ZNF503,CTNS,ZNF280B,TIFA,YY1,MGMT,PURB,CEP97,ASS1,MAP3K5,CDKN1B,SSH3,ANKMY1,KLLN,TUBGCP5,SLC41A2,C1ORF50,CAD,MRM3,NRIP3,SART3,ZNFX1,ADGRB2,NRBP1,BMPR1A,DIRAS1,SPATA5,YPEL1,TP53INP1,MED16,TTC9C,RER1,MTMR12,LCLAT1,NPY4R,PIM3,PDGFRA,KCNA5,AGTPBP1,ZNF835,SLC11A2,TFCP2L1,SUSD6,ZNF157,GXYLT2,LONRF2,TMBIM4,RASA…
TF	Factor: E2F-2; motif: GCGCGCGCNCS	TF:M11529	2.46043e-25	24.609	16569	2111	1922	19958	RHOA,SEC63,TGFBR3L,EZH2,SACS,NME1-NME2,PLEKHA6,SPAST,AKIRIN1,CKS2,HOMEZ,NUP205,PLEKHA3,THAP5,GSTO2,UBALD2,FBXW8,MCRIP1,TIRAP,ZNF587,ZNF503,CTNS,ZNF280B,TIFA,YY1,MGMT,PURB,CEP97,ZNF726,SIKE1,ASS1,MAP3K5,CDKN1B,SSH3,ANKMY1,C11ORF58,KLLN,TUBGCP5,TMED10,SLC41A2,C1ORF50,CAD,MRM3,NRIP3,SART3,ZNFX1,ADGRB2,NRBP1,BMPR1A,DIRAS1,SPATA5,YPEL1,TP53INP1,MED16,TTC9C,RER1,MTMR12,LCLAT1,NPY4R,PIM3,PDGFRA,KCNA5,AG…
TF	Factor: E2F-2; motif: NWTTTGGCGCCAWWNN	TF:M11530	3.21548e-25	24.4928	14881	2111	1775	19958	RHOA,SEC63,TGFBR3L,EZH2,SACS,NME1-NME2,SPAST,PSMD9,AKIRIN1,CKS2,HOMEZ,NUP205,PLEKHA3,THAP5,GSTO2,UBALD2,FBXW8,MCRIP1,TIRAP,ZNF587,ZNF503,CTNS,ZNF280B,TIFA,YY1,MGMT,PURB,CEP97,ZNF726,SIKE1,ASS1,MAP3K5,CDKN1B,SSH3,ANKMY1,C11ORF58,KLLN,TUBGCP5,TMED10,SLC41A2,C1ORF50,CAD,MRM3,NRIP3,SART3,ZNFX1,ADGRB2,NRBP1,BMPR1A,SPATA5,YPEL1,TP53INP1,UPK3BL1,MED16,TTC9C,RER1,MTMR12,LCLAT1,NPY4R,PIM3,PDGFRA,KCNA5,AGT…
TF	Factor: E2F-2; motif: NWTTTGGCGCCAWWNN; match class: 1	TF:M11530_1	3.77938e-25	24.4226	13716	2111	1667	19958	RHOA,SEC63,TGFBR3L,EZH2,NME1-NME2,SPAST,PSMD9,AKIRIN1,CKS2,HOMEZ,NUP205,PLEKHA3,THAP5,GSTO2,UBALD2,FBXW8,MCRIP1,TIRAP,ZNF587,ZNF503,CTNS,ZNF280B,TIFA,YY1,MGMT,PURB,CEP97,ZNF726,SIKE1,ASS1,MAP3K5,CDKN1B,SSH3,ANKMY1,KLLN,TUBGCP5,TMED10,SLC41A2,C1ORF50,CAD,MRM3,NRIP3,SART3,ZNFX1,ADGRB2,NRBP1,BMPR1A,YPEL1,TP53INP1,UPK3BL1,MED16,TTC9C,RER1,MTMR12,LCLAT1,PIM3,PDGFRA,KCNA5,AGTPBP1,SLC11A2,TFCP2L1,SUSD6,…
TF	Factor: E2F-3:HES-7; motif: NNNSGCGCSNNNNNCRCGYGNN	TF:M08526	6.09085e-25	24.2153	17138	2111	1967	19958	RHOA,C1ORF116,SEC63,TGFBR3L,EZH2,SACS,NME1-NME2,PLEKHA6,SPAST,AKIRIN1,CKS2,HOMEZ,NUP205,PLEKHA3,THAP5,GSTO2,UBALD2,FBXW8,MCRIP1,TIRAP,ZNF587,ZNF503,CTNS,ZNF280B,TIFA,YY1,MGMT,PURB,CEP97,ZNF726,SIKE1,ASS1,MAP3K5,CDKN1B,SSH3,ANKMY1,C11ORF58,KLLN,TUBGCP5,TMED10,SLC41A2,C1ORF50,CAD,MRM3,NRIP3,SART3,ZNFX1,ADGRB2,NRBP1,BMPR1A,DIRAS1,SPATA5,YPEL1,TP53INP1,UPK3BL1,MED16,F2RL2,TTC9C,RER1,MTMR12,LCLAT1,NPY…
TF	Factor: E2F-3:TBR2; motif: ANGTGYKANGGCGCSTTNNCRNNT; match class: 1	TF:M08207_1	6.11524e-25	24.2136	15759	2111	1852	19958	RHOA,SEC63,TGFBR3L,EZH2,NME1-NME2,SPAST,PSMD9,AKIRIN1,CKS2,HOMEZ,NUP205,PLEKHA3,THAP5,GSTO2,UBALD2,FBXW8,MCRIP1,ZNF503,CTNS,ZNF280B,TIFA,YY1,MGMT,PURB,CEP97,ZNF726,SIKE1,ASS1,MAP3K5,CDKN1B,SSH3,ANKMY1,C11ORF58,KLLN,TUBGCP5,TMED10,SLC41A2,C1ORF50,CAD,MRM3,NRIP3,SART3,ZNFX1,ADGRB2,NRBP1,BMPR1A,DIRAS1,SPATA5,YPEL1,TP53INP1,UPK3BL1,MED16,TTC9C,RER1,MTMR12,LCLAT1,NPY4R,PIM3,PDGFRA,KCNA5,AGTPBP1,ZNF835…
TF	Factor: E2F-3; motif: GGCGGGN	TF:M02089	1.90974e-24	23.719	13450	2111	1639	19958	RHOA,SEC63,EZH2,PLEKHA6,SPAST,PSMD9,AKIRIN1,CKS2,HOMEZ,NUP205,PLEKHA3,THAP5,GSTO2,UBALD2,FBXW8,MCRIP1,TIRAP,PAQR7,CTNS,TIFA,YY1,MGMT,PURB,ZNF726,SIKE1,ASS1,MAP3K5,CDKN1B,SSH3,ANKMY1,C11ORF58,KLLN,TUBGCP5,TMED10,SLC41A2,C1ORF50,CAD,MRM3,NRIP3,ZNFX1,ADGRB2,NRBP1,BMPR1A,YPEL1,TP53INP1,UPK3BL1,MED16,TTC9C,RER1,MTMR12,NPY4R,PIM3,PDGFRA,KCNA5,AGTPBP1,ZNF835,SLC11A2,SUSD6,LONRF2,RASA4,TCN2,ZNF607,DPYSL5…
TF	Factor: E2F-1:Elk-1; motif: SGCGCSNNAMCGGAAGT	TF:M08205	3.11312e-24	23.5068	14733	2111	1758	19958	RHOA,SEC63,EZH2,NME1-NME2,PLEKHA6,SPAST,PSMD9,AKIRIN1,CKS2,HOMEZ,PLEKHA3,THAP5,GSTO2,UBALD2,FBXW8,SLPI,MCRIP1,TIRAP,ZNF503,CTNS,ZNF280B,TIFA,YY1,MGMT,PURB,CEP97,ZNF726,SIKE1,ASS1,MAP3K5,CDKN1B,SSH3,ANKMY1,C11ORF58,KLLN,TUBGCP5,TMED10,SLC41A2,C1ORF50,CAD,MRM3,NRIP3,SART3,ZNFX1,ADGRB2,NRBP1,BMPR1A,DIRAS1,SPATA5,YPEL1,TP53INP1,MED16,RER1,MTMR12,LCLAT1,PIM3,PDGFRA,KCNA5,AGTPBP1,SLC11A2,TFCP2L1,SUSD6,…
TF	Factor: IRX-1; motif: NACRYNNNNNNNNRYGNN	TF:M11018	9.7012e-24	23.0132	17241	2111	1972	19958	RHOA,SEC63,TGFBR3L,EZH2,SACS,NME1-NME2,PLEKHA6,SPAST,PSMD9,AKIRIN1,CKS2,HOMEZ,PLEKHA3,THAP5,GSTO2,UBALD2,FBXW8,MCRIP1,CD59,TIRAP,ZNF503,CTNS,ZNF280B,TIFA,YY1,MGMT,PURB,CEP97,ZNF726,SIKE1,ASS1,MAP3K5,CDKN1B,SSH3,ANKMY1,C11ORF58,KLLN,TUBGCP5,TMED10,SLC41A2,C1ORF50,CAD,MRM3,NRIP3,SART3,ZNFX1,ADGRB2,NRBP1,BMPR1A,DIRAS1,SPATA5,YPEL1,TP53INP1,UPK3BL1,MED16,F2RL2,TTC9C,RER1,MTMR12,LCLAT1,NPY4R,PIM3,PDGF…
TF	Factor: E2F1; motif: GSGCGGGAAN	TF:M12597	1.10196e-23	22.9578	14321	2111	1718	19958	RHOA,SEC63,EZH2,NME1-NME2,SPAST,HOMEZ,PLEKHA3,THAP5,GSTO2,UBALD2,FBXW8,MCRIP1,TIRAP,ZNF503,CTNS,ZNF280B,TIFA,YY1,MGMT,PURB,CEP97,ZNF726,ASS1,MAP3K5,CDKN1B,SSH3,ANKMY1,C11ORF58,KLLN,TUBGCP5,TMED10,SLC41A2,C1ORF50,CAD,MRM3,NRIP3,SART3,ZNFX1,NRBP1,BMPR1A,DIRAS1,SPATA5,YPEL1,TP53INP1,UPK3BL1,TTC9C,RER1,MTMR12,NPY4R,PIM3,PDGFRA,KCNA5,AGTPBP1,ZNF835,SLC11A2,TFCP2L1,SUSD6,ZNF157,GXYLT2,TEDDM1,LONRF2,RAS…
TF	Factor: ZF5; motif: NRNGNGCGCGCWN	TF:M00333	1.73794e-23	22.76	15372	2111	1813	19958	RHOA,SEC63,EZH2,HRNR,SPAST,PSMD9,AKIRIN1,CKS2,HOMEZ,NUP205,PLEKHA3,THAP5,GSTO2,UBALD2,FBXW8,MCRIP1,TIRAP,PAQR7,ZNF503,CTNS,ZNF280B,TIFA,YY1,MGMT,PURB,CEP97,ZNF726,SIKE1,ASS1,MAP3K5,CDKN1B,SSH3,ANKMY1,C11ORF58,KLLN,TUBGCP5,TMED10,SLC41A2,CAD,MRM3,NRIP3,SART3,ZNFX1,ADGRB2,NRBP1,BMPR1A,DIRAS1,SPATA5,YPEL1,TP53INP1,MED16,TTC9C,RER1,MTMR12,LCLAT1,NPY4R,PIM3,PDGFRA,KCNA5,AGTPBP1,ZNF835,SLC11A2,TFCP2L1,…
TF	Factor: ETF; motif: GVGGMGG	TF:M00695	1.92168e-23	22.7163	10659	2111	1358	19958	RHOA,SEC63,EZH2,SPAST,AKIRIN1,CKS2,HOMEZ,PLEKHA3,THAP5,GSTO2,UBALD2,FBXW8,MCRIP1,TIRAP,ZNF503,CTNS,TIFA,YY1,MGMT,PURB,SIKE1,ASS1,MAP3K5,CDKN1B,ANKMY1,KLLN,SLC41A2,C1ORF50,CAD,MRM3,NRIP3,ZNFX1,NRBP1,BMPR1A,DIRAS1,YPEL1,TP53INP1,MED16,RER1,MTMR12,LCLAT1,PIM3,PDGFRA,AGTPBP1,SLC11A2,TFCP2L1,SUSD6,GXYLT2,LONRF2,TMBIM4,RASA4,ZNF607,DPYSL5,LHPP,ATM,C20ORF96,KIF5B,KLHL21,ZNF460,RALY,SNX9,ZNF557,ZMAT3,RNF…
TF	Factor: pax-6; motif: NYACGCNYSANYGMNCN	TF:M11882	1.94783e-23	22.7104	15770	2111	1848	19958	RHOA,C1ORF116,SEC63,TGFBR3L,EZH2,NME1-NME2,PLEKHA6,SPAST,PSMD9,AKIRIN1,HOMEZ,NUP205,PLEKHA3,THAP5,GSTO2,UBALD2,FBXW8,MCRIP1,TIRAP,ZNF587,ZNF503,CTNS,ZNF280B,TIFA,YY1,MGMT,PURB,CEP97,ZNF726,SIKE1,ASS1,MAP3K5,CDKN1B,SSH3,ANKMY1,C11ORF58,KLLN,TUBGCP5,TMED10,SLC41A2,C1ORF50,CAD,MRM3,NRIP3,ZNFX1,ADGRB2,NRBP1,BMPR1A,DIRAS1,SPATA5,YPEL1,TP53INP1,UPK3BL1,MED16,TTC9C,RER1,MTMR12,LCLAT1,PIM3,PDGFRA,KCNA5,A…
TF	Factor: Egr-1; motif: GCGCATGCG; match class: 1	TF:M04869_1	2.49064e-23	22.6037	10489	2111	1340	19958	RHOA,SEC63,EZH2,SPAST,AKIRIN1,CKS2,HOMEZ,PLEKHA3,THAP5,GSTO2,UBALD2,FBXW8,MCRIP1,TIRAP,ZNF503,CTNS,ZNF280B,TIFA,YY1,MGMT,PURB,SIKE1,ASS1,MAP3K5,CDKN1B,SSH3,ANKMY1,KLLN,TUBGCP5,TMED10,SLC41A2,C1ORF50,CAD,NRIP3,ZNFX1,BMPR1A,DIRAS1,SPATA5,YPEL1,TP53INP1,RER1,MTMR12,LCLAT1,NPY4R,PIM3,PDGFRA,KCNA5,AGTPBP1,ZNF835,SLC11A2,TFCP2L1,SUSD6,LONRF2,ZNF607,DPYSL5,LHPP,ATM,C20ORF96,KIF5B,KLHL21,RALY,SNX9,ZMAT3,…
TF	Factor: TCF-1; motif: ACATCGRGRCGCTGW	TF:M11601	3.2366e-23	22.4899	15082	2111	1786	19958	RHOA,SEC63,TGFBR3L,EZH2,SACS,NME1-NME2,PLEKHA6,SPAST,AKIRIN1,CKS2,NUP205,PLEKHA3,THAP5,GSTO2,UBALD2,FBXW8,MCRIP1,TIRAP,ZNF587,PAQR7,ZNF503,CTNS,TIFA,YY1,MGMT,PURB,CEP97,ZNF726,SIKE1,ASS1,MAP3K5,CDKN1B,SSH3,ANKMY1,C11ORF58,KLLN,TMED10,SLC41A2,C1ORF50,CAD,MRM3,NRIP3,SART3,ZNFX1,ADGRB2,NRBP1,BMPR1A,DIRAS1,SPATA5,YPEL1,TP53INP1,UPK3BL1,MED16,TTC9C,RER1,MTMR12,LCLAT1,PIM3,KCNA5,AGTPBP1,ZNF835,SLC11A2,…
TF	Factor: TCF-1; motif: ACATCGRGRCGCTGW	TF:M11603	7.06262e-23	22.151	16608	2111	1918	19958	RHOA,C1ORF116,SEC63,TGFBR3L,EZH2,SACS,NME1-NME2,PLEKHA6,SPAST,PSMD9,AKIRIN1,CKS2,HOMEZ,NUP205,PLEKHA3,THAP5,GSTO2,UBALD2,FBXW8,MCRIP1,CD59,TIRAP,ZNF587,PAQR7,ZNF503,CTNS,ZNF280B,TIFA,YY1,MGMT,PURB,CEP97,ZNF726,SIKE1,ASS1,MAP3K5,CDKN1B,SSH3,ANKMY1,C11ORF58,KLLN,TUBGCP5,TMED10,SLC41A2,C1ORF50,CAD,MRM3,NRIP3,SART3,ZNFX1,ADGRB2,NRBP1,BMPR1A,DIRAS1,SPATA5,YPEL1,TP53INP1,UPK3BL1,MED16,F2RL2,TTC9C,RER1,…
TF	Factor: E2F-3; motif: GGCGGGN; match class: 1	TF:M02089_1	7.33616e-23	22.1345	9607	2111	1246	19958	RHOA,SEC63,EZH2,PLEKHA6,SPAST,AKIRIN1,HOMEZ,NUP205,PLEKHA3,THAP5,UBALD2,FBXW8,MCRIP1,TIRAP,CTNS,YY1,MGMT,PURB,ZNF726,ASS1,MAP3K5,CDKN1B,SSH3,ANKMY1,KLLN,TUBGCP5,TMED10,SLC41A2,CAD,NRIP3,ZNFX1,ADGRB2,NRBP1,BMPR1A,YPEL1,TP53INP1,MED16,RER1,MTMR12,PIM3,KCNA5,AGTPBP1,SUSD6,LONRF2,RASA4,TCN2,DPYSL5,LHPP,ATM,C20ORF96,KIF5B,KLHL21,ZNF460,RALY,SNX9,ZNF557,RNF20,CAPZB,AMOTL2,GPAT4,NUMBL,LIX1L,UGGT1,EIF2AK…
TF	Factor: E2F-1:HES-7; motif: GGCRCGTGSYNNWNGGCGCSM	TF:M08525	1.00962e-22	21.9958	17389	2111	1981	19958	RHOA,SEC63,TGFBR3L,EZH2,SACS,NME1-NME2,PLEKHA6,SPAST,PSMD9,AKIRIN1,CKS2,HOMEZ,PLEKHA3,THAP5,GSTO2,UBALD2,FBXW8,MCRIP1,CD59,TIRAP,ZNF587,PAQR7,ZNF503,CTNS,ZNF280B,TIFA,YY1,MGMT,PURB,CEP97,ZNF726,SIKE1,ASS1,MAP3K5,CDKN1B,SSH3,ANKMY1,C11ORF58,KLLN,TUBGCP5,TMED10,SLC41A2,C1ORF50,CAD,MRM3,NRIP3,SART3,ZNFX1,ADGRB2,NRBP1,BMPR1A,DIRAS1,SPATA5,YPEL1,TP53INP1,UPK3BL1,MED16,TTC9C,RER1,MTMR12,LCLAT1,NPY4R,PI…
TF	Factor: TCF-1; motif: ACATCGRGRCGCTGW; match class: 1	TF:M11601_1	2.75221e-22	21.5603	11299	2111	1418	19958	RHOA,SEC63,EZH2,NME1-NME2,SPAST,AKIRIN1,CKS2,NUP205,PLEKHA3,GSTO2,UBALD2,FBXW8,MCRIP1,ZNF503,CTNS,TIFA,YY1,MGMT,PURB,CEP97,MAP3K5,CDKN1B,ANKMY1,KLLN,SLC41A2,C1ORF50,MRM3,NRIP3,SART3,ZNFX1,NRBP1,BMPR1A,DIRAS1,YPEL1,TP53INP1,MED16,TTC9C,RER1,MTMR12,LCLAT1,PIM3,KCNA5,AGTPBP1,SLC11A2,SUSD6,ZNF157,GXYLT2,LONRF2,TMBIM4,RASA4,ZNF607,DPYSL5,LHPP,ATM,C20ORF96,KIF5B,KLHL21,RALY,SNX9,ZNF557,ZMAT3,CAPZB,AMOT…
TF	Factor: TCF-1; motif: ACATCGRGRCGCTGW; match class: 1	TF:M11603_1	3.56246e-22	21.4483	13453	2111	1630	19958	RHOA,SEC63,TGFBR3L,EZH2,NME1-NME2,PLEKHA6,SPAST,AKIRIN1,CKS2,NUP205,PLEKHA3,GSTO2,UBALD2,FBXW8,MCRIP1,TIRAP,ZNF503,CTNS,ZNF280B,TIFA,YY1,MGMT,PURB,CEP97,ZNF726,SIKE1,ASS1,MAP3K5,CDKN1B,ANKMY1,KLLN,TUBGCP5,TMED10,SLC41A2,C1ORF50,CAD,MRM3,NRIP3,SART3,ZNFX1,ADGRB2,NRBP1,BMPR1A,DIRAS1,YPEL1,TP53INP1,UPK3BL1,MED16,TTC9C,RER1,MTMR12,LCLAT1,PIM3,KCNA5,AGTPBP1,ZNF835,SLC11A2,TFCP2L1,SUSD6,GXYLT2,LONRF2,T…
TF	Factor: E2F4; motif: YCCCGCCNCNNSSNNSNN	TF:M12599	4.71417e-22	21.3266	17475	2111	1986	19958	RHOA,SEC63,TGFBR3L,EZH2,SACS,NME1-NME2,PLEKHA6,SPAST,PSMD9,AKIRIN1,CKS2,HOMEZ,NUP205,PLEKHA3,THAP5,GSTO2,UBALD2,FBXW8,MCRIP1,TIRAP,ZNF587,PAQR7,ZNF503,CTNS,ZNF280B,TIFA,YY1,MGMT,PURB,CEP97,ZNF726,SIKE1,ASS1,MAP3K5,CDKN1B,SSH3,ANKMY1,C11ORF58,KLLN,TUBGCP5,TMED10,SLC41A2,C1ORF50,CAD,MRM3,NRIP3,SART3,ZNFX1,ADGRB2,NRBP1,BMPR1A,DIRAS1,SPATA5,YPEL1,TP53INP1,UPK3BL1,MED16,TTC9C,RER1,MTMR12,LCLAT1,NPY4R,…
TF	Factor: ZF5; motif: NRNGNGCGCGCWN; match class: 1	TF:M00333_1	1.1697e-21	20.9319	12692	2111	1554	19958	RHOA,SEC63,EZH2,SPAST,PSMD9,AKIRIN1,CKS2,HOMEZ,PLEKHA3,THAP5,GSTO2,UBALD2,FBXW8,MCRIP1,TIRAP,ZNF503,CTNS,ZNF280B,TIFA,YY1,MGMT,PURB,CEP97,ASS1,MAP3K5,CDKN1B,SSH3,ANKMY1,C11ORF58,KLLN,TUBGCP5,SLC41A2,CAD,MRM3,NRIP3,ZNFX1,ADGRB2,NRBP1,BMPR1A,DIRAS1,SPATA5,YPEL1,TP53INP1,MED16,TTC9C,RER1,MTMR12,NPY4R,PIM3,PDGFRA,KCNA5,AGTPBP1,ZNF835,TFCP2L1,SUSD6,GXYLT2,LONRF2,RASA4,ZNF607,DPYSL5,LHPP,ATM,C20ORF96,K…
TF	Factor: Elk-1; motif: NNCCGGAAGTN	TF:M11435	7.14267e-21	20.1461	11910	2111	1473	19958	RHOA,C1ORF116,TGFBR3L,EZH2,SACS,NME1-NME2,PLEKHA6,SPAST,PSMD9,AKIRIN1,CKS2,HOMEZ,PLEKHA3,THAP5,UBALD2,FBXW8,MCRIP1,TIRAP,ZNF587,ZNF503,CTNS,TIFA,YY1,MGMT,PURB,ZNF726,SIKE1,MAP3K5,CDKN1B,SSH3,KLLN,TMED10,C1ORF50,MRM3,NRIP3,ADGRB2,NRBP1,BMPR1A,DIRAS1,SPATA5,TP53INP1,TTC9C,RER1,MTMR12,LCLAT1,NPY4R,PIM3,KCNA5,AGTPBP1,SUSD6,ZNF157,LONRF2,TMBIM4,ZNF607,LHPP,ATM,C20ORF96,KIF5B,KLHL21,ZNF460,RALY,SNX9,ZN…
TF	Factor: Egr-1; motif: GCGCATGCG	TF:M04869	1.1019e-20	19.9579	11501	2111	1431	19958	RHOA,SEC63,TGFBR3L,EZH2,SPAST,AKIRIN1,CKS2,HOMEZ,PLEKHA3,THAP5,GSTO2,UBALD2,FBXW8,MCRIP1,TIRAP,ZNF503,CTNS,ZNF280B,TIFA,YY1,MGMT,PURB,CEP97,SIKE1,ASS1,MAP3K5,CDKN1B,SSH3,ANKMY1,KLLN,TUBGCP5,TMED10,SLC41A2,C1ORF50,CAD,NRIP3,ZNFX1,NRBP1,BMPR1A,DIRAS1,SPATA5,YPEL1,TP53INP1,RER1,MTMR12,LCLAT1,NPY4R,PIM3,PDGFRA,KCNA5,AGTPBP1,ZNF835,SLC11A2,TFCP2L1,SUSD6,LONRF2,ZNF607,DPYSL5,LHPP,ATM,C20ORF96,KIF5B,KLH…
TF	Factor: E2F-4; motif: NTTTCSCGCC	TF:M07380	1.13503e-20	19.945	13281	2111	1607	19958	RHOA,SEC63,EZH2,SPAST,AKIRIN1,NUP205,THAP5,GSTO2,UBALD2,FBXW8,MCRIP1,ZNF503,CTNS,ZNF280B,TIFA,YY1,MGMT,PURB,ZNF726,SIKE1,ASS1,MAP3K5,CDKN1B,SSH3,ANKMY1,C11ORF58,KLLN,TMED10,SLC41A2,C1ORF50,CAD,MRM3,NRIP3,SART3,ZNFX1,ADGRB2,BMPR1A,DIRAS1,SPATA5,YPEL1,TP53INP1,UPK3BL1,MED16,TTC9C,RER1,MTMR12,LCLAT1,NPY4R,PIM3,PDGFRA,KCNA5,AGTPBP1,ZNF835,SLC11A2,TFCP2L1,SUSD6,ZNF157,GXYLT2,LONRF2,RASA4,TCN2,ZNF607,D…
TF	Factor: ER81; motif: RCCGGAARYN	TF:M02065	5.64309e-20	19.2485	12769	2111	1554	19958	RHOA,C1ORF116,SEC63,TGFBR3L,EZH2,SACS,NME1-NME2,PLEKHA6,SPAST,PSMD9,AKIRIN1,CKS2,HOMEZ,NUP205,PLEKHA3,THAP5,GSTO2,UBALD2,FBXW8,MCRIP1,TIRAP,ZNF587,ZNF503,CTNS,ZNF280B,TIFA,YY1,MGMT,PURB,CEP97,ZNF726,SIKE1,CDKN1B,SSH3,KLLN,TMED10,C1ORF50,MRM3,NRIP3,SART3,ZNFX1,ADGRB2,NRBP1,BMPR1A,DIRAS1,SPATA5,TP53INP1,MED16,TTC9C,RER1,MTMR12,LCLAT1,NPY4R,PIM3,KCNA5,AGTPBP1,TFCP2L1,SUSD6,ZNF157,TMBIM4,RASA4,ZNF607…
TF	Factor: E2F-1; motif: NNNNGGCGGGAARN	TF:M09892	6.18639e-20	19.2086	13814	2111	1655	19958	RHOA,SEC63,EZH2,NME1-NME2,SPAST,PLEKHA3,UBALD2,FBXW8,MCRIP1,TIRAP,ZNF503,CTNS,ZNF280B,TIFA,YY1,MGMT,PURB,CEP97,ZNF726,SIKE1,ASS1,MAP3K5,CDKN1B,SSH3,ANKMY1,C11ORF58,KLLN,TUBGCP5,TMED10,SLC41A2,C1ORF50,CAD,MRM3,NRIP3,SART3,ZNFX1,ADGRB2,NRBP1,BMPR1A,DIRAS1,SPATA5,YPEL1,TP53INP1,UPK3BL1,TTC9C,RER1,MTMR12,NPY4R,PIM3,PDGFRA,KCNA5,AGTPBP1,ZNF835,SLC11A2,TFCP2L1,SUSD6,ZNF157,GXYLT2,TEDDM1,LONRF2,RASA4,TC…
TF	Factor: Sp1; motif: NGGGGGCGGGGYN	TF:M00196	2.6609e-19	18.575	10481	2111	1320	19958	RHOA,SEC63,EZH2,PLEKHA6,SPAST,PSMD9,AKIRIN1,CKS2,NUP205,UBALD2,FBXW8,MCRIP1,TIRAP,PAQR7,CTNS,YY1,MGMT,PURB,ASS1,CDKN1B,SSH3,ANKMY1,KLLN,TUBGCP5,TMED10,SLC41A2,C1ORF50,CAD,MRM3,NRIP3,ZNFX1,ADGRB2,NRBP1,BMPR1A,YPEL1,TP53INP1,MED16,TTC9C,RER1,MTMR12,NPY4R,PIM3,PDGFRA,AGTPBP1,ZNF835,TFCP2L1,SUSD6,LONRF2,RASA4,TCN2,DPYSL5,LHPP,ATM,C20ORF96,KLHL21,ZNF460,RALY,SNX9,ZNF557,ZMAT3,CAPZB,GPAT4,NUMBL,LIX1L,U…
TF	Factor: E2F-1:TBR2; motif: NGGTGNNANGGCGCNNTNNCRNNN	TF:M08523	3.49139e-19	18.457	12411	2111	1515	19958	RHOA,SEC63,TGFBR3L,EZH2,NME1-NME2,SPAST,PSMD9,AKIRIN1,CKS2,HOMEZ,PLEKHA3,THAP5,GSTO2,UBALD2,FBXW8,MCRIP1,TIRAP,CTNS,ZNF280B,TIFA,YY1,MGMT,PURB,CEP97,ZNF726,SIKE1,ASS1,MAP3K5,CDKN1B,SSH3,ANKMY1,KLLN,TUBGCP5,TMED10,SLC41A2,C1ORF50,CAD,MRM3,NRIP3,SART3,ZNFX1,ADGRB2,NRBP1,BMPR1A,DIRAS1,SPATA5,YPEL1,TP53INP1,UPK3BL1,MED16,TTC9C,RER1,MTMR12,NPY4R,PIM3,PDGFRA,KCNA5,AGTPBP1,ZNF835,SLC11A2,TFCP2L1,SRPX2,Z…
TF	Factor: E2F-4; motif: NNTTCCCGCCNN	TF:M04823	6.81593e-19	18.1665	13024	2111	1574	19958	RHOA,SEC63,EZH2,NME1-NME2,SPAST,UBALD2,FBXW8,MCRIP1,TIRAP,ZNF503,CTNS,TIFA,YY1,MGMT,PURB,CEP97,ZNF726,ASS1,MAP3K5,CDKN1B,ANKMY1,C11ORF58,KLLN,TUBGCP5,SLC41A2,C1ORF50,CAD,MRM3,NRIP3,SART3,ZNFX1,NRBP1,BMPR1A,DIRAS1,SPATA5,YPEL1,TP53INP1,UPK3BL1,TTC9C,RER1,MTMR12,NPY4R,PIM3,PDGFRA,KCNA5,AGTPBP1,ZNF835,SLC11A2,TFCP2L1,SUSD6,ZNF157,GXYLT2,TEDDM1,LONRF2,RASA4,TCN2,ZNF607,DPYSL5,ATP2B1,ATM,C20ORF96,KIF5…
TF	Factor: E2F-1; motif: NNNSSCGCSAANN	TF:M07250	1.48092e-18	17.8295	10964	2111	1366	19958	RHOA,SEC63,EZH2,NME1-NME2,SPAST,PSMD9,AKIRIN1,CKS2,HOMEZ,NUP205,PLEKHA3,THAP5,GSTO2,UBALD2,FBXW8,TIRAP,ZNF587,ZNF503,CTNS,ZNF280B,TIFA,YY1,MGMT,PURB,CEP97,ZNF726,ASS1,MAP3K5,CDKN1B,ANKMY1,C11ORF58,KLLN,TUBGCP5,TMED10,SLC41A2,CAD,MRM3,NRIP3,SART3,ZNFX1,NRBP1,BMPR1A,DIRAS1,SPATA5,YPEL1,MED16,TTC9C,RER1,LCLAT1,PIM3,PDGFRA,KCNA5,AGTPBP1,ZNF835,TFCP2L1,SUSD6,GXYLT2,RASA4,DPYSL5,ATP2B1,ATM,C20ORF96,KIF…
TF	Factor: sp4; motif: NNGNARGRGGCGGRGCNNRR	TF:M10072	2.38796e-18	17.622	10760	2111	1344	19958	RHOA,SEC63,EZH2,PLEKHA6,SPAST,PSMD9,AKIRIN1,CKS2,HOMEZ,NUP205,GSTO2,UBALD2,FBXW8,MCRIP1,TIRAP,PAQR7,ZNF503,CTNS,TIFA,YY1,MGMT,PURB,SIKE1,ASS1,CDKN1B,SSH3,ANKMY1,TUBGCP5,TMED10,SLC41A2,C1ORF50,CAD,NRIP3,ZNFX1,ADGRB2,NRBP1,BMPR1A,YPEL1,TP53INP1,UPK3BL1,MED16,RER1,MTMR12,NPY4R,PIM3,PDGFRA,AGTPBP1,ZNF835,SUSD6,RASA4,TCN2,DPYSL5,LHPP,ATM,C20ORF96,KLHL21,RALY,SNX9,ZNF557,RNF20,CAPZB,AMOTL2,GPAT4,NUMBL,…
TF	Factor: MAZ; motif: GGGMGGGGSSGGGGGGGGGGGG; match class: 1	TF:M09636_1	3.90586e-18	17.4083	14381	2111	1701	19958	RHOA,C1ORF116,SEC63,TGFBR3L,EZH2,NME1-NME2,PLEKHA6,SPAST,AKIRIN1,CKS2,HOMEZ,NUP205,PLEKHA3,THAP5,UBALD2,FBXW8,MCRIP1,TIRAP,PAQR7,ZNF503,CTNS,ZNF280B,TIFA,YY1,MGMT,PURB,ASS1,MAP3K5,CDKN1B,SSH3,ANKMY1,KLLN,TUBGCP5,TMED10,SLC41A2,C1ORF50,CAD,NRIP3,ZNFX1,ADGRB2,NRBP1,BMPR1A,DIRAS1,YPEL1,TP53INP1,UPK3BL1,MED16,TTC9C,RER1,MTMR12,NPY4R,PIM3,PDGFRA,KCNA5,AGTPBP1,ZNF835,SLC11A2,TFCP2L1,SUSD6,GXYLT2,LONRF2…
TF	Factor: E2F-4; motif: TTTTGGCGCCAWWN	TF:M11535	4.70796e-18	17.3272	11106	2111	1378	19958	SEC63,TGFBR3L,EZH2,NME1-NME2,SPAST,PSMD9,AKIRIN1,CKS2,HOMEZ,NUP205,THAP5,GSTO2,UBALD2,FBXW8,ZNF587,ZNF503,CTNS,ZNF280B,TIFA,YY1,PURB,CEP97,ZNF726,SIKE1,ASS1,MAP3K5,CDKN1B,SSH3,ANKMY1,C11ORF58,SLC41A2,CAD,MRM3,NRIP3,SART3,ADGRB2,NRBP1,BMPR1A,TP53INP1,UPK3BL1,MED16,TTC9C,MTMR12,LCLAT1,PIM3,PDGFRA,KCNA5,SLC11A2,TFCP2L1,SUSD6,ZNF157,TMBIM4,RASA4,ZNF607,DPYSL5,LHPP,ATM,C20ORF96,KIF5B,KLHL21,RALY,SNX9,…
TF	Factor: Sp1; motif: NNGGGGCGGGGNN	TF:M00932	5.4537e-18	17.2633	10671	2111	1333	19958	RHOA,SEC63,EZH2,PLEKHA6,SPAST,PSMD9,AKIRIN1,CKS2,NUP205,UBALD2,FBXW8,MCRIP1,TIRAP,PAQR7,CTNS,YY1,MGMT,PURB,ASS1,MAP3K5,CDKN1B,SSH3,ANKMY1,KLLN,TUBGCP5,TMED10,SLC41A2,CAD,MRM3,NRIP3,ZNFX1,ADGRB2,NRBP1,BMPR1A,YPEL1,TP53INP1,MED16,RER1,MTMR12,NPY4R,PIM3,PDGFRA,AGTPBP1,ZNF835,SUSD6,LONRF2,RASA4,TCN2,DPYSL5,LHPP,ATM,C20ORF96,KLHL21,ZNF460,RALY,SNX9,ZNF557,ZMAT3,CAPZB,GPAT4,NUMBL,LIX1L,UGGT1,EIF2AK2,AS…
TF	Factor: Erm; motif: NNSCGGAWGYN	TF:M11424	6.71928e-18	17.1727	8290	2111	1081	19958	RHOA,TGFBR3L,EZH2,NME1-NME2,PSMD9,AKIRIN1,CKS2,PLEKHA3,THAP5,GSTO2,UBALD2,FBXW8,MCRIP1,TIRAP,ZNF587,YY1,MGMT,PURB,ZNF726,SIKE1,SSH3,TMED10,MRM3,ADGRB2,NRBP1,BMPR1A,SPATA5,TP53INP1,TTC9C,RER1,MTMR12,LCLAT1,PIM3,KCNA5,SUSD6,TMBIM4,ZNF607,ATM,KLHL21,ZNF460,RALY,SNX9,ZNF557,ZMAT3,RNF20,CAPZB,AMOTL2,UGGT1,ASXL1,CAPN15,PACS2,RABGEF1,CHORDC1,NFATC3,SNX11,AKT1S1,BORCS5,SEPT7,RAB5C,MMP15,GRSF1,GRWD1,CLN8,…
TF	Factor: Sp1; motif: GGGGCGGGGC	TF:M00931	8.60265e-18	17.0654	10526	2111	1317	19958	RHOA,SEC63,EZH2,PLEKHA6,SPAST,PSMD9,AKIRIN1,CKS2,NUP205,UBALD2,FBXW8,MCRIP1,TIRAP,PAQR7,CTNS,YY1,MGMT,PURB,ASS1,MAP3K5,CDKN1B,SSH3,ANKMY1,KLLN,TUBGCP5,TMED10,SLC41A2,CAD,MRM3,NRIP3,ZNFX1,ADGRB2,NRBP1,BMPR1A,YPEL1,TP53INP1,MED16,RER1,MTMR12,NPY4R,PIM3,PDGFRA,AGTPBP1,ZNF835,SUSD6,LONRF2,RASA4,TCN2,DPYSL5,LHPP,ATM,C20ORF96,KLHL21,ZNF460,RALY,SNX9,ZNF557,ZMAT3,CAPZB,GPAT4,NUMBL,LIX1L,UGGT1,EIF2AK2,AS…
TF	Factor: ELF1; motif: NNNASCCGGAAGTGGNNNN	TF:M12600	1.32955e-17	16.8763	8797	2111	1134	19958	RHOA,C1ORF116,TGFBR3L,EZH2,NME1-NME2,PSMD9,AKIRIN1,CKS2,PLEKHA3,THAP5,UBALD2,FBXW8,MCRIP1,TIRAP,ZNF587,CTNS,YY1,MGMT,PURB,ZNF726,SIKE1,SSH3,MRM3,ADGRB2,BMPR1A,DIRAS1,SPATA5,TP53INP1,TTC9C,RER1,LCLAT1,PIM3,KCNA5,SUSD6,TMBIM4,ZNF607,LHPP,ATM,KIF5B,KLHL21,ZNF460,RALY,SNX9,ZNF557,ZMAT3,RNF20,CAPZB,AMOTL2,UGGT1,ASXL1,CAPN15,PACS2,RABGEF1,CHORDC1,NFATC3,SNX11,AKT1S1,BORCS5,SEPT7,RAB5C,MMP15,GRSF1,GRWD1…
TF	Factor: ETF; motif: GVGGMGG; match class: 1	TF:M00695_1	1.74273e-17	16.7588	7194	2111	959	19958	RHOA,SEC63,EZH2,SPAST,AKIRIN1,CKS2,PLEKHA3,GSTO2,UBALD2,FBXW8,MCRIP1,TIRAP,ZNF503,CTNS,YY1,PURB,ASS1,MAP3K5,CDKN1B,ANKMY1,KLLN,SLC41A2,C1ORF50,MRM3,NRIP3,ZNFX1,NRBP1,BMPR1A,DIRAS1,YPEL1,TP53INP1,RER1,MTMR12,PIM3,PDGFRA,AGTPBP1,SLC11A2,TFCP2L1,SUSD6,GXYLT2,LONRF2,RASA4,DPYSL5,KIF5B,KLHL21,ZNF460,RALY,SNX9,ZMAT3,CAPZB,GPAT4,NUMBL,LIX1L,EIF2AK2,ASXL1,CAPN15,PACS2,NFATC3,BORCS5,SEPT7,MMP15,GRSF1,COL2…
TF	Factor: GABP-alpha; motif: CTTCCK	TF:M01660	2.54743e-17	16.5939	11270	2111	1391	19958	RHOA,C1ORF116,TGFBR3L,EZH2,SACS,NME1-NME2,PLEKHA6,SPAST,PSMD9,AKIRIN1,CKS2,HOMEZ,PLEKHA3,THAP5,UBALD2,FBXW8,MCRIP1,TIRAP,ZNF587,ZNF503,CTNS,TIFA,YY1,MGMT,PURB,ZNF726,SIKE1,MAP3K5,CDKN1B,SSH3,KLLN,C1ORF50,MRM3,NRIP3,ADGRB2,NRBP1,BMPR1A,DIRAS1,SPATA5,TP53INP1,TTC9C,RER1,MTMR12,LCLAT1,PIM3,KCNA5,SUSD6,ZNF157,LONRF2,TMBIM4,ZNF607,LHPP,ATM,KIF5B,KLHL21,ZNF460,RALY,SNX9,ZNF557,ZMAT3,RNF20,CAPZB,AMOTL2,…
TF	Factor: Churchill; motif: CGGGNN	TF:M00986	2.91553e-17	16.5353	14464	2111	1705	19958	RHOA,SEC63,TGFBR3L,EZH2,NME1-NME2,PLEKHA6,SPAST,AKIRIN1,CKS2,HOMEZ,NUP205,PLEKHA3,THAP5,UBALD2,FBXW8,MCRIP1,TIRAP,ZNF503,CTNS,ZNF280B,TIFA,YY1,MGMT,PURB,CEP97,ZNF726,SIKE1,ASS1,MAP3K5,CDKN1B,SSH3,ANKMY1,KLLN,TUBGCP5,TMED10,SLC41A2,C1ORF50,CAD,NRIP3,SART3,ZNFX1,ADGRB2,NRBP1,BMPR1A,DIRAS1,SPATA5,YPEL1,TP53INP1,MED16,TTC9C,RER1,LCLAT1,NPY4R,PIM3,PDGFRA,KCNA5,AGTPBP1,ZNF835,SLC11A2,TFCP2L1,SRPX2,SUSD…
TF	Factor: E2F-7; motif: GRGGCGGGAANNN	TF:M09896	6.3243e-17	16.199	10175	2111	1276	19958	RHOA,SEC63,EZH2,SPAST,UBALD2,FBXW8,MCRIP1,CTNS,TIFA,YY1,MGMT,PURB,ZNF726,SIKE1,MAP3K5,CDKN1B,ANKMY1,C11ORF58,KLLN,TUBGCP5,C1ORF50,CAD,MRM3,NRIP3,ZNFX1,BMPR1A,SPATA5,YPEL1,TP53INP1,UPK3BL1,TTC9C,NPY4R,PDGFRA,AGTPBP1,ZNF835,SLC11A2,TFCP2L1,SUSD6,ZNF157,LONRF2,RASA4,TCN2,ZNF607,DPYSL5,ATM,C20ORF96,KIF5B,KLHL21,ZNF460,RALY,SNX9,ZNF557,ZMAT3,CAPZB,AMOTL2,GPAT4,NUMBL,LIX1L,EIF2AK2,ASXL1,CAPN15,PACS2,RA…
TF	Factor: E2F-4; motif: NTTTCSCGCC; match class: 1	TF:M07380_1	6.48333e-17	16.1882	8181	2111	1064	19958	RHOA,SEC63,EZH2,SPAST,AKIRIN1,THAP5,UBALD2,FBXW8,MCRIP1,ZNF503,CTNS,TIFA,YY1,PURB,ASS1,ANKMY1,KLLN,C1ORF50,ZNFX1,YPEL1,TP53INP1,UPK3BL1,MED16,RER1,LCLAT1,PIM3,PDGFRA,SLC11A2,TFCP2L1,SUSD6,LONRF2,TCN2,DPYSL5,C20ORF96,KLHL21,ZNF460,RALY,ZNF557,ZMAT3,CAPZB,AMOTL2,GPAT4,NUMBL,UGGT1,ASXL1,CAPN15,PACS2,CHORDC1,NFATC3,SNX11,BORCS5,SEPT7,GRSF1,GRWD1,CLN8,CFL1,TRIR,NDUFB5,FAXC,TBC1D13,ZNF740,TAF8,IRAK3,MT…
TF	Factor: E2F-1; motif: NGGGCGGGARV; match class: 1	TF:M07206_1	1.80935e-16	15.7425	11108	2111	1370	19958	RHOA,SEC63,EZH2,NME1-NME2,SPAST,UBALD2,MCRIP1,TIRAP,ZNF503,CTNS,TIFA,YY1,MGMT,PURB,CEP97,ASS1,MAP3K5,CDKN1B,ANKMY1,C11ORF58,KLLN,TUBGCP5,SLC41A2,C1ORF50,CAD,MRM3,NRIP3,ZNFX1,BMPR1A,DIRAS1,SPATA5,YPEL1,TP53INP1,TTC9C,RER1,LCLAT1,NPY4R,PIM3,PDGFRA,KCNA5,AGTPBP1,SLC11A2,TFCP2L1,SUSD6,GXYLT2,LONRF2,RASA4,TCN2,ZNF607,DPYSL5,ATM,C20ORF96,KIF5B,RALY,SNX9,ZMAT3,RNF20,CAPZB,AMOTL2,GPAT4,NUMBL,LIX1L,UGGT1,…
TF	Factor: EHF; motif: CSCGGAARTN	TF:M02052	1.85944e-16	15.7306	10247	2111	1281	19958	RHOA,C1ORF116,EZH2,NME1-NME2,PSMD9,AKIRIN1,CKS2,PLEKHA3,THAP5,UBALD2,FBXW8,MCRIP1,TIRAP,ZNF587,CTNS,TIFA,YY1,MGMT,PURB,ZNF726,SIKE1,SSH3,KLLN,TUBGCP5,MRM3,NRBP1,BMPR1A,DIRAS1,SPATA5,TTC9C,RER1,LCLAT1,PIM3,KCNA5,SRPX2,SUSD6,LONRF2,TMBIM4,ZNF607,LHPP,ATM,KIF5B,KLHL21,ZNF460,RALY,SNX9,ZNF557,ZMAT3,RNF20,CAPZB,AMOTL2,UGGT1,EIF2AK2,ASXL1,CAPN15,PACS2,RABGEF1,CHORDC1,NFATC3,SNX11,AKT1S1,BORCS5,SEPT7,RA…
TF	Factor: E2F-3:FOXI1; motif: NGACACCGCGCCCAC	TF:M08208	4.34659e-16	15.3619	12806	2111	1539	19958	RHOA,SEC63,TGFBR3L,EZH2,NME1-NME2,PLEKHA6,PSMD9,CKS2,NUP205,PLEKHA3,THAP5,GSTO2,UBALD2,FBXW8,MCRIP1,ZNF503,CTNS,ZNF280B,YY1,MGMT,PURB,CEP97,SIKE1,ASS1,MAP3K5,SSH3,ANKMY1,TUBGCP5,SLC41A2,CAD,MRM3,ADGRB2,NRBP1,BMPR1A,DIRAS1,YPEL1,TP53INP1,UPK3BL1,MED16,TTC9C,MTMR12,LCLAT1,NPY4R,PIM3,PDGFRA,KCNA5,AGTPBP1,SLC11A2,SRPX2,SUSD6,ZNF157,GXYLT2,LONRF2,TMBIM4,RASA4,TCN2,ZNF607,DPYSL5,LHPP,ATM,C20ORF96,KLHL2…
TF	Factor: E2F-1; motif: WWTGGCGCCAAA; match class: 1	TF:M04515_1	6.09034e-16	15.2154	12441	2111	1502	19958	RHOA,SEC63,EZH2,SPAST,PSMD9,AKIRIN1,CKS2,HOMEZ,PLEKHA3,THAP5,GSTO2,UBALD2,FBXW8,MCRIP1,TIRAP,ZNF587,ZNF503,CTNS,ZNF280B,TIFA,YY1,MGMT,PURB,CEP97,ZNF726,SIKE1,ASS1,MAP3K5,CDKN1B,SSH3,ANKMY1,KLLN,SLC41A2,C1ORF50,CAD,MRM3,NRIP3,SART3,ZNFX1,ADGRB2,NRBP1,BMPR1A,YPEL1,TP53INP1,MED16,TTC9C,RER1,MTMR12,LCLAT1,PIM3,KCNA5,AGTPBP1,SLC11A2,TFCP2L1,SUSD6,ZNF157,GXYLT2,LONRF2,TMBIM4,RASA4,ZNF607,DPYSL5,LHPP,AT…
TF	Factor: E2F-3:TBR2; motif: ANGTGYKANGGCGCSTTNNCRNNT	TF:M08207	7.22634e-16	15.1411	17325	2111	1956	19958	RHOA,SEC63,TGFBR3L,EZH2,NME1-NME2,SPAST,PSMD9,AKIRIN1,CKS2,HOMEZ,NUP205,PLEKHA3,THAP5,GSTO2,UBALD2,FBXW8,MCRIP1,CD59,TIRAP,ZNF587,PAQR7,ZNF503,CTNS,ZNF280B,TIFA,YY1,MGMT,PURB,CEP97,ZNF726,SIKE1,ASS1,MAP3K5,CDKN1B,SSH3,ANKMY1,C11ORF58,KLLN,TUBGCP5,TMED10,SLC41A2,C1ORF50,CAD,MRM3,NRIP3,SART3,ZNFX1,ADGRB2,NRBP1,BMPR1A,DIRAS1,SPATA5,YPEL1,TP53INP1,UPK3BL1,MED16,TTC9C,RER1,MTMR12,LCLAT1,NPY4R,PIM3,PDG…
TF	Factor: E2F-1; motif: WWTGGCGCCAAA	TF:M04515	7.89325e-16	15.1027	13615	2111	1617	19958	RHOA,SEC63,EZH2,NME1-NME2,SPAST,PSMD9,AKIRIN1,CKS2,HOMEZ,PLEKHA3,THAP5,GSTO2,UBALD2,FBXW8,MCRIP1,TIRAP,ZNF587,ZNF503,CTNS,ZNF280B,TIFA,YY1,MGMT,PURB,CEP97,ZNF726,SIKE1,ASS1,MAP3K5,CDKN1B,SSH3,ANKMY1,C11ORF58,KLLN,TMED10,SLC41A2,C1ORF50,CAD,MRM3,NRIP3,SART3,ZNFX1,ADGRB2,NRBP1,BMPR1A,YPEL1,TP53INP1,MED16,TTC9C,RER1,MTMR12,LCLAT1,PIM3,PDGFRA,KCNA5,AGTPBP1,SLC11A2,TFCP2L1,SUSD6,ZNF157,GXYLT2,LONRF2,T…
TF	Factor: E2F-1; motif: NGGGCGGGARV	TF:M07206	8.16473e-16	15.0881	14862	2111	1736	19958	RHOA,SEC63,EZH2,NME1-NME2,SPAST,AKIRIN1,CKS2,GSTO2,UBALD2,FBXW8,MCRIP1,TIRAP,ZNF503,CTNS,ZNF280B,TIFA,YY1,MGMT,PURB,CEP97,SIKE1,ASS1,MAP3K5,CDKN1B,SSH3,ANKMY1,C11ORF58,KLLN,TUBGCP5,TMED10,SLC41A2,C1ORF50,CAD,MRM3,NRIP3,SART3,ZNFX1,ADGRB2,NRBP1,BMPR1A,DIRAS1,SPATA5,YPEL1,TP53INP1,UPK3BL1,TTC9C,RER1,MTMR12,LCLAT1,NPY4R,PIM3,PDGFRA,KCNA5,AGTPBP1,ZNF835,SLC11A2,TFCP2L1,SUSD6,ZNF157,GXYLT2,TEDDM1,LONR…
TF	Factor: Elk-1; motif: NRSCGGAAGNN	TF:M11434	1.0602e-15	14.9746	8353	2111	1076	19958	RHOA,C1ORF116,TGFBR3L,EZH2,NME1-NME2,PLEKHA6,PSMD9,AKIRIN1,CKS2,THAP5,UBALD2,FBXW8,MCRIP1,TIRAP,ZNF587,CTNS,TIFA,YY1,MGMT,PURB,ZNF726,SIKE1,SSH3,C1ORF50,MRM3,ADGRB2,BMPR1A,DIRAS1,SPATA5,TP53INP1,TTC9C,RER1,PIM3,SUSD6,TMBIM4,ZNF607,LHPP,ATM,KIF5B,KLHL21,ZNF460,RALY,SNX9,ZNF557,ZMAT3,RNF20,CAPZB,UGGT1,ASXL1,CAPN15,PACS2,RABGEF1,CHORDC1,SNX11,AKT1S1,BORCS5,SEPT7,RAB5C,MMP15,GRSF1,GRWD1,CLN8,CFL1,TRI…
TF	Factor: pax-6; motif: NYACGCNYSANYGMNCN; match class: 1	TF:M11882_1	1.33174e-15	14.8756	11693	2111	1425	19958	RHOA,TGFBR3L,EZH2,PLEKHA6,SPAST,PSMD9,AKIRIN1,NUP205,PLEKHA3,THAP5,GSTO2,UBALD2,MCRIP1,TIRAP,ZNF503,CTNS,ZNF280B,TIFA,YY1,MGMT,PURB,ZNF726,SIKE1,ASS1,MAP3K5,CDKN1B,SSH3,ANKMY1,C11ORF58,KLLN,TUBGCP5,SLC41A2,CAD,MRM3,NRIP3,ZNFX1,ADGRB2,NRBP1,BMPR1A,DIRAS1,SPATA5,YPEL1,TP53INP1,UPK3BL1,MED16,TTC9C,MTMR12,LCLAT1,PDGFRA,KCNA5,AGTPBP1,ZNF835,SLC11A2,TFCP2L1,SUSD6,GXYLT2,LONRF2,RASA4,DPYSL5,LHPP,ATM,C20…
TF	Factor: E2F-1:Elk-1; motif: SGCGCSNNAMCGGAAGT; match class: 1	TF:M08205_1	1.76715e-15	14.7527	10674	2111	1320	19958	RHOA,EZH2,NME1-NME2,SPAST,PSMD9,AKIRIN1,CKS2,HOMEZ,PLEKHA3,THAP5,GSTO2,UBALD2,MCRIP1,TIRAP,CTNS,ZNF280B,TIFA,YY1,MGMT,PURB,ZNF726,MAP3K5,CDKN1B,SSH3,ANKMY1,C11ORF58,KLLN,SLC41A2,C1ORF50,CAD,MRM3,NRIP3,ZNFX1,ADGRB2,NRBP1,BMPR1A,DIRAS1,SPATA5,YPEL1,TP53INP1,MED16,RER1,MTMR12,LCLAT1,PIM3,PDGFRA,KCNA5,AGTPBP1,SLC11A2,TFCP2L1,SUSD6,GXYLT2,LONRF2,TMBIM4,RASA4,DPYSL5,ATM,C20ORF96,KIF5B,KLHL21,ZNF460,RAL…
TF	Factor: Sp1; motif: NGGGGCGGGGN	TF:M07395	3.49828e-15	14.4561	10903	2111	1342	19958	RHOA,SEC63,EZH2,PLEKHA6,SPAST,PSMD9,AKIRIN1,CKS2,NUP205,UBALD2,FBXW8,MCRIP1,TIRAP,PAQR7,CTNS,TIFA,YY1,MGMT,PURB,ASS1,MAP3K5,CDKN1B,SSH3,ANKMY1,KLLN,TUBGCP5,TMED10,SLC41A2,C1ORF50,CAD,MRM3,NRIP3,ZNFX1,ADGRB2,NRBP1,BMPR1A,SPATA5,YPEL1,TP53INP1,MED16,TTC9C,RER1,MTMR12,NPY4R,PIM3,PDGFRA,AGTPBP1,ZNF835,TFCP2L1,SUSD6,LONRF2,RASA4,TCN2,DPYSL5,LHPP,ATM,C20ORF96,KLHL21,ZNF460,RALY,SNX9,ZNF557,ZMAT3,CAPZB,…
TF	Factor: KROX; motif: CCCGCCCCCRCCCC	TF:M00982	4.4029e-15	14.3563	7997	2111	1034	19958	RHOA,SEC63,PLEKHA6,SPAST,AKIRIN1,UBALD2,FBXW8,MCRIP1,CTNS,ZNF280B,YY1,MGMT,PURB,ASS1,MAP3K5,CDKN1B,KLLN,TUBGCP5,TMED10,SLC41A2,C1ORF50,CAD,NRIP3,ZNFX1,ADGRB2,NRBP1,BMPR1A,DIRAS1,SPATA5,YPEL1,TP53INP1,MED16,TTC9C,RER1,MTMR12,PIM3,AGTPBP1,SLC11A2,TFCP2L1,SUSD6,LONRF2,RASA4,TCN2,DPYSL5,C20ORF96,KIF5B,KLHL21,RALY,SNX9,ZNF557,CAPZB,NUMBL,LIX1L,UGGT1,EIF2AK2,ASXL1,CAPN15,PACS2,RABGEF1,NFATC3,SNX11,AKT1…
TF	Factor: E2F-4; motif: NGGCGGGAARN	TF:M07084	4.51378e-15	14.3455	11084	2111	1360	19958	RHOA,SEC63,EZH2,SPAST,UBALD2,MCRIP1,CTNS,TIFA,YY1,MGMT,PURB,CEP97,ASS1,MAP3K5,CDKN1B,ANKMY1,C11ORF58,KLLN,TUBGCP5,SLC41A2,C1ORF50,CAD,MRM3,NRIP3,SART3,ZNFX1,NRBP1,BMPR1A,SPATA5,YPEL1,TP53INP1,UPK3BL1,RER1,MTMR12,NPY4R,PDGFRA,KCNA5,AGTPBP1,ZNF835,SLC11A2,TFCP2L1,SUSD6,ZNF157,GXYLT2,TEDDM1,LONRF2,RASA4,TCN2,ZNF607,DPYSL5,ATP2B1,ATM,C20ORF96,KIF5B,KLHL21,ZNF460,RALY,SNX9,ZMAT3,RNF20,AMOTL2,GPAT4,NUM…
TF	Factor: c-Ets-1; motif: NNNRCCGGAWRYNNNN	TF:M01078	5.35005e-15	14.2716	7671	2111	998	19958	RHOA,TGFBR3L,EZH2,NME1-NME2,PSMD9,AKIRIN1,CKS2,THAP5,GSTO2,FBXW8,MCRIP1,TIRAP,ZNF587,CTNS,TIFA,YY1,MGMT,PURB,ZNF726,SIKE1,SSH3,TMED10,SPATA5,TTC9C,RER1,MTMR12,SLC11A2,SUSD6,TEDDM1,TMBIM4,ZNF607,ATM,KIF5B,KLHL21,ZNF460,RALY,SNX9,ZNF557,ZMAT3,RNF20,CAPZB,UGGT1,PACS2,RABGEF1,CHORDC1,NFATC3,AKT1S1,SEPT7,RAB5C,MMP15,GRSF1,GRWD1,CLN8,CFL1,NDUFB5,TBC1D13,ZNF740,MTRF1L,CARNMT1,DR1,A1BG,ARL10,BOLA1,ZDHHC2…
TF	Factor: SP2; motif: GNNGGGGGCGGGGSN	TF:M03807	5.99513e-15	14.2222	8615	2111	1100	19958	RHOA,SEC63,EZH2,PLEKHA6,SPAST,PSMD9,AKIRIN1,CKS2,NUP205,UBALD2,FBXW8,MCRIP1,TIRAP,PAQR7,CTNS,YY1,MGMT,PURB,ASS1,CDKN1B,SSH3,ANKMY1,KLLN,TUBGCP5,TMED10,SLC41A2,CAD,NRIP3,ZNFX1,ADGRB2,NRBP1,BMPR1A,YPEL1,TP53INP1,MED16,RER1,MTMR12,NPY4R,PIM3,PDGFRA,AGTPBP1,ZNF835,SUSD6,RASA4,TCN2,DPYSL5,LHPP,C20ORF96,ZNF460,RALY,SNX9,ZNF557,ZMAT3,CAPZB,GPAT4,NUMBL,UGGT1,EIF2AK2,ASXL1,CAPN15,PACS2,RABGEF1,NFATC3,SNX1…
TF	Factor: Churchill; motif: CGGGNN; match class: 1	TF:M00986_1	6.88804e-15	14.1619	10609	2111	1310	19958	RHOA,SEC63,TGFBR3L,EZH2,NME1-NME2,PLEKHA6,SPAST,AKIRIN1,CKS2,HOMEZ,NUP205,PLEKHA3,THAP5,UBALD2,FBXW8,MCRIP1,TIRAP,ZNF503,CTNS,ZNF280B,TIFA,YY1,MGMT,PURB,ZNF726,ASS1,MAP3K5,CDKN1B,SSH3,ANKMY1,KLLN,TUBGCP5,TMED10,SLC41A2,C1ORF50,CAD,NRIP3,SART3,ZNFX1,ADGRB2,NRBP1,BMPR1A,DIRAS1,YPEL1,TP53INP1,MED16,TTC9C,RER1,PIM3,KCNA5,AGTPBP1,SLC11A2,TFCP2L1,SUSD6,GXYLT2,RASA4,DPYSL5,KIF5B,KLHL21,ZNF460,RALY,SNX9,…
TF	Factor: E2F1; motif: GSGCGGGAAN; match class: 1	TF:M12597_1	7.58905e-15	14.1198	10102	2111	1257	19958	RHOA,SEC63,EZH2,SPAST,THAP5,UBALD2,FBXW8,MCRIP1,ZNF503,CTNS,TIFA,YY1,PURB,CEP97,ASS1,MAP3K5,CDKN1B,SSH3,ANKMY1,C11ORF58,KLLN,TUBGCP5,SLC41A2,C1ORF50,CAD,MRM3,NRIP3,ZNFX1,BMPR1A,YPEL1,TP53INP1,RER1,PIM3,PDGFRA,KCNA5,AGTPBP1,SLC11A2,TFCP2L1,SUSD6,LONRF2,RASA4,TCN2,DPYSL5,ATM,C20ORF96,KIF5B,KLHL21,ZNF460,RALY,SNX9,ZNF557,ZMAT3,RNF20,CAPZB,AMOTL2,GPAT4,NUMBL,LIX1L,ASXL1,CAPN15,PACS2,RABGEF1,NFATC3,SN…
TF	Factor: E2F-1; motif: TTGGCGCGRAANNGNM	TF:M00938	7.98509e-15	14.0977	7479	2111	976	19958	RHOA,SEC63,EZH2,SACS,PLEKHA3,GSTO2,UBALD2,MCRIP1,ZNF503,ZNF280B,TIFA,YY1,PURB,CEP97,ZNF726,SIKE1,ASS1,MAP3K5,C11ORF58,TUBGCP5,TMED10,CAD,NRIP3,SART3,ZNFX1,BMPR1A,SPATA5,YPEL1,RER1,MTMR12,PIM3,PDGFRA,KCNA5,AGTPBP1,SLC11A2,TFCP2L1,SUSD6,GXYLT2,LONRF2,DPYSL5,ATM,KLHL21,RALY,SNX9,ZNF557,ZMAT3,CAPZB,AMOTL2,NUMBL,UGGT1,ASXL1,CAPN15,PACS2,RABGEF1,NFATC3,AKT1S1,BORCS5,SEPT7,MMP15,GRSF1,GRWD1,COL27A1,CLN8…
TF	Factor: E2F-1:TBR2; motif: NGGTGNNANGGCGCNNTNNCRNNN; match class: 1	TF:M08523_1	8.25994e-15	14.083	7571	2111	986	19958	RHOA,SEC63,TGFBR3L,EZH2,NME1-NME2,SPAST,UBALD2,MCRIP1,CTNS,ZNF280B,TIFA,YY1,MGMT,PURB,CEP97,ZNF726,SIKE1,ASS1,MAP3K5,CDKN1B,SSH3,TUBGCP5,SLC41A2,CAD,MRM3,SART3,ZNFX1,DIRAS1,SPATA5,YPEL1,TP53INP1,UPK3BL1,MED16,TTC9C,RER1,MTMR12,PDGFRA,ZNF835,SLC11A2,TFCP2L1,GXYLT2,TMBIM4,RASA4,DPYSL5,LHPP,KIF5B,KLHL21,RALY,SNX9,ZMAT3,CAPZB,AMOTL2,NUMBL,UGGT1,ASXL1,CAPN15,PACS2,RABGEF1,NFATC3,AKT1S1,BORCS5,SEPT7,RA…
TF	Factor: Elf-1; motif: ACTTCCGGG	TF:M04714	8.27427e-15	14.0823	7956	2111	1028	19958	RHOA,TGFBR3L,EZH2,NME1-NME2,SPAST,PSMD9,AKIRIN1,CKS2,THAP5,UBALD2,FBXW8,MCRIP1,TIRAP,ZNF587,CTNS,TIFA,YY1,MGMT,PURB,ZNF726,SIKE1,SSH3,MRM3,SPATA5,TTC9C,RER1,LCLAT1,NPY4R,PIM3,KCNA5,AGTPBP1,SUSD6,TMBIM4,ZNF607,LHPP,ATM,KIF5B,KLHL21,ZNF460,RALY,SNX9,ZNF557,ZMAT3,RNF20,CAPZB,AMOTL2,UGGT1,ASXL1,PACS2,RABGEF1,CHORDC1,NFATC3,SNX11,AKT1S1,BORCS5,SEPT7,RAB5C,MMP15,GRSF1,GRWD1,CLN8,CFL1,NDUFB5,TBC1D13,ZNF…
TF	Factor: E2F-1; motif: NNNNGGCGGGAARN; match class: 1	TF:M09892_1	9.69801e-15	14.0133	9395	2111	1182	19958	RHOA,SEC63,EZH2,NME1-NME2,SPAST,UBALD2,FBXW8,MCRIP1,TIRAP,ZNF503,CTNS,TIFA,YY1,PURB,CEP97,ASS1,MAP3K5,CDKN1B,SSH3,ANKMY1,C11ORF58,KLLN,TUBGCP5,SLC41A2,C1ORF50,CAD,MRM3,NRIP3,ZNFX1,BMPR1A,YPEL1,TP53INP1,RER1,PIM3,PDGFRA,KCNA5,AGTPBP1,SLC11A2,TFCP2L1,SUSD6,LONRF2,RASA4,TCN2,DPYSL5,ATM,C20ORF96,KIF5B,KLHL21,ZNF460,RALY,SNX9,ZMAT3,RNF20,CAPZB,AMOTL2,GPAT4,NUMBL,LIX1L,ASXL1,CAPN15,PACS2,RABGEF1,SNX11,…
TF	Factor: PEA3; motif: NACCGGAAGTN	TF:M11430	9.79613e-15	14.0089	11034	2111	1353	19958	RHOA,SEC63,TGFBR3L,EZH2,NME1-NME2,SPAST,PSMD9,AKIRIN1,CKS2,THAP5,GSTO2,UBALD2,FBXW8,MCRIP1,TIRAP,ZNF587,CTNS,TIFA,YY1,MGMT,PURB,CEP97,ZNF726,SIKE1,SSH3,KLLN,TUBGCP5,TMED10,MRM3,NRIP3,SART3,BMPR1A,DIRAS1,SPATA5,YPEL1,TP53INP1,TTC9C,RER1,MTMR12,LCLAT1,NPY4R,PIM3,AGTPBP1,SLC11A2,SUSD6,ZNF157,TMBIM4,ZNF607,LHPP,ATM,C20ORF96,KIF5B,KLHL21,ZNF460,RALY,SNX9,ZNF557,ZMAT3,RNF20,CAPZB,AMOTL2,GPAT4,UGGT1,ASX…
TF	Factor: TIEG1; motif: NCCCNSNCCCCGCCCCC	TF:M12351	1.29862e-14	13.8865	12581	2111	1509	19958	RHOA,SEC63,TGFBR3L,EZH2,PLEKHA6,SPAST,PSMD9,AKIRIN1,CKS2,HOMEZ,NUP205,PLEKHA3,GSTO2,UBALD2,FBXW8,MCRIP1,TIRAP,ZNF503,CTNS,ZNF280B,TIFA,YY1,MGMT,PURB,SIKE1,ASS1,MAP3K5,CDKN1B,SSH3,ANKMY1,KLLN,TUBGCP5,SLC41A2,C1ORF50,CAD,NRIP3,ZNFX1,ADGRB2,NRBP1,BMPR1A,DIRAS1,YPEL1,TP53INP1,MED16,TTC9C,RER1,NPY4R,PIM3,PDGFRA,AGTPBP1,ZNF835,SLC11A2,SUSD6,GXYLT2,LONRF2,RASA4,TCN2,DPYSL5,LHPP,ATM,C20ORF96,KIF5B,KLHL21…
TF	Factor: SP1; motif: GGCCCCGCCCCCN	TF:M12666	1.46966e-14	13.8328	8869	2111	1125	19958	RHOA,SEC63,EZH2,SPAST,PSMD9,AKIRIN1,CKS2,UBALD2,FBXW8,MCRIP1,PAQR7,CTNS,ZNF280B,YY1,MGMT,PURB,ASS1,CDKN1B,SSH3,ANKMY1,TMED10,SLC41A2,C1ORF50,CAD,MRM3,NRIP3,ZNFX1,ADGRB2,NRBP1,BMPR1A,YPEL1,TP53INP1,MED16,TTC9C,RER1,MTMR12,NPY4R,PIM3,PDGFRA,AGTPBP1,ZNF835,TFCP2L1,RASA4,LHPP,C20ORF96,KLHL21,ZNF460,RALY,ZNF557,CAPZB,GPAT4,NUMBL,LIX1L,UGGT1,ASXL1,CAPN15,PACS2,RABGEF1,CHORDC1,NFATC3,SNX11,AKT1S1,BORCS5…
TF	Factor: WT1; motif: CGCCCCCNCN	TF:M02036	1.79632e-14	13.7456	9979	2111	1242	19958	RHOA,SEC63,EZH2,PLEKHA6,SPAST,AKIRIN1,PLEKHA3,UBALD2,FBXW8,MCRIP1,CTNS,ZNF280B,YY1,MGMT,PURB,ASS1,MAP3K5,CDKN1B,SSH3,ANKMY1,KLLN,TUBGCP5,TMED10,SLC41A2,C1ORF50,CAD,NRIP3,ZNFX1,NRBP1,BMPR1A,DIRAS1,SPATA5,YPEL1,TP53INP1,MED16,TTC9C,RER1,MTMR12,NPY4R,PIM3,PDGFRA,AGTPBP1,ZNF835,SLC11A2,TFCP2L1,SUSD6,GXYLT2,LONRF2,RASA4,DPYSL5,LHPP,KIF5B,KLHL21,RALY,SNX9,ZNF557,ZMAT3,CAPZB,AMOTL2,GPAT4,NUMBL,LIX1L,UGG…
TF	Factor: ETF; motif: CCCCGCCCCYN	TF:M07039	1.88666e-14	13.7243	16660	2111	1894	19958	RHOA,C1ORF116,SEC63,TGFBR3L,EZH2,NME1-NME2,PLEKHA6,SPAST,PSMD9,AKIRIN1,CKS2,HOMEZ,NUP205,PLEKHA3,THAP5,GSTO2,UBALD2,FBXW8,MCRIP1,CD59,TIRAP,PAQR7,ZNF503,CTNS,ZNF280B,TIFA,YY1,MGMT,PURB,SIKE1,ASS1,MAP3K5,CDKN1B,SSH3,ANKMY1,C11ORF58,KLLN,TUBGCP5,TMED10,SLC41A2,C1ORF50,CAD,NRIP3,SART3,ZNFX1,ADGRB2,NRBP1,BMPR1A,DIRAS1,SPATA5,YPEL1,TP53INP1,UPK3BL1,MED16,TTC9C,RER1,MTMR12,NPY4R,PIM3,PDGFRA,KCNA5,AGTPB…
TF	Factor: AP-2gamma:Elk-1; motif: NGCCKNRGGSGRCGGAAGTG; match class: 1	TF:M08441_1	2.31589e-14	13.6353	12977	2111	1547	19958	RHOA,SEC63,EZH2,PLEKHA6,SPAST,CKS2,HOMEZ,PLEKHA3,THAP5,GSTO2,UBALD2,FBXW8,SLPI,MCRIP1,TIRAP,ZNF587,ZNF503,CTNS,TIFA,YY1,MGMT,PURB,CEP97,ZNF726,ASS1,MAP3K5,SSH3,ANKMY1,KLLN,TUBGCP5,SLC41A2,C1ORF50,CAD,NRIP3,ZNFX1,ADGRB2,NRBP1,BMPR1A,DIRAS1,YPEL1,TP53INP1,MED16,TTC9C,RER1,MTMR12,PIM3,PDGFRA,KCNA5,AGTPBP1,ZNF835,SLC11A2,TFCP2L1,SUSD6,ZNF157,GXYLT2,LONRF2,TMBIM4,RASA4,ZNF607,DPYSL5,LHPP,C20ORF96,KIF5…
TF	Factor: Erg; motif: NACCGGAARTN	TF:M11396	4.03253e-14	13.3944	10951	2111	1341	19958	RHOA,SEC63,TGFBR3L,EZH2,NME1-NME2,SPAST,PSMD9,AKIRIN1,CKS2,HOMEZ,NUP205,THAP5,GSTO2,UBALD2,FBXW8,MCRIP1,TIRAP,ZNF587,CTNS,ZNF280B,TIFA,MGMT,PURB,CEP97,ZNF726,SIKE1,ASS1,SSH3,ANKMY1,TUBGCP5,TMED10,MRM3,SART3,NRBP1,BMPR1A,DIRAS1,SPATA5,TP53INP1,TTC9C,RER1,MTMR12,LCLAT1,NPY4R,PIM3,AGTPBP1,SLC11A2,TFCP2L1,SUSD6,ZNF157,TMBIM4,RASA4,ZNF607,DPYSL5,LHPP,ATM,C20ORF96,KIF5B,ZNF460,RALY,SNX9,ZNF557,ZMAT3,RN…
TF	Factor: Sp1; motif: CCCCGCCCCN	TF:M00933	6.6774e-14	13.1754	9915	2111	1232	19958	RHOA,SEC63,EZH2,PLEKHA6,SPAST,PSMD9,AKIRIN1,NUP205,UBALD2,FBXW8,MCRIP1,TIRAP,PAQR7,CTNS,ZNF280B,TIFA,YY1,MGMT,PURB,ASS1,CDKN1B,SSH3,ANKMY1,KLLN,TUBGCP5,TMED10,SLC41A2,CAD,NRIP3,ZNFX1,ADGRB2,NRBP1,BMPR1A,YPEL1,TP53INP1,MED16,RER1,NPY4R,PIM3,PDGFRA,AGTPBP1,ZNF835,SUSD6,RASA4,TCN2,DPYSL5,LHPP,ATM,C20ORF96,RALY,SNX9,ZNF557,ZMAT3,CAPZB,GPAT4,NUMBL,LIX1L,EIF2AK2,ASXL1,CAPN15,PACS2,RABGEF1,CHORDC1,NFATC…
TF	Factor: TEL1; motif: CNCGGAANNN	TF:M02070	8.07589e-14	13.0928	11026	2111	1347	19958	RHOA,SEC63,EZH2,SACS,SPAST,AKIRIN1,CKS2,HOMEZ,NUP205,THAP5,UBALD2,FBXW8,MCRIP1,TIRAP,ZNF587,ZNF503,CTNS,YY1,MGMT,PURB,ZNF726,SIKE1,MAP3K5,CDKN1B,SSH3,ANKMY1,KLLN,TUBGCP5,SLC41A2,NRIP3,NRBP1,DIRAS1,SPATA5,YPEL1,TP53INP1,TTC9C,RER1,MTMR12,LCLAT1,NPY4R,PIM3,KCNA5,AGTPBP1,SLC11A2,SUSD6,ZNF157,LONRF2,TMBIM4,RASA4,ZNF607,LHPP,ATM,KIF5B,KLHL21,ZNF460,RALY,SNX9,ZNF557,ZMAT3,RNF20,CAPZB,AMOTL2,NUMBL,UGGT1…
TF	Factor: ETS1; motif: ACCGGAARYN	TF:M03977	8.32375e-14	13.0797	10707	2111	1314	19958	RHOA,SEC63,TGFBR3L,EZH2,NME1-NME2,SPAST,PSMD9,AKIRIN1,CKS2,HOMEZ,NUP205,THAP5,UBALD2,FBXW8,MCRIP1,TIRAP,ZNF587,CTNS,ZNF280B,YY1,MGMT,PURB,CEP97,ZNF726,SIKE1,ASS1,SSH3,ANKMY1,TMED10,MRM3,SART3,NRBP1,BMPR1A,SPATA5,TP53INP1,TTC9C,RER1,LCLAT1,NPY4R,PIM3,AGTPBP1,SLC11A2,TFCP2L1,SUSD6,ZNF157,TMBIM4,RASA4,ZNF607,DPYSL5,LHPP,ATM,C20ORF96,ZNF460,RALY,SNX9,ZNF557,ZMAT3,RNF20,CAPZB,AMOTL2,UGGT1,ASXL1,CAPN15…
TF	Factor: p300; motif: ACNTCCG	TF:M04826	9.35048e-14	13.0292	18067	2111	2010	19958	RHOA,SEC63,TGFBR3L,EZH2,NME1-NME2,SPAST,PSMD9,AKIRIN1,CKS2,HOMEZ,NUP205,PLEKHA3,THAP5,GSTO2,UBALD2,FBXW8,MCRIP1,TIRAP,ZNF587,PAQR7,ZNF503,CTNS,ZNF280B,TIFA,YY1,MGMT,PURB,CEP97,ZNF726,SIKE1,ASS1,MAP3K5,CDKN1B,SSH3,ANKMY1,C11ORF58,KLLN,TUBGCP5,TMED10,SLC41A2,C1ORF50,CAD,MRM3,NRIP3,SART3,ZNFX1,ADGRB2,NRBP1,BMPR1A,DIRAS1,SPATA5,YPEL1,TP53INP1,UPK3BL1,MED16,TTC9C,RER1,MTMR12,LCLAT1,PIM3,PDGFRA,KCNA5,A…
TF	Factor: MAZ; motif: GGGMGGGGSSGGGGGGGGGGGG	TF:M09636	1.39298e-13	12.8561	16540	2111	1880	19958	RHOA,C1ORF116,SEC63,TGFBR3L,EZH2,HRNR,NME1-NME2,PLEKHA6,SPAST,PSMD9,AKIRIN1,CKS2,HOMEZ,NUP205,PLEKHA3,THAP5,UBALD2,FBXW8,MCRIP1,CD59,TIRAP,PAQR7,ZNF503,CTNS,ZNF280B,TIFA,YY1,MGMT,PURB,ASS1,MAP3K5,CDKN1B,SSH3,ANKMY1,C11ORF58,KLLN,TUBGCP5,TMED10,SLC41A2,C1ORF50,CAD,MRM3,NRIP3,SART3,ZNFX1,ADGRB2,NRBP1,BMPR1A,DIRAS1,YPEL1,TP53INP1,UPK3BL1,MED16,TTC9C,RER1,MTMR12,NPY4R,PIM3,PDGFRA,KCNA5,AGTPBP1,ZNF835…
TF	Factor: CHD2; motif: TCTCGCGAG; match class: 1	TF:M04710_1	2.07437e-13	12.6831	11694	2111	1413	19958	RHOA,SEC63,TGFBR3L,EZH2,NME1-NME2,SPAST,PSMD9,AKIRIN1,CKS2,HOMEZ,THAP5,GSTO2,UBALD2,FBXW8,SLPI,MCRIP1,TIRAP,ZNF587,ZNF503,CTNS,ZNF280B,TIFA,YY1,CEP97,SIKE1,ASS1,CDKN1B,SSH3,ANKMY1,TUBGCP5,TMED10,SLC41A2,C1ORF50,CAD,MRM3,NRIP3,SART3,ADGRB2,NRBP1,BMPR1A,DIRAS1,YPEL1,UPK3BL1,MED16,RER1,MTMR12,LCLAT1,PIM3,PDGFRA,KCNA5,SLC11A2,ZNF157,TEDDM1,LONRF2,RASA4,TCN2,DPYSL5,ATM,C20ORF96,KIF5B,KLHL21,RALY,ZMAT3…
TF	Factor: AP-2; motif: MKCCCSCNGGCG	TF:M00189	5.27957e-13	12.2774	10849	2111	1324	19958	RHOA,SEC63,TGFBR3L,EZH2,SPAST,CKS2,HOMEZ,PLEKHA3,THAP5,UBALD2,FBXW8,MCRIP1,TIRAP,PAQR7,CTNS,ZNF280B,TIFA,YY1,MGMT,PURB,ASS1,MAP3K5,CDKN1B,SSH3,ANKMY1,C11ORF58,KLLN,TUBGCP5,TMED10,SLC41A2,C1ORF50,NRIP3,SART3,ZNFX1,ADGRB2,NRBP1,BMPR1A,DIRAS1,YPEL1,TP53INP1,MED16,TTC9C,RER1,MTMR12,NPY4R,PIM3,AGTPBP1,ZNF835,TFCP2L1,SUSD6,GXYLT2,LONRF2,TMBIM4,ZNF607,DPYSL5,LHPP,KIF5B,ZNF460,RALY,SNX9,ZMAT3,CAPZB,AMOTL…
TF	Factor: RNF96; motif: BCCCGCRGCC	TF:M01199	5.41192e-13	12.2666	8684	2111	1096	19958	RHOA,EZH2,SACS,SPAST,CKS2,PLEKHA3,UBALD2,FBXW8,MCRIP1,TIRAP,CTNS,TIFA,YY1,PURB,ASS1,CDKN1B,ANKMY1,KLLN,SLC41A2,NRIP3,SART3,ZNFX1,ADGRB2,NRBP1,DIRAS1,YPEL1,TP53INP1,MED16,RER1,PIM3,PDGFRA,KCNA5,AGTPBP1,SLC11A2,TFCP2L1,SUSD6,GXYLT2,LONRF2,RASA4,ZNF607,DPYSL5,LHPP,ATM,KLHL21,ZNF460,SNX9,ZMAT3,NUMBL,LIX1L,UGGT1,EIF2AK2,ASXL1,CAPN15,PACS2,RABGEF1,NFATC3,AKT1S1,BORCS5,SEPT7,MMP15,GRSF1,CLN8,CFL1,TRIR,N…
TF	Factor: Sp1; motif: NGGGGGCGGGGCCNGGGGGGGG	TF:M10071	5.95857e-13	12.2249	8705	2111	1098	19958	RHOA,SEC63,EZH2,PLEKHA6,SPAST,PSMD9,AKIRIN1,CKS2,NUP205,THAP5,GSTO2,UBALD2,FBXW8,MCRIP1,TIRAP,PAQR7,CTNS,YY1,MGMT,PURB,ASS1,CDKN1B,SSH3,ANKMY1,TMED10,SLC41A2,C1ORF50,CAD,NRIP3,ZNFX1,ADGRB2,NRBP1,BMPR1A,YPEL1,TP53INP1,MED16,RER1,MTMR12,NPY4R,PIM3,AGTPBP1,ZNF835,SUSD6,RASA4,DPYSL5,LHPP,ATM,C20ORF96,RALY,SNX9,ZNF557,RNF20,CAPZB,GPAT4,NUMBL,LIX1L,UGGT1,EIF2AK2,ASXL1,CAPN15,PACS2,RABGEF1,NFATC3,SNX11,…
TF	Factor: SP2; motif: GGGCGGGAC	TF:M01783	6.25752e-13	12.2036	9344	2111	1166	19958	SEC63,EZH2,SPAST,PSMD9,AKIRIN1,CKS2,HOMEZ,UBALD2,FBXW8,MCRIP1,PAQR7,CTNS,YY1,MGMT,PURB,ZNF726,ASS1,CDKN1B,SSH3,ANKMY1,KLLN,TUBGCP5,TMED10,SLC41A2,CAD,MRM3,NRIP3,ZNFX1,NRBP1,BMPR1A,YPEL1,TP53INP1,UPK3BL1,MED16,TTC9C,RER1,MTMR12,NPY4R,PIM3,PDGFRA,AGTPBP1,ZNF835,TFCP2L1,LONRF2,RASA4,LHPP,ATM,C20ORF96,KLHL21,ZNF460,RALY,ZNF557,ZMAT3,CAPZB,AMOTL2,GPAT4,NUMBL,UGGT1,EIF2AK2,ASXL1,CAPN15,PACS2,RABGEF1,CH…
TF	Factor: sp4; motif: NNNGCYCCGCCCCCY	TF:M10530	6.83026e-13	12.1656	8392	2111	1064	19958	RHOA,SEC63,EZH2,PLEKHA6,SPAST,PSMD9,CKS2,HOMEZ,NUP205,GSTO2,UBALD2,FBXW8,MCRIP1,PAQR7,CTNS,YY1,MGMT,PURB,ASS1,CDKN1B,SSH3,ANKMY1,TUBGCP5,TMED10,SLC41A2,CAD,NRIP3,ZNFX1,ADGRB2,NRBP1,BMPR1A,YPEL1,TP53INP1,UPK3BL1,MED16,NPY4R,PIM3,PDGFRA,AGTPBP1,ZNF835,SUSD6,LONRF2,RASA4,DPYSL5,LHPP,C20ORF96,KLHL21,RALY,ZNF557,ZMAT3,RNF20,CAPZB,GPAT4,NUMBL,LIX1L,EIF2AK2,ASXL1,CAPN15,PACS2,RABGEF1,NFATC3,SNX11,AKT1S1…
TF	Factor: ETF; motif: CCCCGCCCCYN; match class: 1	TF:M07039_1	6.8747e-13	12.1627	13892	2111	1629	19958	RHOA,C1ORF116,SEC63,TGFBR3L,EZH2,NME1-NME2,PLEKHA6,SPAST,PSMD9,AKIRIN1,CKS2,HOMEZ,NUP205,PLEKHA3,UBALD2,FBXW8,MCRIP1,CD59,TIRAP,PAQR7,ZNF503,CTNS,ZNF280B,TIFA,YY1,MGMT,PURB,ASS1,MAP3K5,CDKN1B,SSH3,ANKMY1,KLLN,TUBGCP5,TMED10,SLC41A2,C1ORF50,CAD,NRIP3,ZNFX1,ADGRB2,NRBP1,BMPR1A,DIRAS1,SPATA5,YPEL1,TP53INP1,UPK3BL1,MED16,TTC9C,MTMR12,NPY4R,PIM3,PDGFRA,AGTPBP1,ZNF835,SLC11A2,TFCP2L1,SRPX2,SUSD6,LONRF2…
TF	Factor: c-Ets-2; motif: NCCGGAAGTG	TF:M08759	8.49069e-13	12.0711	8453	2111	1070	19958	RHOA,SEC63,TGFBR3L,EZH2,HRNR,NME1-NME2,SPAST,PSMD9,AKIRIN1,CKS2,THAP5,FBXW8,MCRIP1,TIRAP,ZNF587,TIFA,YY1,MGMT,PURB,ZNF726,SIKE1,SSH3,TUBGCP5,TMED10,MRM3,SART3,DIRAS1,SPATA5,TTC9C,RER1,NPY4R,SUSD6,TEDDM1,TMBIM4,TCN2,ZNF607,LHPP,ATM,KIF5B,KLHL21,ZNF460,RALY,SNX9,ZNF557,ZMAT3,RNF20,CAPZB,AMOTL2,UGGT1,ASXL1,PACS2,RABGEF1,CHORDC1,NFATC3,SNX11,AKT1S1,BORCS5,SEPT7,RAB5C,MMP15,GRSF1,GRWD1,CLN8,CFL1,NDUFB…
TF	Factor: Sp1; motif: NGGGGGCGGGGYN; match class: 1	TF:M00196_1	1.03797e-12	11.9838	6084	2111	809	19958	RHOA,SEC63,EZH2,PLEKHA6,SPAST,AKIRIN1,CKS2,UBALD2,FBXW8,MCRIP1,CTNS,YY1,MGMT,PURB,ASS1,SSH3,TMED10,SLC41A2,CAD,NRIP3,ZNFX1,ADGRB2,NRBP1,BMPR1A,YPEL1,TP53INP1,MED16,RER1,MTMR12,PIM3,AGTPBP1,SUSD6,RASA4,LHPP,ATM,C20ORF96,RALY,ZNF557,CAPZB,GPAT4,NUMBL,UGGT1,EIF2AK2,ASXL1,PACS2,NFATC3,SNX11,AKT1S1,SEPT7,MMP15,GRSF1,COL27A1,CLN8,TRIR,TBC1D13,TAF8,CARNMT1,CRY2,NCMAP,SLC1A5,LIMA1,PTPRJ,BROX,ZNF716,EIF4H…
TF	Factor: IRX2a; motif: ACRYGNNNNACRYGT	TF:M11022	1.26122e-12	11.8992	9664	2111	1198	19958	RHOA,EZH2,NME1-NME2,PLEKHA6,SPAST,THAP5,GSTO2,UBALD2,FBXW8,MCRIP1,TIRAP,ZNF503,CTNS,ZNF280B,YY1,PURB,CEP97,ASS1,MAP3K5,CDKN1B,SSH3,KLLN,TUBGCP5,SLC41A2,C1ORF50,CAD,NRIP3,SART3,ZNFX1,NRBP1,BMPR1A,DIRAS1,YPEL1,TP53INP1,RER1,MTMR12,PIM3,AGTPBP1,TFCP2L1,GXYLT2,LONRF2,RASA4,TCN2,ZNF607,DPYSL5,ATM,C20ORF96,KIF5B,KLHL21,ZNF460,SNX9,ZMAT3,CAPZB,GPAT4,UGGT1,ASXL1,CAPN15,PACS2,RABGEF1,CHORDC1,NFATC3,BORCS5…
TF	Factor: PEA3; motif: NACCGGAAGTN	TF:M11427	1.27325e-12	11.8951	10755	2111	1312	19958	RHOA,C1ORF116,SEC63,TGFBR3L,EZH2,NME1-NME2,SPAST,PSMD9,AKIRIN1,CKS2,THAP5,GSTO2,UBALD2,FBXW8,MCRIP1,TIRAP,ZNF587,CTNS,TIFA,YY1,MGMT,PURB,ZNF726,SIKE1,SSH3,TUBGCP5,TMED10,MRM3,ADGRB2,DIRAS1,SPATA5,TP53INP1,TTC9C,RER1,MTMR12,LCLAT1,NPY4R,PIM3,AGTPBP1,SLC11A2,SUSD6,TEDDM1,TMBIM4,ZNF607,LHPP,ATM,C20ORF96,KIF5B,KLHL21,ZNF460,RALY,SNX9,ZNF557,ZMAT3,RNF20,CAPZB,AMOTL2,GPAT4,UGGT1,ASXL1,CAPN15,PACS2,RABG…
TF	Factor: ER81; motif: RCCGGAARYN; match class: 1	TF:M02065_1	1.41023e-12	11.8507	6871	2111	896	19958	RHOA,EZH2,NME1-NME2,PSMD9,AKIRIN1,CKS2,THAP5,FBXW8,MCRIP1,CTNS,TIFA,MGMT,PURB,ZNF726,SIKE1,SSH3,KLLN,TMED10,MRM3,NRBP1,DIRAS1,SPATA5,TP53INP1,TTC9C,RER1,PIM3,TMBIM4,ZNF607,LHPP,ATM,ZNF460,RALY,ZNF557,ZMAT3,RNF20,CAPZB,AMOTL2,UGGT1,ASXL1,CAPN15,PACS2,RABGEF1,CHORDC1,SNX11,BORCS5,SEPT7,RAB5C,MMP15,GRWD1,CLN8,CFL1,NDUFB5,ZNF740,MTRF1L,CARNMT1,CRY2,DR1,STK35,SLC1A5,PTPRJ,GOSR1,ASB6,EIF4H,EIF5A,ZSWIM9…
TF	Factor: E2F-3:FOXI1; motif: NGACACCGCGCCCAC; match class: 1	TF:M08208_1	1.46785e-12	11.8333	7280	2111	941	19958	RHOA,TGFBR3L,EZH2,PLEKHA6,FBXW8,MCRIP1,ZNF503,CTNS,MGMT,ASS1,MAP3K5,SSH3,ANKMY1,TUBGCP5,SLC41A2,ADGRB2,NRBP1,BMPR1A,YPEL1,TP53INP1,MED16,MTMR12,LCLAT1,PIM3,PDGFRA,AGTPBP1,SLC11A2,SUSD6,LONRF2,TMBIM4,RASA4,TCN2,DPYSL5,LHPP,KLHL21,SNX9,ZMAT3,CAPZB,AMOTL2,GPAT4,NUMBL,LIX1L,UGGT1,EIF2AK2,ASXL1,CAPN15,PACS2,RABGEF1,SNX11,AKT1S1,SEPT7,ZBTB7B,RAB5C,MMP15,GRSF1,COL27A1,CLN8,CFL1,TRIR,TBC1D13,ZNF844,TAF8,…
TF	Factor: ZXDL; motif: GSGSCNNGGGMRGCNCCGGGS; match class: 1	TF:M12722_1	1.92343e-12	11.7159	6797	2111	887	19958	EZH2,SPAST,CKS2,PLEKHA3,UBALD2,FBXW8,TIRAP,ZNF503,YY1,MGMT,PURB,ASS1,MAP3K5,CDKN1B,SSH3,KLLN,SLC41A2,NRIP3,ZNFX1,ADGRB2,NRBP1,BMPR1A,YPEL1,TP53INP1,RER1,MTMR12,PIM3,KCNA5,AGTPBP1,SLC11A2,TFCP2L1,SUSD6,GXYLT2,LONRF2,RASA4,DPYSL5,LHPP,KIF5B,KLHL21,RALY,SNX9,CAPZB,GPAT4,NUMBL,LIX1L,EIF2AK2,ASXL1,CAPN15,PACS2,RABGEF1,NFATC3,AKT1S1,SEPT7,ZBTB7B,MMP15,GRSF1,COL27A1,CLN8,TRIR,FAXC,TBC1D13,ZNF740,CARNMT1…
TF	Factor: ZXDL; motif: GSGSCNNGGGMRGCNCCGGGS	TF:M12722	2.36803e-12	11.6256	10790	2111	1314	19958	EZH2,PLEKHA6,SPAST,CKS2,HOMEZ,PLEKHA3,UBALD2,FBXW8,TIRAP,ZNF503,CTNS,ZNF280B,YY1,MGMT,PURB,ASS1,MAP3K5,CDKN1B,SSH3,ANKMY1,KLLN,SLC41A2,CAD,NRIP3,ZNFX1,ADGRB2,NRBP1,BMPR1A,DIRAS1,YPEL1,TP53INP1,UPK3BL1,TTC9C,RER1,MTMR12,LCLAT1,PIM3,PDGFRA,KCNA5,AGTPBP1,ZNF835,SLC11A2,TFCP2L1,SUSD6,GXYLT2,LONRF2,RASA4,DPYSL5,LHPP,C20ORF96,KIF5B,KLHL21,RALY,SNX9,ZMAT3,CAPZB,GPAT4,NUMBL,LIX1L,UGGT1,EIF2AK2,ASXL1,CAPN…
TF	Factor: ETV4; motif: ACCGGAAGTN	TF:M03982	2.63607e-12	11.579	6949	2111	903	19958	RHOA,TGFBR3L,EZH2,NME1-NME2,PSMD9,AKIRIN1,CKS2,THAP5,UBALD2,FBXW8,MCRIP1,TIRAP,ZNF587,CTNS,TIFA,MGMT,PURB,ZNF726,SIKE1,SSH3,TMED10,MRM3,SPATA5,RER1,LCLAT1,PIM3,SUSD6,TMBIM4,ZNF607,ATM,KIF5B,ZNF460,RALY,SNX9,ZNF557,RNF20,CAPZB,UGGT1,ASXL1,PACS2,RABGEF1,CHORDC1,NFATC3,SNX11,AKT1S1,BORCS5,SEPT7,MMP15,GRSF1,GRWD1,CLN8,CFL1,NDUFB5,TBC1D13,ZNF740,MTRF1L,DR1,NCMAP,A1BG,ARL10,STK35,PTPRJ,BROX,ASB6,EIF4H,…
TF	Factor: Egr-1; motif: GCGGGGGCGG	TF:M07354	2.68437e-12	11.5712	8083	2111	1027	19958	RHOA,SEC63,EZH2,PLEKHA6,SPAST,PLEKHA3,UBALD2,FBXW8,MCRIP1,CTNS,ZNF280B,YY1,MGMT,PURB,ASS1,MAP3K5,CDKN1B,SSH3,ANKMY1,KLLN,TUBGCP5,TMED10,SLC41A2,C1ORF50,CAD,NRIP3,ZNFX1,NRBP1,BMPR1A,DIRAS1,SPATA5,YPEL1,TP53INP1,TTC9C,RER1,MTMR12,NPY4R,PIM3,PDGFRA,AGTPBP1,SLC11A2,TFCP2L1,SUSD6,LONRF2,RASA4,TCN2,DPYSL5,LHPP,KIF5B,KLHL21,RALY,SNX9,ZNF557,ZMAT3,CAPZB,GPAT4,NUMBL,LIX1L,UGGT1,EIF2AK2,ASXL1,CAPN15,PACS2,…
TF	Factor: E2F-1; motif: NKTSSCGC	TF:M00428	2.69224e-12	11.5699	9145	2111	1141	19958	RHOA,SEC63,EZH2,NME1-NME2,SPAST,PSMD9,AKIRIN1,CKS2,THAP5,UBALD2,FBXW8,MCRIP1,CTNS,ZNF280B,TIFA,YY1,PURB,CEP97,SIKE1,ASS1,MAP3K5,SSH3,C11ORF58,TUBGCP5,SLC41A2,C1ORF50,MRM3,NRIP3,SART3,ZNFX1,YPEL1,MED16,TTC9C,RER1,LCLAT1,PIM3,PDGFRA,KCNA5,AGTPBP1,SLC11A2,TFCP2L1,SUSD6,GXYLT2,LONRF2,RASA4,DPYSL5,LHPP,C20ORF96,KLHL21,SNX9,CAPZB,AMOTL2,LIX1L,UGGT1,EIF2AK2,ASXL1,CAPN15,RABGEF1,CHORDC1,NFATC3,AKT1S1,BOR…
TF	Factor: BTEB2; motif: RGGGNGKGGN	TF:M07277	2.96749e-12	11.5276	8698	2111	1093	19958	RHOA,SEC63,EZH2,PLEKHA6,SPAST,PSMD9,AKIRIN1,NUP205,UBALD2,FBXW8,MCRIP1,PAQR7,CTNS,YY1,MGMT,PURB,CDKN1B,SSH3,ANKMY1,KLLN,TUBGCP5,TMED10,SLC41A2,CAD,MRM3,NRIP3,ZNFX1,NRBP1,BMPR1A,YPEL1,TP53INP1,MED16,TTC9C,RER1,NPY4R,PIM3,PDGFRA,AGTPBP1,SUSD6,RASA4,TCN2,DPYSL5,LHPP,ATM,C20ORF96,KLHL21,RALY,SNX9,ZNF557,ZMAT3,CAPZB,GPAT4,NUMBL,LIX1L,UGGT1,EIF2AK2,ASXL1,CAPN15,PACS2,RABGEF1,CHORDC1,NFATC3,SNX11,AKT1S1…
TF	Factor: Elk-1; motif: NNNNCCGGAARTNN	TF:M00025	4.02276e-12	11.3955	10198	2111	1251	19958	RHOA,TGFBR3L,EZH2,NME1-NME2,SPAST,PSMD9,AKIRIN1,CKS2,HOMEZ,NUP205,THAP5,UBALD2,FBXW8,MCRIP1,TIRAP,ZNF587,CTNS,ZNF280B,TIFA,MGMT,PURB,CEP97,ZNF726,SIKE1,SSH3,ANKMY1,TMED10,MRM3,SART3,NRBP1,DIRAS1,SPATA5,TP53INP1,TTC9C,RER1,MTMR12,LCLAT1,NPY4R,PIM3,AGTPBP1,TFCP2L1,SUSD6,ZNF157,TMBIM4,RASA4,ZNF607,DPYSL5,LHPP,ATM,C20ORF96,KIF5B,ZNF460,RALY,SNX9,ZNF557,ZMAT3,RNF20,CAPZB,AMOTL2,UGGT1,ASXL1,CAPN15,PACS…
TF	Factor: E2F-4; motif: NNTTCCCGCCNN; match class: 1	TF:M04823_1	5.09587e-12	11.2928	8025	2111	1019	19958	RHOA,SEC63,EZH2,NME1-NME2,SPAST,UBALD2,MCRIP1,TIRAP,ZNF503,CTNS,TIFA,YY1,PURB,CEP97,ASS1,MAP3K5,CDKN1B,ANKMY1,C11ORF58,KLLN,TUBGCP5,SLC41A2,C1ORF50,CAD,MRM3,NRIP3,ZNFX1,BMPR1A,YPEL1,TP53INP1,RER1,PDGFRA,KCNA5,AGTPBP1,SLC11A2,TFCP2L1,SUSD6,LONRF2,TCN2,DPYSL5,ATM,C20ORF96,KIF5B,KLHL21,ZNF460,RALY,SNX9,ZMAT3,RNF20,AMOTL2,GPAT4,NUMBL,LIX1L,ASXL1,CAPN15,PACS2,RABGEF1,SNX11,SEPT7,RAB5C,MMP15,GRSF1,CLN8…
TF	Factor: ETV7; motif: NCCGGAANNN	TF:M02071	5.34752e-12	11.2718	10301	2111	1261	19958	RHOA,SEC63,TGFBR3L,EZH2,NME1-NME2,SPAST,PSMD9,AKIRIN1,CKS2,HOMEZ,NUP205,THAP5,UBALD2,FBXW8,MCRIP1,TIRAP,ZNF587,CTNS,ZNF280B,MGMT,PURB,CEP97,ZNF726,SIKE1,MAP3K5,SSH3,ANKMY1,TMED10,SLC41A2,MRM3,SART3,NRBP1,DIRAS1,SPATA5,TP53INP1,TTC9C,RER1,MTMR12,LCLAT1,NPY4R,PIM3,AGTPBP1,SLC11A2,TFCP2L1,SUSD6,ZNF157,LONRF2,TMBIM4,RASA4,ZNF607,DPYSL5,LHPP,ATM,C20ORF96,ZNF460,RALY,SNX9,ZNF557,ZMAT3,RNF20,CAPZB,AMOTL…
TF	Factor: Hey1; motif: NGCRCGYGYN	TF:M11058	5.72666e-12	11.2421	13372	2111	1573	19958	RHOA,SEC63,TGFBR3L,EZH2,SACS,NME1-NME2,PLEKHA6,SPAST,PSMD9,CKS2,HOMEZ,NUP205,PLEKHA3,THAP5,GSTO2,UBALD2,FBXW8,MCRIP1,TIRAP,ZNF587,ZNF503,ZNF280B,TIFA,YY1,MGMT,PURB,CEP97,ASS1,MAP3K5,CDKN1B,SSH3,ANKMY1,C11ORF58,TUBGCP5,TMED10,SLC41A2,C1ORF50,CAD,MRM3,NRIP3,SART3,ZNFX1,BMPR1A,DIRAS1,SPATA5,YPEL1,TP53INP1,F2RL2,TTC9C,MTMR12,LCLAT1,PIM3,PDGFRA,KCNA5,AGTPBP1,ZNF835,SLC11A2,TFCP2L1,SUSD6,GXYLT2,LONRF2,…
TF	Factor: PEA3; motif: NACCGGAAGTN	TF:M11425	6.00941e-12	11.2212	7533	2111	965	19958	RHOA,TGFBR3L,EZH2,HRNR,NME1-NME2,PSMD9,AKIRIN1,CKS2,THAP5,UBALD2,FBXW8,MCRIP1,TIRAP,ZNF587,TIFA,MGMT,PURB,ZNF726,SIKE1,SSH3,TMED10,MRM3,SART3,SPATA5,TTC9C,RER1,LCLAT1,PIM3,TFCP2L1,SUSD6,TEDDM1,TMBIM4,TCN2,ZNF607,ATM,KIF5B,ZNF460,RALY,SNX9,ZNF557,ZMAT3,RNF20,CAPZB,AMOTL2,UGGT1,ASXL1,PACS2,RABGEF1,CHORDC1,NFATC3,SNX11,AKT1S1,BORCS5,SEPT7,RAB5C,MMP15,GRSF1,GRWD1,CLN8,CFL1,NDUFB5,TBC1D13,ZNF740,MTRF1…
TF	Factor: Egr-1; motif: GCGGGGGCGG	TF:M01873	6.49813e-12	11.1872	6880	2111	893	19958	RHOA,SEC63,EZH2,PLEKHA6,SPAST,UBALD2,FBXW8,MCRIP1,CTNS,ZNF280B,YY1,MGMT,PURB,ASS1,MAP3K5,SSH3,KLLN,TUBGCP5,TMED10,SLC41A2,C1ORF50,CAD,NRIP3,NRBP1,BMPR1A,DIRAS1,YPEL1,TP53INP1,MED16,TTC9C,RER1,PIM3,PDGFRA,AGTPBP1,SLC11A2,SUSD6,LONRF2,RASA4,TCN2,DPYSL5,LHPP,C20ORF96,KIF5B,RALY,SNX9,CAPZB,NUMBL,LIX1L,UGGT1,ASXL1,CAPN15,PACS2,NFATC3,SNX11,AKT1S1,SEPT7,ZBTB7B,GRSF1,COL27A1,CLN8,TRIR,FAXC,IRAK3,CARNMT1…
TF	Factor: SP1; motif: NRGKGGGCGGGGCN	TF:M09765	8.46794e-12	11.0722	7633	2111	975	19958	RHOA,SEC63,EZH2,PLEKHA6,SPAST,PSMD9,CKS2,NUP205,UBALD2,FBXW8,MCRIP1,PAQR7,CTNS,YY1,MGMT,PURB,ASS1,CDKN1B,SSH3,ANKMY1,TUBGCP5,TMED10,SLC41A2,CAD,NRIP3,ZNFX1,ADGRB2,NRBP1,BMPR1A,YPEL1,TP53INP1,MED16,RER1,MTMR12,NPY4R,PIM3,PDGFRA,AGTPBP1,ZNF835,SUSD6,RASA4,LHPP,C20ORF96,RALY,ZNF557,CAPZB,GPAT4,NUMBL,LIX1L,EIF2AK2,ASXL1,CAPN15,PACS2,RABGEF1,CHORDC1,NFATC3,SNX11,AKT1S1,BORCS5,SEPT7,ZBTB7B,RAB5C,MMP15,…
TF	Factor: Elk-1; motif: NNNNCCGGAARTNN; match class: 1	TF:M00025_1	8.53341e-12	11.0689	4510	2111	624	19958	RHOA,EZH2,NME1-NME2,PSMD9,AKIRIN1,CKS2,THAP5,FBXW8,PURB,ZNF726,SIKE1,SSH3,MRM3,NRBP1,SPATA5,TTC9C,RER1,TMBIM4,RASA4,ATM,ZNF460,RALY,ZNF557,ZMAT3,RNF20,CAPZB,UGGT1,ASXL1,RABGEF1,CHORDC1,NFATC3,BORCS5,SEPT7,RAB5C,MMP15,CFL1,ZNF740,MTRF1L,CARNMT1,DR1,STK35,PTPRJ,GOSR1,ASB6,EIF5A,RPL7L1,SMS,CRIPT,YES1,ZNF141,TUBB2A,RPL10A,RRP36,MPLKIP,ZNF107,RNF168,ZNF480,ZNF75A,ARHGAP11A,ZNF284,BTF3L4,ELP2,TMEM11,NU…
TF	Factor: BTEB1; motif: GGGGGCGGGGCNGSGGGNGS	TF:M09723	9.25429e-12	11.0337	10229	2111	1252	19958	RHOA,SEC63,TGFBR3L,EZH2,PLEKHA6,SPAST,PSMD9,AKIRIN1,CKS2,NUP205,UBALD2,FBXW8,MCRIP1,TIRAP,PAQR7,CTNS,ZNF280B,YY1,MGMT,PURB,ASS1,CDKN1B,SSH3,ANKMY1,TMED10,SLC41A2,CAD,NRIP3,ZNFX1,ADGRB2,NRBP1,BMPR1A,YPEL1,TP53INP1,MED16,RER1,MTMR12,NPY4R,PIM3,PDGFRA,AGTPBP1,ZNF835,SUSD6,GXYLT2,LONRF2,RASA4,TCN2,DPYSL5,LHPP,ATM,C20ORF96,RALY,SNX9,ZNF557,CAPZB,AMOTL2,GPAT4,NUMBL,LIX1L,UGGT1,EIF2AK2,ASXL1,CAPN15,PACS…
TF	Factor: PEA3; motif: NACCGGAAGTN	TF:M11428	9.27549e-12	11.0327	7288	2111	937	19958	RHOA,TGFBR3L,EZH2,NME1-NME2,PSMD9,AKIRIN1,CKS2,THAP5,UBALD2,FBXW8,MCRIP1,TIRAP,ZNF587,TIFA,MGMT,PURB,ZNF726,SIKE1,SSH3,TMED10,MRM3,SPATA5,RER1,LCLAT1,PIM3,SUSD6,TEDDM1,TMBIM4,ZNF607,ATM,KIF5B,ZNF460,RALY,SNX9,ZNF557,ZMAT3,RNF20,CAPZB,AMOTL2,UGGT1,ASXL1,PACS2,RABGEF1,CHORDC1,NFATC3,SNX11,AKT1S1,BORCS5,SEPT7,RAB5C,MMP15,GRSF1,GRWD1,CLN8,CFL1,NDUFB5,TBC1D13,ZNF740,MTRF1L,CARNMT1,DR1,NCMAP,A1BG,ARL10…
TF	Factor: Sp1; motif: NGGGGCGGGGN; match class: 1	TF:M07395_1	9.72804e-12	11.012	6529	2111	853	19958	RHOA,SEC63,EZH2,PLEKHA6,SPAST,AKIRIN1,UBALD2,FBXW8,MCRIP1,CTNS,YY1,MGMT,PURB,ASS1,SSH3,TMED10,SLC41A2,C1ORF50,CAD,NRIP3,ZNFX1,ADGRB2,NRBP1,BMPR1A,YPEL1,TP53INP1,MED16,RER1,MTMR12,PIM3,AGTPBP1,TFCP2L1,SUSD6,LONRF2,RASA4,LHPP,ATM,C20ORF96,KLHL21,RALY,ZNF557,CAPZB,GPAT4,NUMBL,UGGT1,EIF2AK2,ASXL1,PACS2,NFATC3,SNX11,AKT1S1,SEPT7,MMP15,GRSF1,COL27A1,CLN8,TRIR,TBC1D13,TAF8,MTRF1L,CRY2,NCMAP,SLC1A5,LIMA1…
TF	Factor: Sp2; motif: NYSGCCCCGCCCCCY	TF:M03567	1.04435e-11	10.9812	7877	2111	1001	19958	RHOA,SEC63,EZH2,PLEKHA6,SPAST,PSMD9,AKIRIN1,CKS2,NUP205,UBALD2,FBXW8,MCRIP1,CTNS,YY1,MGMT,PURB,ASS1,CDKN1B,SSH3,ANKMY1,KLLN,TUBGCP5,TMED10,SLC41A2,CAD,NRIP3,ZNFX1,ADGRB2,NRBP1,BMPR1A,YPEL1,TP53INP1,MED16,RER1,MTMR12,NPY4R,PIM3,PDGFRA,AGTPBP1,ZNF835,SUSD6,RASA4,TCN2,LHPP,ATM,C20ORF96,RALY,ZNF557,ZMAT3,CAPZB,GPAT4,NUMBL,LIX1L,UGGT1,EIF2AK2,ASXL1,CAPN15,PACS2,RABGEF1,CHORDC1,NFATC3,SNX11,AKT1S1,BORC…
TF	Factor: Sp1; motif: GGGGCGGGGC; match class: 1	TF:M00931_1	1.07773e-11	10.9675	6075	2111	802	19958	RHOA,SEC63,EZH2,PLEKHA6,SPAST,AKIRIN1,UBALD2,FBXW8,MCRIP1,CTNS,YY1,MGMT,PURB,ASS1,SSH3,TMED10,SLC41A2,CAD,NRIP3,ZNFX1,ADGRB2,NRBP1,BMPR1A,YPEL1,TP53INP1,MED16,RER1,MTMR12,PIM3,AGTPBP1,SUSD6,RASA4,DPYSL5,LHPP,ATM,C20ORF96,KLHL21,RALY,ZNF557,CAPZB,GPAT4,NUMBL,UGGT1,EIF2AK2,ASXL1,CAPN15,PACS2,NFATC3,SNX11,AKT1S1,SEPT7,MMP15,GRSF1,COL27A1,CLN8,TRIR,TBC1D13,TAF8,CRY2,NCMAP,ZDHHC24,SLC1A5,LIMA1,PTPRJ,B…
TF	Factor: Elf-1; motif: NANGCGGAAGTN	TF:M11448	1.09048e-11	10.9624	7731	2111	985	19958	RHOA,C1ORF116,EZH2,NME1-NME2,PSMD9,CKS2,PLEKHA3,THAP5,MCRIP1,ZNF587,TIFA,YY1,MGMT,PURB,SIKE1,SSH3,C1ORF50,ADGRB2,NRBP1,BMPR1A,DIRAS1,SPATA5,TP53INP1,TTC9C,RER1,MTMR12,PIM3,KCNA5,LONRF2,TMBIM4,ZNF607,LHPP,ATM,KIF5B,KLHL21,ZNF460,RALY,ZNF557,ZMAT3,RNF20,CAPZB,AMOTL2,UGGT1,ASXL1,CAPN15,PACS2,RABGEF1,CHORDC1,SNX11,AKT1S1,BORCS5,SEPT7,RAB5C,MMP15,GRSF1,GRWD1,CLN8,CFL1,TRIR,NDUFB5,TBC1D13,ZNF740,MTRF1L…
TF	Factor: KLF3; motif: NNNNNNGGGCGGGGCNNGN	TF:M09970	1.14874e-11	10.9398	7907	2111	1004	19958	RHOA,EZH2,PLEKHA6,SPAST,PSMD9,AKIRIN1,UBALD2,MCRIP1,CTNS,YY1,MGMT,PURB,ASS1,MAP3K5,CDKN1B,SSH3,ANKMY1,KLLN,TMED10,SLC41A2,CAD,NRIP3,ZNFX1,ADGRB2,NRBP1,BMPR1A,YPEL1,TP53INP1,MED16,RER1,MTMR12,NPY4R,PIM3,AGTPBP1,ZNF835,SUSD6,RASA4,TCN2,DPYSL5,LHPP,C20ORF96,KLHL21,RALY,ZNF557,CAPZB,GPAT4,NUMBL,UGGT1,ASXL1,CAPN15,PACS2,RABGEF1,CHORDC1,NFATC3,SNX11,AKT1S1,BORCS5,RAB5C,GRSF1,CLN8,TRIR,TBC1D13,ZNF844,TA…
TF	Factor: TAFII250; motif: RARRWGGCGGMGGNGR	TF:M10086	1.18464e-11	10.9264	9456	2111	1170	19958	SEC63,EZH2,SPAST,PSMD9,AKIRIN1,CKS2,PLEKHA3,THAP5,GSTO2,UBALD2,SLPI,MCRIP1,ZNF503,CTNS,ZNF280B,YY1,PURB,CEP97,ZNF726,SIKE1,MAP3K5,CDKN1B,KLLN,TUBGCP5,TMED10,SLC41A2,C1ORF50,CAD,MRM3,NRIP3,ZNFX1,ADGRB2,BMPR1A,DIRAS1,YPEL1,TP53INP1,UPK3BL1,MED16,RER1,LCLAT1,NPY4R,PIM3,AGTPBP1,SLC11A2,SUSD6,GXYLT2,LONRF2,TMBIM4,RASA4,ZNF607,DPYSL5,KIF5B,KLHL21,ZNF460,RALY,SNX9,CAPZB,AMOTL2,NUMBL,LIX1L,UGGT1,ASXL1,CA…
TF	Factor: ETV7; motif: NCCGGAANNN; match class: 1	TF:M02071_1	1.37438e-11	10.8619	4563	2111	629	19958	RHOA,EZH2,NME1-NME2,PSMD9,AKIRIN1,CKS2,THAP5,FBXW8,PURB,ZNF726,SIKE1,MRM3,NRBP1,DIRAS1,SPATA5,RER1,MTMR12,LCLAT1,PIM3,RASA4,ZNF607,ZNF460,RALY,ZNF557,ZMAT3,CAPZB,ASXL1,RABGEF1,CHORDC1,NFATC3,BORCS5,SEPT7,RAB5C,MMP15,CFL1,NDUFB5,ZNF740,TAF8,MTRF1L,CRY2,DR1,STK35,PTPRJ,GOSR1,ASB6,EIF5A,RPL7L1,SMS,CRIPT,YES1,ZNF141,TUBB2A,TGS1,RPL10A,RRP36,MPLKIP,ZNF107,RNF168,ZNF480,ZNF75A,ARHGAP11A,SLC16A5,SHMT1,E…
TF	Factor: GABPA; motif: ACCGGAAGTN	TF:M03990	1.52124e-11	10.8178	5331	2111	717	19958	RHOA,NME1-NME2,PSMD9,AKIRIN1,CKS2,THAP5,FBXW8,MCRIP1,TIRAP,ZNF587,PURB,ZNF726,SIKE1,SSH3,TUBGCP5,TMED10,DIRAS1,SPATA5,RER1,SUSD6,TMBIM4,ZNF607,ATM,ZNF460,RALY,SNX9,ZNF557,RNF20,CAPZB,UGGT1,PACS2,RABGEF1,CHORDC1,AKT1S1,SEPT7,MMP15,GRWD1,CLN8,CFL1,NDUFB5,TBC1D13,ZNF740,IRAK3,MTRF1L,DR1,ARL10,STK35,BROX,ASB6,FYTTD1,PARD3,EIF5A,ZSWIM9,GNPTG,RPL7L1,SMS,CRIPT,YES1,DAD1,TNPO1,PDF,ZNF141,DCTN6,TBC1D15,BI…
TF	Factor: Sp1; motif: NNGGGGCGGGGNN; match class: 1	TF:M00932_1	1.80526e-11	10.7435	6212	2111	816	19958	RHOA,SEC63,EZH2,PLEKHA6,SPAST,AKIRIN1,UBALD2,FBXW8,MCRIP1,CTNS,YY1,MGMT,PURB,ASS1,SSH3,TMED10,SLC41A2,CAD,NRIP3,ZNFX1,ADGRB2,NRBP1,BMPR1A,YPEL1,TP53INP1,MED16,RER1,MTMR12,PIM3,AGTPBP1,SUSD6,RASA4,DPYSL5,LHPP,ATM,C20ORF96,KLHL21,RALY,ZNF557,CAPZB,GPAT4,NUMBL,UGGT1,EIF2AK2,ASXL1,PACS2,NFATC3,SNX11,AKT1S1,SEPT7,RAB5C,MMP15,GRSF1,COL27A1,CLN8,TRIR,TBC1D13,TAF8,CRY2,ZDHHC24,SLC1A5,LIMA1,PTPRJ,BROX,ZNF…
TF	Factor: ER81; motif: NNCCGGAWGYN	TF:M11419	1.84621e-11	10.7337	6150	2111	809	19958	RHOA,TGFBR3L,NME1-NME2,PSMD9,AKIRIN1,CKS2,THAP5,GSTO2,FBXW8,MCRIP1,TIRAP,ZNF587,PURB,ZNF726,SIKE1,SSH3,TMED10,SPATA5,RER1,MTMR12,SLC11A2,SUSD6,TMBIM4,ZNF607,ATM,ZNF460,RALY,SNX9,ZNF557,ZMAT3,RNF20,CAPZB,UGGT1,PACS2,RABGEF1,CHORDC1,AKT1S1,SEPT7,RAB5C,MMP15,GRSF1,GRWD1,CLN8,CFL1,NDUFB5,TBC1D13,ZNF740,MTRF1L,CARNMT1,DR1,STK35,SLC1A5,BROX,ASB6,FYTTD1,PARD3,EIF5A,ZSWIM9,GNPTG,LDHB,AKIP1,ZNF48,RPL7L1,C…
TF	Factor: GCMa:PEA3; motif: ATRCGGGCGGAAGTR; match class: 1	TF:M08313_1	2.06914e-11	10.6842	9859	2111	1211	19958	RHOA,C1ORF116,SEC63,EZH2,SACS,NME1-NME2,SPAST,PSMD9,CKS2,HOMEZ,PLEKHA3,THAP5,GSTO2,UBALD2,FBXW8,MCRIP1,ZNF503,CTNS,TIFA,YY1,MGMT,ZNF726,CDKN1B,SSH3,SLC41A2,SART3,ZNFX1,NRBP1,BMPR1A,SPATA5,YPEL1,TP53INP1,MED16,TTC9C,RER1,MTMR12,NPY4R,PIM3,AGTPBP1,GXYLT2,TEDDM1,LONRF2,TMBIM4,ZNF607,LHPP,ATP2B1,ATM,C20ORF96,ZNF460,RALY,ZNF557,ZMAT3,RNF20,AMOTL2,GPAT4,UGGT1,EIF2AK2,ASXL1,CAPN15,RABGEF1,CHORDC1,NFATC3…
TF	Factor: ELK-1; motif: ACCGGAAGTN	TF:M02059	2.07408e-11	10.6832	9584	2111	1182	19958	RHOA,C1ORF116,TGFBR3L,EZH2,NME1-NME2,PLEKHA6,SPAST,PSMD9,AKIRIN1,CKS2,THAP5,GSTO2,UBALD2,FBXW8,MCRIP1,TIRAP,ZNF587,CTNS,TIFA,YY1,MGMT,PURB,CEP97,ZNF726,SIKE1,SSH3,TMED10,MRM3,SART3,ADGRB2,SPATA5,TP53INP1,TTC9C,RER1,MTMR12,LCLAT1,NPY4R,PIM3,AGTPBP1,SUSD6,ZNF157,TMBIM4,ZNF607,LHPP,ATM,C20ORF96,KIF5B,KLHL21,ZNF460,RALY,SNX9,ZNF557,ZMAT3,RNF20,CAPZB,UGGT1,ASXL1,PACS2,RABGEF1,CHORDC1,NFATC3,SNX11,AKT1…
TF	Factor: Egr-1; motif: NGCGTGCGY	TF:M04950	2.27119e-11	10.6437	11168	2111	1347	19958	RHOA,SEC63,TGFBR3L,EZH2,NME1-NME2,SPAST,PSMD9,AKIRIN1,CKS2,HOMEZ,THAP5,GSTO2,FBXW8,MCRIP1,TIRAP,CTNS,ZNF280B,TIFA,YY1,PURB,MAP3K5,CDKN1B,SSH3,ANKMY1,C11ORF58,KLLN,TUBGCP5,TMED10,SLC41A2,C1ORF50,MRM3,NRIP3,SART3,ZNFX1,BMPR1A,DIRAS1,SPATA5,TP53INP1,UPK3BL1,MED16,RER1,MTMR12,LCLAT1,NPY4R,PIM3,PDGFRA,KCNA5,AGTPBP1,SLC11A2,TFCP2L1,SRPX2,SUSD6,LONRF2,TMBIM4,RASA4,TCN2,LHPP,C20ORF96,KIF5B,KLHL21,SNX9,ZN…
TF	Factor: SAP-1; motif: NNCCGGAAGTGN	TF:M09905	2.3612e-11	10.6269	8434	2111	1059	19958	RHOA,TGFBR3L,EZH2,NME1-NME2,SPAST,PSMD9,AKIRIN1,CKS2,THAP5,UBALD2,FBXW8,MCRIP1,TIRAP,ZNF587,CTNS,MGMT,PURB,CEP97,ZNF726,SIKE1,SSH3,TMED10,MRM3,SPATA5,TP53INP1,RER1,MTMR12,LCLAT1,NPY4R,PIM3,AGTPBP1,TFCP2L1,SUSD6,TMBIM4,RASA4,ZNF607,DPYSL5,LHPP,ATM,KIF5B,ZNF460,RALY,SNX9,ZNF557,ZMAT3,RNF20,CAPZB,AMOTL2,UGGT1,ASXL1,PACS2,RABGEF1,CHORDC1,NFATC3,SNX11,AKT1S1,BORCS5,SEPT7,RAB5C,MMP15,GRSF1,GRWD1,CLN8,C…
TF	Factor: Sp1; motif: GGGGCGGGGT	TF:M00008	2.43961e-11	10.6127	10283	2111	1255	19958	RHOA,SEC63,EZH2,SPAST,PSMD9,AKIRIN1,UBALD2,FBXW8,MCRIP1,CD59,TIRAP,PAQR7,ZNF503,CTNS,TIFA,YY1,MGMT,PURB,SIKE1,ASS1,CDKN1B,SSH3,ANKMY1,KLLN,TMED10,SLC41A2,CAD,NRIP3,ZNFX1,ADGRB2,BMPR1A,DIRAS1,YPEL1,TP53INP1,UPK3BL1,MED16,TTC9C,RER1,NPY4R,PIM3,PDGFRA,KCNA5,AGTPBP1,SUSD6,RASA4,DPYSL5,LHPP,ATM,C20ORF96,KLHL21,ZNF460,RALY,SNX9,ZNF557,CAPZB,GPAT4,NUMBL,LIX1L,EIF2AK2,ASXL1,CAPN15,PACS2,RABGEF1,NFATC3,SN…
TF	Factor: AP-2gamma:Elk-1; motif: NGCCKNRGGSGRCGGAAGTG	TF:M08441	2.60467e-11	10.5842	16612	2111	1877	19958	RHOA,C1ORF116,SEC63,EZH2,HRNR,SACS,PLEKHA6,SPAST,PSMD9,CKS2,HOMEZ,PLEKHA3,THAP5,GSTO2,UBALD2,FBXW8,SLPI,MCRIP1,CD59,TIRAP,ZNF587,PAQR7,ZNF503,CTNS,ZNF280B,TIFA,YY1,MGMT,PURB,CEP97,ZNF726,ASS1,MAP3K5,SSH3,ANKMY1,C11ORF58,KLLN,TUBGCP5,TMED10,SLC41A2,C1ORF50,CAD,NRIP3,SART3,ZNFX1,ADGRB2,NRBP1,BMPR1A,DIRAS1,SPATA5,YPEL1,TP53INP1,UPK3BL1,MED16,F2RL2,TTC9C,RER1,MTMR12,NPY4R,PIM3,PDGFRA,KCNA5,AGTPBP1,ZN…
TF	Factor: SP1:SP3; motif: CCSCCCCCYCC	TF:M01219	2.60786e-11	10.5837	6968	2111	899	19958	RHOA,PLEKHA6,SPAST,THAP5,UBALD2,FBXW8,MCRIP1,ZNF503,CTNS,YY1,ASS1,MAP3K5,CDKN1B,SSH3,KLLN,TMED10,NRIP3,ZNFX1,NRBP1,BMPR1A,DIRAS1,YPEL1,TP53INP1,TTC9C,NPY4R,PIM3,AGTPBP1,TFCP2L1,SUSD6,GXYLT2,LONRF2,TMBIM4,RASA4,DPYSL5,LHPP,KLHL21,RALY,SNX9,CAPZB,GPAT4,NUMBL,LIX1L,ASXL1,RABGEF1,NFATC3,AKT1S1,SEPT7,ZBTB7B,MMP15,GRSF1,COL27A1,CLN8,TRIR,FAXC,ZNF740,ZNF844,IRAK3,CARNMT1,CRY2,NCMAP,A1BG,ZDHHC24,STK35,SL…
TF	Factor: CHD2; motif: TCTCGCGAG	TF:M04710	2.88963e-11	10.5392	14332	2111	1663	19958	RHOA,SEC63,TGFBR3L,EZH2,NME1-NME2,SPAST,PSMD9,AKIRIN1,CKS2,HOMEZ,THAP5,GSTO2,UBALD2,FBXW8,SLPI,MCRIP1,TIRAP,ZNF587,ZNF503,CTNS,ZNF280B,TIFA,YY1,CEP97,ZNF726,SIKE1,ASS1,MAP3K5,CDKN1B,SSH3,ANKMY1,KLLN,TUBGCP5,TMED10,SLC41A2,C1ORF50,CAD,MRM3,NRIP3,SART3,ADGRB2,NRBP1,BMPR1A,DIRAS1,YPEL1,TP53INP1,UPK3BL1,MED16,RER1,MTMR12,LCLAT1,PIM3,PDGFRA,KCNA5,SLC11A2,TFCP2L1,ZNF157,GXYLT2,TEDDM1,LONRF2,TMBIM4,RASA…
TF	Factor: Hey1; motif: NGCRCGYGYN; match class: 1	TF:M11058_1	2.95645e-11	10.5292	11107	2111	1340	19958	RHOA,SEC63,TGFBR3L,EZH2,SACS,NME1-NME2,PLEKHA6,SPAST,PSMD9,CKS2,HOMEZ,PLEKHA3,THAP5,GSTO2,UBALD2,FBXW8,MCRIP1,ZNF587,ZNF503,ZNF280B,TIFA,YY1,MGMT,PURB,CEP97,ASS1,MAP3K5,SSH3,ANKMY1,TUBGCP5,TMED10,SLC41A2,C1ORF50,CAD,MRM3,NRIP3,SART3,ZNFX1,BMPR1A,DIRAS1,SPATA5,YPEL1,TP53INP1,LCLAT1,PIM3,PDGFRA,AGTPBP1,ZNF835,SLC11A2,TFCP2L1,SUSD6,GXYLT2,LONRF2,RASA4,TCN2,DPYSL5,KIF5B,KLHL21,ZNF460,RALY,SNX9,ZMAT3,…
TF	Factor: nerf; motif: NRRNSCGGAAGNRNNNN	TF:M09606	3.23117e-11	10.4906	6396	2111	835	19958	RHOA,C1ORF116,EZH2,PSMD9,AKIRIN1,CKS2,PLEKHA3,THAP5,UBALD2,FBXW8,MCRIP1,ZNF587,CTNS,YY1,MGMT,PURB,ZNF726,SIKE1,SSH3,ADGRB2,BMPR1A,DIRAS1,TP53INP1,TTC9C,RER1,PIM3,SUSD6,TMBIM4,ZNF607,LHPP,ATM,KLHL21,ZNF460,RALY,SNX9,ZNF557,ZMAT3,RNF20,CAPZB,AMOTL2,UGGT1,ASXL1,CAPN15,PACS2,RABGEF1,SNX11,BORCS5,SEPT7,RAB5C,MMP15,GRWD1,CLN8,TRIR,NDUFB5,TBC1D13,ZNF740,MTRF1L,CARNMT1,CRY2,DR1,A1BG,ARL10,BOLA1,STK35,ASB…
TF	Factor: E2F; motif: TTTSGCGS	TF:M00426	3.58187e-11	10.4459	12169	2111	1448	19958	RHOA,TGFBR3L,EZH2,SACS,NME1-NME2,PLEKHA6,SPAST,PSMD9,AKIRIN1,CKS2,NUP205,PLEKHA3,THAP5,GSTO2,UBALD2,FBXW8,MCRIP1,TIRAP,ZNF587,ZNF503,CTNS,ZNF280B,YY1,PURB,CEP97,ZNF726,SIKE1,ASS1,MAP3K5,CDKN1B,ANKMY1,C11ORF58,KLLN,TUBGCP5,TMED10,SLC41A2,CAD,NRIP3,SART3,ZNFX1,NRBP1,BMPR1A,SPATA5,TP53INP1,MED16,LCLAT1,PIM3,PDGFRA,KCNA5,AGTPBP1,ZNF835,TFCP2L1,SUSD6,ZNF157,TEDDM1,TMBIM4,RASA4,DPYSL5,ATM,C20ORF96,KLHL…
TF	Factor: Fli-1; motif: NACCGGAARTN	TF:M11400	3.70693e-11	10.431	10122	2111	1237	19958	RHOA,TGFBR3L,EZH2,NME1-NME2,SPAST,PSMD9,AKIRIN1,CKS2,HOMEZ,NUP205,THAP5,GSTO2,UBALD2,FBXW8,MCRIP1,TIRAP,ZNF587,CTNS,ZNF280B,TIFA,MGMT,PURB,CEP97,ZNF726,SIKE1,SSH3,ANKMY1,TMED10,MRM3,SART3,NRBP1,BMPR1A,SPATA5,TP53INP1,TTC9C,RER1,LCLAT1,NPY4R,PIM3,AGTPBP1,SLC11A2,TFCP2L1,SUSD6,ZNF157,TMBIM4,RASA4,ZNF607,DPYSL5,LHPP,ATM,C20ORF96,KIF5B,ZNF460,RALY,SNX9,ZNF557,ZMAT3,RNF20,CAPZB,AMOTL2,UGGT1,ASXL1,CAPN…
TF	Factor: Erm; motif: ACCGGAAGTN	TF:M02069	3.72639e-11	10.4287	7004	2111	902	19958	RHOA,TGFBR3L,EZH2,NME1-NME2,SPAST,PSMD9,AKIRIN1,CKS2,THAP5,UBALD2,FBXW8,MCRIP1,TIRAP,ZNF587,CTNS,MGMT,PURB,ZNF726,SIKE1,SSH3,TMED10,SPATA5,RER1,LCLAT1,NPY4R,PIM3,AGTPBP1,SUSD6,TMBIM4,ZNF607,LHPP,ATM,ZNF460,RALY,SNX9,ZNF557,RNF20,CAPZB,UGGT1,ASXL1,PACS2,RABGEF1,CHORDC1,SNX11,AKT1S1,BORCS5,SEPT7,RAB5C,MMP15,GRWD1,CLN8,CFL1,NDUFB5,TBC1D13,ZNF740,MTRF1L,DR1,A1BG,ARL10,STK35,PTPRJ,BROX,ASB6,EIF4H,FYTT…
TF	Factor: CP2; motif: NRRRCCGGCYNRARCCGGNN; match class: 1	TF:M12590_1	4.17757e-11	10.3791	6889	2111	889	19958	RHOA,SEC63,EZH2,PLEKHA6,AKIRIN1,CKS2,HOMEZ,PLEKHA3,UBALD2,MCRIP1,TIRAP,ZNF587,CTNS,ZNF280B,YY1,MGMT,PURB,ZNF726,ASS1,CDKN1B,SSH3,KLLN,SLC41A2,CAD,ZNFX1,BMPR1A,DIRAS1,YPEL1,TP53INP1,TTC9C,RER1,MTMR12,PIM3,SUSD6,LONRF2,DPYSL5,LHPP,KIF5B,ZNF460,RALY,SNX9,ZNF557,ZMAT3,CAPZB,AMOTL2,NUMBL,ASXL1,CAPN15,PACS2,RABGEF1,NFATC3,MMP15,GRSF1,CFL1,NDUFB5,FAXC,TBC1D13,ZNF844,CARNMT1,CRY2,NCMAP,ARL10,PTPRJ,ASB6,E…
TF	Factor: E2F-4; motif: GCGGGAAANA	TF:M02090	4.23123e-11	10.3735	12203	2111	1451	19958	RHOA,SEC63,EZH2,SACS,NME1-NME2,SPAST,NUP205,THAP5,GSTO2,FBXW8,MCRIP1,TIRAP,CTNS,ZNF280B,TIFA,YY1,PURB,CEP97,ASS1,MAP3K5,CDKN1B,SSH3,ANKMY1,C11ORF58,TMED10,SLC41A2,C1ORF50,CAD,MRM3,SART3,ZNFX1,NRBP1,BMPR1A,DIRAS1,SPATA5,YPEL1,TP53INP1,UPK3BL1,MED16,TTC9C,RER1,MTMR12,LCLAT1,NPY4R,PIM3,PDGFRA,AGTPBP1,ZNF835,SLC11A2,TFCP2L1,SUSD6,RASA4,TCN2,ZNF607,DPYSL5,ATP2B1,ATM,C20ORF96,KIF5B,KLHL21,RALY,SNX9,RNF…
TF	Factor: CP2; motif: NRRRCCGGCYNRARCCGGNN	TF:M12590	4.44371e-11	10.3523	11244	2111	1353	19958	RHOA,SEC63,EZH2,SACS,NME1-NME2,PLEKHA6,SPAST,AKIRIN1,CKS2,HOMEZ,PLEKHA3,THAP5,UBALD2,MCRIP1,TIRAP,ZNF587,CTNS,ZNF280B,TIFA,YY1,MGMT,PURB,ZNF726,SIKE1,ASS1,CDKN1B,SSH3,KLLN,TUBGCP5,TMED10,SLC41A2,CAD,MRM3,NRIP3,ZNFX1,NRBP1,BMPR1A,DIRAS1,YPEL1,TP53INP1,F2RL2,TTC9C,RER1,MTMR12,NPY4R,PIM3,KCNA5,AGTPBP1,TFCP2L1,SRPX2,SUSD6,GXYLT2,LONRF2,TMBIM4,RASA4,DPYSL5,LHPP,C20ORF96,KIF5B,ZNF460,RALY,SNX9,ZNF557,Z…
TF	Factor: Elf-1; motif: NAMCCGGAAGTN	TF:M11447	5.37291e-11	10.2698	7854	2111	994	19958	RHOA,C1ORF116,TGFBR3L,EZH2,NME1-NME2,PSMD9,AKIRIN1,CKS2,THAP5,UBALD2,FBXW8,MCRIP1,TIRAP,ZNF587,YY1,MGMT,PURB,ZNF726,SIKE1,SSH3,MRM3,ADGRB2,SPATA5,TTC9C,RER1,LCLAT1,PIM3,KCNA5,AGTPBP1,SUSD6,TMBIM4,ZNF607,LHPP,ATM,KLHL21,ZNF460,RALY,SNX9,ZNF557,ZMAT3,RNF20,CAPZB,UGGT1,ASXL1,CAPN15,PACS2,RABGEF1,CHORDC1,NFATC3,SNX11,AKT1S1,BORCS5,SEPT7,RAB5C,MMP15,GRSF1,GRWD1,CLN8,CFL1,TRIR,NDUFB5,TBC1D13,ZNF740,MTR…
TF	Factor: Erg; motif: NACCGGAARTN; match class: 1	TF:M11396_1	5.65277e-11	10.2477	5045	2111	681	19958	RHOA,EZH2,NME1-NME2,AKIRIN1,CKS2,THAP5,FBXW8,CTNS,MGMT,PURB,ZNF726,SIKE1,SSH3,TMED10,MRM3,SPATA5,TTC9C,RER1,SLC11A2,RASA4,ATM,ZNF460,RALY,ZNF557,ZMAT3,RNF20,CAPZB,AMOTL2,UGGT1,ASXL1,RABGEF1,CHORDC1,NFATC3,BORCS5,SEPT7,RAB5C,MMP15,CFL1,ZNF740,IRAK3,MTRF1L,CARNMT1,DR1,ARL10,STK35,SLC1A5,PTPRJ,GOSR1,ASB6,FYTTD1,EIF5A,MAPK4,LDHB,RPL7L1,SMS,CRIPT,YES1,DAD1,ZNF141,TBC1D15,BICRAL,TGS1,RPL10A,RRP36,MPLKI…
TF	Factor: E2F; motif: TTTCGCGC	TF:M00425	5.82587e-11	10.2346	11329	2111	1361	19958	RHOA,SEC63,EZH2,NME1-NME2,SPAST,PSMD9,CKS2,HOMEZ,NUP205,PLEKHA3,THAP5,GSTO2,UBALD2,FBXW8,TIRAP,ZNF587,CTNS,ZNF280B,YY1,PURB,CEP97,ZNF726,SIKE1,ASS1,MAP3K5,CDKN1B,SSH3,ANKMY1,C11ORF58,KLLN,TUBGCP5,TMED10,SLC41A2,CAD,NRIP3,SART3,ZNFX1,NRBP1,BMPR1A,DIRAS1,SPATA5,MED16,RER1,LCLAT1,PIM3,PDGFRA,KCNA5,AGTPBP1,ZNF835,TFCP2L1,SUSD6,GXYLT2,TMBIM4,RASA4,ZNF607,DPYSL5,ATP2B1,ATM,C20ORF96,KIF5B,KLHL21,ZNF460,…
TF	Factor: Erg; motif: NACCGGAARYN; match class: 1	TF:M11392_1	6.37828e-11	10.1953	3287	2111	475	19958	RHOA,EZH2,NME1-NME2,AKIRIN1,CKS2,THAP5,PURB,ZNF726,SIKE1,MRM3,RER1,RASA4,ATM,ZNF460,RALY,ZNF557,ZMAT3,UGGT1,ASXL1,RABGEF1,CHORDC1,NFATC3,BORCS5,SEPT7,MMP15,CFL1,ZNF740,MTRF1L,DR1,STK35,PTPRJ,GOSR1,ASB6,EIF5A,SMS,CRIPT,YES1,ZNF141,RPL10A,RRP36,MPLKIP,RNF168,ZNF480,ZNF75A,ARHGAP11A,ZNF284,SUMO1,EBAG9,TANGO2,MPZL3,ERGIC2,CDC42EP4,RPS9,RPL12,RAB11FIP1,PLEKHG3,POLE,CELF5,SLC2A6,ZNF688,FHL2,TMCO1,PGAM5…
TF	Factor: GKLF; motif: NNCCMCRCCCN	TF:M12173	9.01959e-11	10.0448	10203	2111	1243	19958	RHOA,SEC63,EZH2,SPAST,PSMD9,AKIRIN1,CKS2,NUP205,UBALD2,FBXW8,MCRIP1,PAQR7,CTNS,ZNF280B,TIFA,YY1,MGMT,PURB,ASS1,CDKN1B,SSH3,ANKMY1,TUBGCP5,TMED10,SLC41A2,CAD,MRM3,NRIP3,ZNFX1,NRBP1,BMPR1A,DIRAS1,SPATA5,YPEL1,TP53INP1,MED16,RER1,MTMR12,NPY4R,PIM3,PDGFRA,AGTPBP1,ZNF835,SLC11A2,ZNF157,RASA4,LHPP,C20ORF96,KLHL21,ZNF460,RALY,ZNF557,CAPZB,GPAT4,NUMBL,UGGT1,ASXL1,CAPN15,PACS2,RABGEF1,CHORDC1,NFATC3,SNX11…
TF	Factor: Elk-1; motif: RCCGGAAGTGN	TF:M09904	9.04521e-11	10.0436	8311	2111	1042	19958	RHOA,TGFBR3L,EZH2,HRNR,NME1-NME2,SPAST,PSMD9,AKIRIN1,CKS2,PLEKHA3,THAP5,UBALD2,FBXW8,MCRIP1,TIRAP,ZNF587,TIFA,YY1,MGMT,PURB,ZNF726,SIKE1,SSH3,MRM3,SART3,SPATA5,TTC9C,RER1,NPY4R,ZNF835,TFCP2L1,SRPX2,SUSD6,TEDDM1,TMBIM4,TCN2,ZNF607,LHPP,ATM,KIF5B,KLHL21,ZNF460,RALY,SNX9,ZNF557,ZMAT3,RNF20,CAPZB,AMOTL2,UGGT1,PACS2,RABGEF1,CHORDC1,SNX11,AKT1S1,BORCS5,SEPT7,RAB5C,MMP15,GRSF1,GRWD1,CLN8,CFL1,NDUFB5,TBC…
TF	Factor: Fli-1; motif: NACCGGAARTN; match class: 1	TF:M11400_1	1.01052e-10	9.99545	4278	2111	591	19958	RHOA,EZH2,NME1-NME2,AKIRIN1,CKS2,THAP5,MGMT,PURB,ZNF726,SIKE1,TMED10,MRM3,SPATA5,RER1,RASA4,ATM,ZNF460,RALY,ZNF557,ZMAT3,CAPZB,AMOTL2,UGGT1,ASXL1,RABGEF1,CHORDC1,NFATC3,BORCS5,SEPT7,RAB5C,MMP15,CFL1,ZNF740,MTRF1L,DR1,ARL10,STK35,PTPRJ,GOSR1,ASB6,EIF5A,MAPK4,RPL7L1,SMS,CRIPT,YES1,DAD1,ZNF141,TBC1D15,BICRAL,RPL10A,RRP36,MPLKIP,ZNF107,RNF168,ZNF480,ZNF75A,ARHGAP11A,ZNF284,BTF3L4,TMEM11,NUS1,SUMO1,HA…
TF	Factor: BEN; motif: CAGCGRNV	TF:M01240	1.2921e-10	9.8887	16779	2111	1889	19958	RHOA,SEC63,TGFBR3L,EZH2,SACS,NME1-NME2,PLEKHA6,SPAST,PSMD9,AKIRIN1,CKS2,HOMEZ,NUP205,PLEKHA3,THAP5,GSTO2,UBALD2,FBXW8,SLPI,MCRIP1,CD59,TIRAP,ZNF587,ZNF503,CTNS,ZNF280B,TIFA,YY1,MGMT,PURB,CEP97,ZNF726,SIKE1,ASS1,MAP3K5,CDKN1B,SSH3,ANKMY1,C11ORF58,KLLN,TUBGCP5,TMED10,SLC41A2,C1ORF50,CAD,MRM3,NRIP3,SART3,ZNFX1,ADGRB2,NRBP1,BMPR1A,DIRAS1,SPATA5,YPEL1,TP53INP1,UPK3BL1,MED16,TTC9C,RER1,MTMR12,LCLAT1,NP…
TF	Factor: HES-7; motif: GNCACGYGNN	TF:M11066	1.61014e-10	9.79314	11688	2111	1395	19958	RHOA,SEC63,TGFBR3L,EZH2,SACS,NME1-NME2,PLEKHA6,SPAST,PSMD9,CKS2,HOMEZ,THAP5,GSTO2,UBALD2,FBXW8,MCRIP1,ZNF587,ZNF503,ZNF280B,YY1,MGMT,PURB,CEP97,ASS1,MAP3K5,CDKN1B,SSH3,ANKMY1,TUBGCP5,TMED10,SLC41A2,C1ORF50,CAD,MRM3,NRIP3,SART3,BMPR1A,DIRAS1,SPATA5,YPEL1,TP53INP1,MTMR12,LCLAT1,PIM3,PDGFRA,AGTPBP1,ZNF835,SLC11A2,TFCP2L1,SUSD6,GXYLT2,LONRF2,RASA4,TCN2,ZNF607,DPYSL5,LHPP,ATM,KIF5B,KLHL21,ZNF460,RALY,…
TF	Factor: E2F-1; motif: TTTGGCGCCAAA; match class: 1	TF:M04516_1	1.61239e-10	9.79253	10458	2111	1268	19958	SEC63,EZH2,SPAST,PSMD9,AKIRIN1,CKS2,HOMEZ,PLEKHA3,THAP5,GSTO2,UBALD2,FBXW8,MCRIP1,TIRAP,ZNF587,ZNF503,CTNS,ZNF280B,TIFA,YY1,MGMT,PURB,CEP97,ZNF726,SIKE1,ASS1,MAP3K5,CDKN1B,SSH3,ANKMY1,SLC41A2,C1ORF50,CAD,MRM3,NRIP3,SART3,ADGRB2,NRBP1,BMPR1A,TP53INP1,MED16,MTMR12,LCLAT1,PIM3,KCNA5,SLC11A2,TFCP2L1,SUSD6,ZNF157,GXYLT2,LONRF2,TMBIM4,RASA4,ZNF607,DPYSL5,LHPP,ATM,KIF5B,KLHL21,RALY,SNX9,ZMAT3,RNF20,CAPZ…
TF	Factor: Elf-1; motif: NANCCGGAAGTN	TF:M11451	1.71354e-10	9.76611	7015	2111	899	19958	RHOA,C1ORF116,TGFBR3L,EZH2,NME1-NME2,PSMD9,AKIRIN1,CKS2,THAP5,UBALD2,FBXW8,MCRIP1,TIRAP,ZNF587,YY1,MGMT,PURB,ZNF726,SIKE1,SSH3,SPATA5,TTC9C,RER1,LCLAT1,PIM3,SUSD6,TMBIM4,ZNF607,LHPP,ATM,KLHL21,ZNF460,RALY,SNX9,ZNF557,ZMAT3,RNF20,CAPZB,UGGT1,ASXL1,PACS2,RABGEF1,CHORDC1,NFATC3,SNX11,AKT1S1,BORCS5,SEPT7,RAB5C,MMP15,GRSF1,GRWD1,CLN8,CFL1,TRIR,NDUFB5,TBC1D13,ZNF740,MTRF1L,CARNMT1,DR1,NCMAP,A1BG,ARL10,…
TF	Factor: AP-2gamma; motif: GCCYNNGGS	TF:M00470	1.73311e-10	9.76117	9612	2111	1179	19958	SEC63,TGFBR3L,EZH2,PLEKHA6,AKIRIN1,CKS2,HOMEZ,PLEKHA3,UBALD2,FBXW8,MCRIP1,TIRAP,PAQR7,ZNF503,CTNS,ZNF280B,TIFA,YY1,PURB,ASS1,MAP3K5,CDKN1B,SSH3,ANKMY1,C11ORF58,KLLN,SLC41A2,C1ORF50,CAD,NRIP3,SART3,ZNFX1,ADGRB2,NRBP1,BMPR1A,DIRAS1,SPATA5,YPEL1,TP53INP1,UPK3BL1,MED16,TTC9C,RER1,MTMR12,NPY4R,PIM3,AGTPBP1,SLC11A2,TFCP2L1,SUSD6,ZNF157,GXYLT2,LONRF2,RASA4,ZNF607,DPYSL5,LHPP,ATM,RALY,SNX9,ZNF557,CAPZB,A…
TF	Factor: ELF4; motif: NCCACTTCCGGNNNN	TF:M12601	1.74741e-10	9.75761	5767	2111	760	19958	RHOA,EZH2,NME1-NME2,PSMD9,AKIRIN1,CKS2,THAP5,UBALD2,FBXW8,MCRIP1,TIRAP,ZNF587,MGMT,PURB,ZNF726,SIKE1,SSH3,BMPR1A,SPATA5,RER1,PIM3,SUSD6,TMBIM4,ZNF607,ATM,ZNF460,RALY,SNX9,ZNF557,ZMAT3,RNF20,UGGT1,ASXL1,PACS2,RABGEF1,CHORDC1,SNX11,AKT1S1,BORCS5,SEPT7,RAB5C,MMP15,GRWD1,NDUFB5,TBC1D13,ZNF740,MTRF1L,CARNMT1,DR1,A1BG,BOLA1,STK35,BROX,ASB6,EIF4H,FYTTD1,EIF5A,ZSWIM9,GNPTG,ZNF48,RPL7L1,SMS,CRIPT,TNPO1,PD…
TF	Factor: TIEG1; motif: NCCCNSNCCCCGCCCCC; match class: 1	TF:M12351_1	1.75476e-10	9.75578	8412	2111	1051	19958	RHOA,TGFBR3L,EZH2,PLEKHA6,SPAST,AKIRIN1,CKS2,NUP205,UBALD2,FBXW8,MCRIP1,CTNS,ZNF280B,YY1,MGMT,PURB,ASS1,CDKN1B,SSH3,SLC41A2,C1ORF50,CAD,NRIP3,ZNFX1,NRBP1,BMPR1A,YPEL1,TP53INP1,MED16,RER1,PIM3,AGTPBP1,SLC11A2,SUSD6,LONRF2,RASA4,TCN2,DPYSL5,LHPP,C20ORF96,KIF5B,KLHL21,RALY,SNX9,ZNF557,CAPZB,AMOTL2,GPAT4,NUMBL,LIX1L,UGGT1,EIF2AK2,ASXL1,CAPN15,PACS2,NFATC3,SNX11,AKT1S1,SEPT7,ZBTB7B,RAB5C,MMP15,COL27A1…
TF	Factor: E2F-4; motif: TTTTGGCGCCAWWN; match class: 1	TF:M11535_1	2.01705e-10	9.69528	6675	2111	861	19958	EZH2,NME1-NME2,SPAST,PSMD9,AKIRIN1,CKS2,HOMEZ,THAP5,GSTO2,UBALD2,FBXW8,ZNF503,CTNS,ZNF280B,TIFA,PURB,CEP97,ZNF726,SIKE1,ASS1,MAP3K5,SSH3,ANKMY1,SLC41A2,MRM3,SART3,NRBP1,MED16,MTMR12,LCLAT1,PIM3,KCNA5,SLC11A2,SUSD6,ZNF157,TMBIM4,RASA4,ZNF607,DPYSL5,ATM,C20ORF96,KLHL21,RALY,CAPZB,AMOTL2,ASXL1,CAPN15,PACS2,NFATC3,BORCS5,SEPT7,ZBTB7B,MMP15,GRSF1,GRWD1,COL27A1,CFL1,TRIR,FAXC,TAF8,CARNMT1,CRY2,NCMAP,A1…
TF	Factor: E2F-1; motif: NTTTTGGCGCCAWWWN	TF:M11533	2.11019e-10	9.67568	13393	2111	1566	19958	RHOA,SEC63,TGFBR3L,EZH2,SACS,NME1-NME2,SPAST,PSMD9,AKIRIN1,CKS2,HOMEZ,NUP205,THAP5,GSTO2,UBALD2,FBXW8,TIRAP,ZNF587,ZNF503,CTNS,ZNF280B,TIFA,YY1,MGMT,PURB,CEP97,SIKE1,ASS1,MAP3K5,CDKN1B,SSH3,ANKMY1,C11ORF58,TUBGCP5,TMED10,SLC41A2,CAD,MRM3,NRIP3,SART3,ZNFX1,ADGRB2,NRBP1,BMPR1A,YPEL1,TP53INP1,MED16,TTC9C,MTMR12,LCLAT1,NPY4R,PIM3,PDGFRA,KCNA5,SLC11A2,SUSD6,ZNF157,TMBIM4,RASA4,ZNF607,DPYSL5,ATM,C20ORF…
TF	Factor: ESE-1; motif: NSMGGAARTN	TF:M02055	2.23101e-10	9.6515	7661	2111	969	19958	RHOA,EZH2,HRNR,SACS,NME1-NME2,AKIRIN1,CKS2,NUP205,PLEKHA3,THAP5,FBXW8,MCRIP1,ZNF587,CTNS,TIFA,YY1,PURB,ZNF726,SIKE1,SSH3,KLLN,TUBGCP5,SART3,SPATA5,TTC9C,RER1,KCNA5,SRPX2,TEDDM1,TMBIM4,TCN2,ZNF607,ATM,KLHL21,ZNF460,RALY,SNX9,ZNF557,ZMAT3,RNF20,AMOTL2,UGGT1,PACS2,RABGEF1,CHORDC1,SNX11,AKT1S1,BORCS5,SEPT7,RAB5C,MMP15,GRSF1,GRWD1,CFL1,NDUFB5,TBC1D13,ZNF740,IRAK3,MTRF1L,CARNMT1,DR1,BOLA1,STK35,GOSR1,B…
TF	Factor: ESE-1; motif: NSMGGAARTN	TF:M01214	2.23101e-10	9.6515	7661	2111	969	19958	RHOA,EZH2,HRNR,SACS,NME1-NME2,AKIRIN1,CKS2,NUP205,PLEKHA3,THAP5,FBXW8,MCRIP1,ZNF587,CTNS,TIFA,YY1,PURB,ZNF726,SIKE1,SSH3,KLLN,TUBGCP5,SART3,SPATA5,TTC9C,RER1,KCNA5,SRPX2,TEDDM1,TMBIM4,TCN2,ZNF607,ATM,KLHL21,ZNF460,RALY,SNX9,ZNF557,ZMAT3,RNF20,AMOTL2,UGGT1,PACS2,RABGEF1,CHORDC1,SNX11,AKT1S1,BORCS5,SEPT7,RAB5C,MMP15,GRSF1,GRWD1,CFL1,NDUFB5,TBC1D13,ZNF740,IRAK3,MTRF1L,CARNMT1,DR1,BOLA1,STK35,GOSR1,B…
TF	Factor: ESE-1; motif: NWTRCGGAWGCN	TF:M11382	2.43437e-10	9.61361	10498	2111	1271	19958	RHOA,C1ORF116,TGFBR3L,EZH2,SACS,PSMD9,AKIRIN1,CKS2,HOMEZ,NUP205,PLEKHA3,THAP5,GSTO2,MCRIP1,TIRAP,ZNF503,MGMT,PURB,ZNF726,SIKE1,CDKN1B,SSH3,KLLN,TMED10,C1ORF50,MRM3,NRIP3,ADGRB2,NRBP1,BMPR1A,DIRAS1,SPATA5,YPEL1,TP53INP1,TTC9C,RER1,MTMR12,LCLAT1,NPY4R,PIM3,KCNA5,TEDDM1,TMBIM4,RASA4,ZNF607,LHPP,ATM,KIF5B,ZNF460,RALY,ZNF557,ZMAT3,RNF20,CAPZB,AMOTL2,UGGT1,EIF2AK2,ASXL1,CAPN15,RABGEF1,CHORDC1,NFATC3,SN…
TF	Factor: Erg; motif: ACCGGAAGTN	TF:M02062	2.6684e-10	9.57375	8182	2111	1025	19958	RHOA,TGFBR3L,EZH2,NME1-NME2,PSMD9,AKIRIN1,CKS2,THAP5,UBALD2,FBXW8,MCRIP1,TIRAP,ZNF587,CTNS,TIFA,MGMT,PURB,CEP97,ZNF726,SIKE1,SSH3,TMED10,MRM3,SART3,SPATA5,RER1,LCLAT1,PIM3,SLC11A2,SUSD6,ZNF157,TMBIM4,ZNF607,ATM,C20ORF96,KIF5B,ZNF460,RALY,SNX9,ZNF557,ZMAT3,RNF20,CAPZB,UGGT1,ASXL1,PACS2,RABGEF1,CHORDC1,NFATC3,SNX11,AKT1S1,BORCS5,SEPT7,MMP15,GRSF1,GRWD1,COL27A1,CLN8,CFL1,NDUFB5,TBC1D13,ZNF740,MTRF1L…
TF	Factor: BEN; motif: CAGCGRNV; match class: 1	TF:M01240_1	2.76262e-10	9.55868	13501	2111	1576	19958	RHOA,SEC63,EZH2,SACS,SPAST,PSMD9,AKIRIN1,CKS2,NUP205,PLEKHA3,THAP5,GSTO2,UBALD2,MCRIP1,CD59,TIRAP,ZNF587,ZNF503,CTNS,ZNF280B,TIFA,YY1,MGMT,PURB,CEP97,ZNF726,SIKE1,ASS1,MAP3K5,CDKN1B,SSH3,ANKMY1,C11ORF58,KLLN,TUBGCP5,TMED10,SLC41A2,C1ORF50,CAD,MRM3,NRIP3,SART3,ZNFX1,ADGRB2,NRBP1,BMPR1A,DIRAS1,SPATA5,YPEL1,TP53INP1,UPK3BL1,TTC9C,RER1,MTMR12,LCLAT1,PIM3,KCNA5,AGTPBP1,ZNF835,SLC11A2,TFCP2L1,SUSD6,GXY…
TF	Factor: RNF96; motif: BCCCGCRGCC; match class: 1	TF:M01199_1	2.84807e-10	9.54545	4438	2111	607	19958	RHOA,EZH2,CKS2,UBALD2,MCRIP1,YY1,PURB,ASS1,CDKN1B,ANKMY1,KLLN,SLC41A2,NRIP3,SART3,ADGRB2,DIRAS1,YPEL1,TP53INP1,RER1,PIM3,AGTPBP1,SLC11A2,TFCP2L1,LONRF2,RASA4,DPYSL5,LHPP,KLHL21,SNX9,NUMBL,LIX1L,CAPN15,PACS2,RABGEF1,BORCS5,SEPT7,MMP15,GRSF1,CLN8,CFL1,TAF8,CARNMT1,NCMAP,ARL10,ZDHHC24,STK35,PTPRJ,EIF4H,FYTTD1,CBX6,PARD3,EIF5A,MAPK4,GNPTG,LDHB,ESF1,SMS,YES1,MRTO4,ZNF141,AKT3,FAM83F,B3GALNT2,TUBB2A,VA…
TF	Factor: BTEB3; motif: CCNNSCCNSCCCCKCCCCC	TF:M09826	2.86746e-10	9.5425	11733	2111	1398	19958	RHOA,SEC63,TGFBR3L,EZH2,PLEKHA6,SPAST,PSMD9,AKIRIN1,CKS2,HOMEZ,NUP205,UBALD2,FBXW8,MCRIP1,TIRAP,PAQR7,ZNF503,CTNS,ZNF280B,YY1,MGMT,PURB,ASS1,MAP3K5,CDKN1B,SSH3,TUBGCP5,SLC41A2,CAD,NRIP3,ZNFX1,ADGRB2,NRBP1,BMPR1A,YPEL1,TP53INP1,MED16,RER1,NPY4R,PIM3,PDGFRA,KCNA5,AGTPBP1,ZNF835,TFCP2L1,SRPX2,SUSD6,LONRF2,RASA4,TCN2,DPYSL5,LHPP,ATM,C20ORF96,KIF5B,KLHL21,RALY,SNX9,ZNF557,RNF20,CAPZB,AMOTL2,GPAT4,NUMB…
TF	Factor: Sp2; motif: GYCCCGCCYCYNNNN	TF:M07129	3.16866e-10	9.49912	6416	2111	831	19958	RHOA,SEC63,EZH2,PLEKHA6,SPAST,PSMD9,UBALD2,FBXW8,MCRIP1,PAQR7,CTNS,YY1,MGMT,PURB,ASS1,SSH3,ANKMY1,TUBGCP5,SLC41A2,C1ORF50,CAD,NRIP3,ZNFX1,NRBP1,BMPR1A,YPEL1,TP53INP1,MED16,TTC9C,NPY4R,PIM3,PDGFRA,AGTPBP1,TFCP2L1,SUSD6,RASA4,LHPP,C20ORF96,RALY,ZNF557,CAPZB,GPAT4,NUMBL,EIF2AK2,ASXL1,CAPN15,PACS2,RABGEF1,NFATC3,SNX11,AKT1S1,BORCS5,SEPT7,ZBTB7B,RAB5C,MMP15,CLN8,TRIR,TBC1D13,ZNF844,TAF8,MTRF1L,CRY2,NC…
TF	Factor: Rb:E2F-1:DP-1; motif: TTTSGCGC	TF:M00740	3.17651e-10	9.49805	10659	2111	1287	19958	RHOA,EZH2,SACS,NME1-NME2,SPAST,PSMD9,CKS2,NUP205,THAP5,UBALD2,FBXW8,MCRIP1,TIRAP,ZNF587,ZNF503,CTNS,ZNF280B,YY1,PURB,CEP97,ZNF726,SIKE1,ASS1,CDKN1B,SSH3,ANKMY1,C11ORF58,KLLN,TUBGCP5,TMED10,SLC41A2,CAD,NRIP3,SART3,ZNFX1,BMPR1A,SPATA5,YPEL1,MED16,TTC9C,RER1,LCLAT1,PIM3,PDGFRA,KCNA5,AGTPBP1,TFCP2L1,SUSD6,GXYLT2,TMBIM4,ZNF607,DPYSL5,C20ORF96,KIF5B,KLHL21,ZNF460,RALY,SNX9,CAPZB,AMOTL2,UGGT1,EIF2AK2,AS…
TF	Factor: ETS1; motif: ACCGGAARYN; match class: 1	TF:M03977_1	3.20524e-10	9.49414	4770	2111	645	19958	RHOA,EZH2,NME1-NME2,AKIRIN1,CKS2,THAP5,UBALD2,FBXW8,MGMT,PURB,ZNF726,SIKE1,TMED10,MRM3,NRBP1,SPATA5,RER1,RASA4,ZNF607,ATM,ZNF460,RALY,ZNF557,ZMAT3,CAPZB,AMOTL2,UGGT1,ASXL1,CAPN15,RABGEF1,CHORDC1,NFATC3,BORCS5,SEPT7,RAB5C,MMP15,GRWD1,CFL1,ZNF740,MTRF1L,DR1,ARL10,STK35,PTPRJ,GOSR1,ASB6,EIF5A,RPL7L1,SMS,CRIPT,YES1,DAD1,ZNF141,TBC1D15,BICRAL,TUBB2A,TGS1,RPL10A,RRP36,MPLKIP,RNF168,ZNF480,ZNF75A,ARHGAP…
TF	Factor: WT1; motif: GNGGGGGCGGGG	TF:M03893	3.25913e-10	9.4869	8475	2111	1056	19958	RHOA,SEC63,EZH2,PLEKHA6,SPAST,NUP205,UBALD2,FBXW8,MCRIP1,CTNS,TIFA,YY1,MGMT,PURB,ASS1,SSH3,KLLN,TUBGCP5,TMED10,SLC41A2,C1ORF50,NRIP3,ZNFX1,ADGRB2,NRBP1,BMPR1A,DIRAS1,YPEL1,TP53INP1,MED16,TTC9C,RER1,MTMR12,NPY4R,PIM3,PDGFRA,AGTPBP1,SLC11A2,SUSD6,LONRF2,RASA4,DPYSL5,LHPP,KIF5B,KLHL21,RALY,SNX9,ZNF557,CAPZB,GPAT4,NUMBL,LIX1L,UGGT1,EIF2AK2,ASXL1,PACS2,RABGEF1,CHORDC1,NFATC3,SNX11,AKT1S1,BORCS5,SEPT7,…
TF	Factor: ZNF501; motif: NNNCSACGCGAACAC	TF:M12085	3.38789e-10	9.47007	8653	2111	1075	19958	SEC63,EZH2,SPAST,PSMD9,AKIRIN1,HOMEZ,NUP205,THAP5,UBALD2,CD59,TIRAP,ZNF503,ZNF280B,YY1,CDKN1B,ANKMY1,KLLN,TMED10,C1ORF50,MRM3,ZNFX1,BMPR1A,DIRAS1,MED16,RER1,LCLAT1,PDGFRA,KCNA5,ZNF835,SLC11A2,SUSD6,DPYSL5,KIF5B,KLHL21,RALY,SNX9,ZMAT3,CAPZB,AMOTL2,GPAT4,NUMBL,UGGT1,EIF2AK2,ASXL1,CAPN15,PACS2,RABGEF1,CHORDC1,BORCS5,SEPT7,RAB5C,MMP15,GRWD1,COL27A1,CFL1,TRIR,FAXC,DR1,ZDHHC24,STK35,LIMA1,PTPRJ,ASB6,EI…
TF	Factor: AP-2alpha; motif: GCCNNNRGS	TF:M00469	3.68477e-10	9.43359	5272	2111	702	19958	AKIRIN1,CKS2,UBALD2,TIRAP,CTNS,ZNF280B,TIFA,YY1,PURB,ASS1,SSH3,C11ORF58,C1ORF50,NRIP3,SART3,ADGRB2,DIRAS1,SPATA5,TP53INP1,TTC9C,NPY4R,PIM3,AGTPBP1,SUSD6,GXYLT2,DPYSL5,RALY,SNX9,CAPZB,AMOTL2,GPAT4,NUMBL,EIF2AK2,CAPN15,PACS2,NFATC3,SEPT7,MMP15,COL27A1,CLN8,CFL1,TRIR,FAXC,IRAK3,MTRF1L,NCMAP,ARL10,ZDHHC24,LIMA1,PTPRJ,GOSR1,CBX6,PARD3,IBTK,MAPK4,FAM118A,GNPTG,MYBL2,CD55,ISL2,AKT3,BTNL3,FAM83F,FUS,BICR…
TF	Factor: SP1; motif: NCCCCKCCCCC	TF:M07226	3.72619e-10	9.42873	8460	2111	1054	19958	RHOA,SEC63,EZH2,PLEKHA6,SPAST,PSMD9,AKIRIN1,NUP205,UBALD2,FBXW8,MCRIP1,PAQR7,CTNS,ZNF280B,TIFA,YY1,MGMT,PURB,ASS1,CDKN1B,SSH3,ANKMY1,TUBGCP5,TMED10,SLC41A2,CAD,NRIP3,ZNFX1,ADGRB2,NRBP1,BMPR1A,YPEL1,TP53INP1,MED16,NPY4R,PIM3,PDGFRA,AGTPBP1,SUSD6,RASA4,DPYSL5,LHPP,ATM,C20ORF96,RALY,SNX9,ZNF557,CAPZB,GPAT4,NUMBL,LIX1L,EIF2AK2,ASXL1,CAPN15,PACS2,RABGEF1,NFATC3,SNX11,AKT1S1,BORCS5,SEPT7,ZBTB7B,RAB5C,M…
TF	Factor: AP-2; motif: GSCCSCRGGCNRNRNN	TF:M00800	4.11028e-10	9.38613	9305	2111	1144	19958	RHOA,C1ORF116,SEC63,EZH2,SPAST,AKIRIN1,CKS2,PLEKHA3,UBALD2,FBXW8,MCRIP1,TIRAP,PAQR7,CTNS,ZNF280B,TIFA,YY1,PURB,CEP97,ZNF726,SIKE1,ASS1,MAP3K5,CDKN1B,SSH3,ANKMY1,KLLN,TUBGCP5,SLC41A2,C1ORF50,NRIP3,ZNFX1,ADGRB2,NRBP1,BMPR1A,TP53INP1,RER1,MTMR12,NPY4R,PIM3,AGTPBP1,TFCP2L1,SUSD6,GXYLT2,LONRF2,ZNF607,DPYSL5,LHPP,KIF5B,KLHL21,ZNF460,RALY,SNX9,ZNF557,ZMAT3,CAPZB,AMOTL2,NUMBL,ASXL1,CAPN15,PACS2,CHORDC1,B…
TF	Factor: ELK1; motif: NACTTCCGSCGGAAGYN	TF:M03971	4.34558e-10	9.36195	11471	2111	1370	19958	RHOA,C1ORF116,SEC63,EZH2,SACS,NME1-NME2,SPAST,PSMD9,AKIRIN1,CKS2,HOMEZ,PLEKHA3,THAP5,GSTO2,UBALD2,FBXW8,MCRIP1,CTNS,MGMT,PURB,MAP3K5,CDKN1B,SSH3,C11ORF58,KLLN,TMED10,SLC41A2,C1ORF50,MRM3,NRIP3,SART3,ZNFX1,NRBP1,BMPR1A,SPATA5,TP53INP1,UPK3BL1,MED16,TTC9C,RER1,MTMR12,PIM3,KCNA5,SLC11A2,SRPX2,SUSD6,TEDDM1,LONRF2,TMBIM4,ZNF607,DPYSL5,ATM,KIF5B,ZNF460,RALY,SNX9,ZNF557,ZMAT3,RNF20,AMOTL2,GPAT4,LIX1L,UG…
TF	Factor: ERG; motif: ACCGGAART	TF:M01752	4.47412e-10	9.34929	9600	2111	1175	19958	RHOA,TGFBR3L,EZH2,NME1-NME2,SPAST,PSMD9,AKIRIN1,CKS2,THAP5,GSTO2,UBALD2,FBXW8,MCRIP1,TIRAP,ZNF587,CTNS,TIFA,YY1,MGMT,PURB,CEP97,ZNF726,SIKE1,SSH3,TMED10,MRM3,SART3,SPATA5,TP53INP1,TTC9C,RER1,LCLAT1,NPY4R,PIM3,AGTPBP1,SUSD6,ZNF157,TEDDM1,TMBIM4,ZNF607,LHPP,ATM,C20ORF96,KIF5B,KLHL21,ZNF460,RALY,SNX9,ZNF557,ZMAT3,RNF20,CAPZB,AMOTL2,UGGT1,ASXL1,PACS2,RABGEF1,CHORDC1,NFATC3,SNX11,AKT1S1,BORCS5,SEPT7,R…
TF	Factor: Elk-1; motif: NNCCGGAAGTN; match class: 1	TF:M11435_1	4.82973e-10	9.31608	5836	2111	765	19958	RHOA,EZH2,PSMD9,AKIRIN1,CKS2,THAP5,MCRIP1,TIRAP,CTNS,MGMT,PURB,ZNF726,SIKE1,SSH3,TMED10,MRM3,NRBP1,TP53INP1,TTC9C,RER1,MTMR12,PIM3,TMBIM4,LHPP,ATM,ZNF460,RALY,ZNF557,ZMAT3,RNF20,CAPZB,UGGT1,ASXL1,CAPN15,PACS2,RABGEF1,CHORDC1,SNX11,BORCS5,SEPT7,RAB5C,MMP15,GRSF1,CLN8,CFL1,NDUFB5,ZNF740,MTRF1L,CARNMT1,DR1,ARL10,STK35,SLC1A5,ZNF716,ASB6,EIF4H,PARD3,EIF5A,ZSWIM9,GNPTG,LDHB,AKIP1,SMS,CRIPT,YES1,PDF,MR…
TF	Factor: pax-6; motif: NYACGCNTSRNYGCNYN	TF:M11883	5.45262e-10	9.26339	13701	2111	1594	19958	RHOA,C1ORF116,TGFBR3L,EZH2,NME1-NME2,SPAST,PSMD9,AKIRIN1,CKS2,NUP205,PLEKHA3,THAP5,UBALD2,FBXW8,MCRIP1,ZNF587,ZNF503,ZNF280B,TIFA,YY1,PURB,CEP97,ZNF726,SIKE1,MAP3K5,CDKN1B,SSH3,C11ORF58,KLLN,TMED10,SLC41A2,C1ORF50,CAD,MRM3,NRIP3,ZNFX1,NRBP1,BMPR1A,SPATA5,YPEL1,TP53INP1,UPK3BL1,MED16,TTC9C,RER1,MTMR12,LCLAT1,PIM3,PDGFRA,AGTPBP1,ZNF835,SLC11A2,TFCP2L1,SUSD6,ZNF157,GXYLT2,TEDDM1,LONRF2,RASA4,TCN2,ZN…
TF	Factor: E2F-1; motif: TTTGGCGCCAAA	TF:M04516	5.59203e-10	9.25243	11634	2111	1386	19958	SEC63,EZH2,SPAST,PSMD9,AKIRIN1,CKS2,HOMEZ,PLEKHA3,THAP5,GSTO2,UBALD2,FBXW8,MCRIP1,TIRAP,ZNF587,ZNF503,CTNS,ZNF280B,TIFA,YY1,MGMT,PURB,CEP97,ZNF726,SIKE1,ASS1,MAP3K5,CDKN1B,SSH3,ANKMY1,KLLN,SLC41A2,C1ORF50,CAD,MRM3,NRIP3,SART3,ADGRB2,NRBP1,BMPR1A,TP53INP1,MED16,MTMR12,LCLAT1,PIM3,KCNA5,AGTPBP1,SLC11A2,TFCP2L1,SUSD6,ZNF157,GXYLT2,LONRF2,TMBIM4,RASA4,ZNF607,DPYSL5,LHPP,ATM,C20ORF96,KIF5B,KLHL21,RALY…
TF	Factor: MOVO-B; motif: GNGGGGG	TF:M01104	6.56942e-10	9.18247	10487	2111	1267	19958	RHOA,TGFBR3L,EZH2,PLEKHA6,SPAST,AKIRIN1,CKS2,HOMEZ,NUP205,PLEKHA3,THAP5,UBALD2,FBXW8,MCRIP1,TIRAP,ZNF503,CTNS,ZNF280B,TIFA,YY1,MGMT,PURB,CEP97,SIKE1,ASS1,MAP3K5,CDKN1B,SSH3,ANKMY1,KLLN,TUBGCP5,SLC41A2,CAD,NRIP3,ZNFX1,ADGRB2,NRBP1,BMPR1A,DIRAS1,YPEL1,TP53INP1,MED16,RER1,PIM3,PDGFRA,KCNA5,AGTPBP1,SLC11A2,TFCP2L1,SUSD6,GXYLT2,LONRF2,RASA4,TCN2,DPYSL5,KIF5B,KLHL21,ZNF460,RALY,SNX9,ZMAT3,RNF20,CAPZB,A…
TF	Factor: c-ets-2; motif: ACCGGAWRTN	TF:M02064	9.87345e-10	9.00553	11086	2111	1328	19958	RHOA,C1ORF116,SEC63,TGFBR3L,EZH2,NME1-NME2,SPAST,PSMD9,AKIRIN1,CKS2,THAP5,GSTO2,UBALD2,FBXW8,MCRIP1,TIRAP,ZNF587,CTNS,TIFA,YY1,MGMT,PURB,CEP97,ZNF726,SIKE1,ASS1,SSH3,TUBGCP5,TMED10,C1ORF50,MRM3,SART3,ZNFX1,BMPR1A,DIRAS1,SPATA5,TP53INP1,RER1,MTMR12,NPY4R,PDGFRA,AGTPBP1,SLC11A2,SUSD6,ZNF157,TEDDM1,TMBIM4,ZNF607,LHPP,ATP2B1,ATM,C20ORF96,KIF5B,ZNF460,RALY,SNX9,ZNF557,ZMAT3,RNF20,CAPZB,AMOTL2,UGGT1,AS…
TF	Factor: ATF-3; motif: GGCGCSSNSNGRTSACGTSA	TF:M04744	9.92778e-10	9.00315	10221	2111	1238	19958	RHOA,SEC63,NME1-NME2,PLEKHA6,SPAST,PSMD9,AKIRIN1,CKS2,PLEKHA3,THAP5,GSTO2,FBXW8,MCRIP1,ZNF587,ZNF503,CTNS,YY1,PURB,CEP97,SIKE1,SSH3,ANKMY1,KLLN,TUBGCP5,TMED10,SLC41A2,CAD,MRM3,NRIP3,SART3,ZNFX1,NRBP1,DIRAS1,SPATA5,TP53INP1,UPK3BL1,F2RL2,TTC9C,MTMR12,LCLAT1,KCNA5,AGTPBP1,SRPX2,SUSD6,TMBIM4,TCN2,ZNF607,DPYSL5,ATM,KLHL21,ZNF460,SNX9,ZMAT3,RNF20,CAPZB,AMOTL2,GPAT4,UGGT1,EIF2AK2,CAPN15,PACS2,RABGEF1,N…
TF	Factor: E2F-4:DP-1; motif: TTTSGCGC	TF:M00738	1.0739e-09	8.96904	10042	2111	1219	19958	RHOA,EZH2,SACS,NME1-NME2,SPAST,PSMD9,AKIRIN1,CKS2,NUP205,UBALD2,FBXW8,MCRIP1,TIRAP,ZNF587,ZNF503,CTNS,ZNF280B,TIFA,YY1,PURB,CEP97,ZNF726,ASS1,CDKN1B,ANKMY1,C11ORF58,KLLN,TUBGCP5,TMED10,SLC41A2,CAD,NRIP3,SART3,ZNFX1,BMPR1A,SPATA5,YPEL1,MED16,TTC9C,RER1,LCLAT1,PIM3,PDGFRA,KCNA5,AGTPBP1,TFCP2L1,SUSD6,TMBIM4,DPYSL5,C20ORF96,KIF5B,KLHL21,ZNF460,SNX9,CAPZB,AMOTL2,LIX1L,UGGT1,EIF2AK2,ASXL1,CAPN15,PACS2,…
TF	Factor: c-ets-2; motif: ACCGGAWRTN; match class: 1	TF:M02064_1	1.16464e-09	8.93381	4634	2111	626	19958	RHOA,NME1-NME2,AKIRIN1,CKS2,THAP5,GSTO2,FBXW8,TIRAP,PURB,SIKE1,ASS1,SSH3,MRM3,BMPR1A,SPATA5,RER1,SLC11A2,ZNF607,ATM,ZNF460,RALY,SNX9,ZNF557,ZMAT3,CAPZB,AMOTL2,UGGT1,CAPN15,RABGEF1,CHORDC1,SEPT7,MMP15,GRWD1,NDUFB5,ZNF740,IRAK3,MTRF1L,DR1,ARL10,BOLA1,STK35,SLC1A5,BROX,ASB6,FYTTD1,EIF5A,MAPK4,LDHB,ESF1,RPL7L1,CRIPT,YES1,DAD1,MRTO4,ZNF141,ZNF749,FUS,TBC1D15,BICRAL,TUBB2A,TGS1,RRP36,MPLKIP,ZNF107,RNF1…
TF	Factor: Sp2; motif: GGGGCGGGG	TF:M10435	1.1771e-09	8.92919	7880	2111	988	19958	RHOA,SEC63,EZH2,PLEKHA6,SPAST,PSMD9,AKIRIN1,NUP205,UBALD2,FBXW8,MCRIP1,TIRAP,PAQR7,CTNS,YY1,MGMT,PURB,ASS1,CDKN1B,SSH3,ANKMY1,KLLN,TUBGCP5,TMED10,SLC41A2,CAD,NRIP3,ZNFX1,ADGRB2,NRBP1,BMPR1A,YPEL1,TP53INP1,MED16,NPY4R,PIM3,PDGFRA,AGTPBP1,SUSD6,RASA4,TCN2,LHPP,ATM,C20ORF96,RALY,SNX9,ZNF557,ZMAT3,CAPZB,GPAT4,NUMBL,LIX1L,EIF2AK2,ASXL1,CAPN15,PACS2,RABGEF1,NFATC3,SNX11,AKT1S1,BORCS5,SEPT7,ZBTB7B,RAB5C…
TF	Factor: AP-2beta; motif: GCNNNGGSCNGVGGGN	TF:M01858	1.18301e-09	8.92701	7595	2111	957	19958	SEC63,TGFBR3L,EZH2,SPAST,AKIRIN1,CKS2,HOMEZ,UBALD2,FBXW8,MCRIP1,CTNS,TIFA,YY1,MGMT,PURB,ASS1,MAP3K5,SSH3,ANKMY1,KLLN,TUBGCP5,SLC41A2,C1ORF50,NRIP3,SART3,ADGRB2,NRBP1,BMPR1A,YPEL1,TP53INP1,MED16,MTMR12,TFCP2L1,GXYLT2,LONRF2,RASA4,DPYSL5,LHPP,KLHL21,RALY,SNX9,CAPZB,AMOTL2,NUMBL,LIX1L,EIF2AK2,ASXL1,CAPN15,PACS2,RABGEF1,CHORDC1,AKT1S1,SEPT7,ZBTB7B,MMP15,COL27A1,CLN8,TRIR,FAXC,TBC1D13,ZNF844,IRAK3,MTR…
TF	Factor: E2F-1; motif: NNNSSCGCSAANN; match class: 1	TF:M07250_1	1.25048e-09	8.90292	5646	2111	741	19958	RHOA,SEC63,EZH2,PSMD9,AKIRIN1,NUP205,PLEKHA3,GSTO2,UBALD2,TIRAP,ZNF280B,TIFA,YY1,PURB,ASS1,MAP3K5,CDKN1B,ANKMY1,C11ORF58,KLLN,TUBGCP5,TMED10,SLC41A2,CAD,SART3,ZNFX1,BMPR1A,SPATA5,YPEL1,RER1,LCLAT1,PIM3,PDGFRA,KCNA5,ZNF835,TFCP2L1,DPYSL5,KLHL21,RALY,ZMAT3,CAPZB,AMOTL2,EIF2AK2,ASXL1,CAPN15,PACS2,RABGEF1,CHORDC1,GRSF1,CFL1,TRIR,FAXC,ZNF740,DR1,ARL10,STK35,SLC1A5,PTPRJ,BROX,EIF4H,FYTTD1,CBX6,PARD3,IB…
TF	Factor: AP-2; motif: SNNNCCNCAGGCN	TF:M00915	1.33802e-09	8.87354	9801	2111	1193	19958	RHOA,C1ORF116,SEC63,TGFBR3L,EZH2,SACS,SPAST,AKIRIN1,CKS2,HOMEZ,PLEKHA3,UBALD2,FBXW8,MCRIP1,TIRAP,PAQR7,CTNS,ZNF280B,TIFA,YY1,MGMT,PURB,ASS1,MAP3K5,CDKN1B,SSH3,ANKMY1,KLLN,TUBGCP5,TMED10,SLC41A2,C1ORF50,NRIP3,SART3,NRBP1,BMPR1A,YPEL1,TP53INP1,MED16,TTC9C,RER1,NPY4R,PIM3,KCNA5,AGTPBP1,TFCP2L1,SUSD6,GXYLT2,LONRF2,RASA4,ZNF607,DPYSL5,KIF5B,KLHL21,RALY,SNX9,CAPZB,AMOTL2,GPAT4,NUMBL,LIX1L,CAPN15,PACS2,…
TF	Factor: Fli-1; motif: NACCGGAWWTCCGGTY	TF:M11399	1.34447e-09	8.87145	13161	2111	1538	19958	RHOA,SEC63,TGFBR3L,EZH2,NME1-NME2,PLEKHA6,SPAST,PSMD9,AKIRIN1,CKS2,PLEKHA3,THAP5,GSTO2,UBALD2,SLPI,MCRIP1,TIRAP,ZNF587,PAQR7,ZNF503,CTNS,ZNF280B,TIFA,YY1,MGMT,PURB,CEP97,ZNF726,ASS1,MAP3K5,CDKN1B,SSH3,ANKMY1,TUBGCP5,TMED10,C1ORF50,MRM3,NRIP3,ZNFX1,NRBP1,BMPR1A,DIRAS1,TP53INP1,UPK3BL1,RER1,LCLAT1,NPY4R,PIM3,PDGFRA,KCNA5,AGTPBP1,ZNF835,SLC11A2,TFCP2L1,SUSD6,ZNF157,TMBIM4,RASA4,TCN2,ZNF607,DPYSL5,AT…
TF	Factor: FLI-1; motif: NAYTTCCGGT	TF:M08913	1.37771e-09	8.86084	8477	2111	1052	19958	RHOA,TGFBR3L,EZH2,NME1-NME2,SPAST,PSMD9,AKIRIN1,CKS2,THAP5,GSTO2,FBXW8,MCRIP1,TIRAP,ZNF587,CTNS,TIFA,MGMT,PURB,CEP97,ZNF726,SIKE1,SSH3,TMED10,MRM3,SART3,SPATA5,TP53INP1,TTC9C,RER1,NPY4R,AGTPBP1,TFCP2L1,SUSD6,ZNF157,TMBIM4,ZNF607,LHPP,ATM,KIF5B,ZNF460,RALY,SNX9,ZNF557,ZMAT3,RNF20,CAPZB,UGGT1,ASXL1,PACS2,RABGEF1,CHORDC1,NFATC3,SNX11,AKT1S1,BORCS5,SEPT7,RAB5C,MMP15,GRSF1,GRWD1,CLN8,CFL1,NDUFB5,TBC1D…
TF	Factor: CPBP; motif: NGGGCGG	TF:M05444	1.51601e-09	8.8193	8750	2111	1081	19958	RHOA,SEC63,TGFBR3L,EZH2,PSMD9,AKIRIN1,CKS2,NUP205,PLEKHA3,THAP5,MCRIP1,ZNF503,CTNS,YY1,MGMT,PURB,ZNF726,SIKE1,ASS1,MAP3K5,CDKN1B,SSH3,ANKMY1,TMED10,C1ORF50,MRM3,NRIP3,ZNFX1,NRBP1,BMPR1A,YPEL1,TP53INP1,MED16,TTC9C,RER1,MTMR12,LCLAT1,PIM3,AGTPBP1,TFCP2L1,RASA4,DPYSL5,LHPP,ATM,C20ORF96,KIF5B,KLHL21,ZNF460,RALY,SNX9,ZMAT3,CAPZB,AMOTL2,GPAT4,NUMBL,LIX1L,UGGT1,CAPN15,PACS2,RABGEF1,CHORDC1,AKT1S1,BORCS5…
TF	Factor: Sp6; motif: WGGGCGG	TF:M05361	1.51601e-09	8.8193	8750	2111	1081	19958	RHOA,SEC63,TGFBR3L,EZH2,PSMD9,AKIRIN1,CKS2,NUP205,PLEKHA3,THAP5,MCRIP1,ZNF503,CTNS,YY1,MGMT,PURB,ZNF726,SIKE1,ASS1,MAP3K5,CDKN1B,SSH3,ANKMY1,TMED10,C1ORF50,MRM3,NRIP3,ZNFX1,NRBP1,BMPR1A,YPEL1,TP53INP1,MED16,TTC9C,RER1,MTMR12,LCLAT1,PIM3,AGTPBP1,TFCP2L1,RASA4,DPYSL5,LHPP,ATM,C20ORF96,KIF5B,KLHL21,ZNF460,RALY,SNX9,ZMAT3,CAPZB,AMOTL2,GPAT4,NUMBL,LIX1L,UGGT1,CAPN15,PACS2,RABGEF1,CHORDC1,AKT1S1,BORCS5…
TF	Factor: Sp2; motif: WGGGCGG	TF:M05332	1.51601e-09	8.8193	8750	2111	1081	19958	RHOA,SEC63,TGFBR3L,EZH2,PSMD9,AKIRIN1,CKS2,NUP205,PLEKHA3,THAP5,MCRIP1,ZNF503,CTNS,YY1,MGMT,PURB,ZNF726,SIKE1,ASS1,MAP3K5,CDKN1B,SSH3,ANKMY1,TMED10,C1ORF50,MRM3,NRIP3,ZNFX1,NRBP1,BMPR1A,YPEL1,TP53INP1,MED16,TTC9C,RER1,MTMR12,LCLAT1,PIM3,AGTPBP1,TFCP2L1,RASA4,DPYSL5,LHPP,ATM,C20ORF96,KIF5B,KLHL21,ZNF460,RALY,SNX9,ZMAT3,CAPZB,AMOTL2,GPAT4,NUMBL,LIX1L,UGGT1,CAPN15,PACS2,RABGEF1,CHORDC1,AKT1S1,BORCS5…
TF	Factor: Sp1; motif: GGGGCGGGGC	TF:M07063	1.53353e-09	8.81431	6402	2111	825	19958	RHOA,EZH2,PLEKHA6,SPAST,PSMD9,AKIRIN1,NUP205,UBALD2,FBXW8,MCRIP1,PAQR7,CTNS,YY1,MGMT,PURB,CDKN1B,SSH3,ANKMY1,KLLN,TUBGCP5,TMED10,SLC41A2,CAD,NRIP3,ZNFX1,NRBP1,BMPR1A,YPEL1,TP53INP1,MED16,NPY4R,PIM3,AGTPBP1,RASA4,TCN2,LHPP,C20ORF96,RALY,SNX9,ZNF557,ZMAT3,CAPZB,GPAT4,NUMBL,EIF2AK2,ASXL1,CAPN15,PACS2,RABGEF1,NFATC3,SNX11,AKT1S1,BORCS5,SEPT7,ZBTB7B,RAB5C,MMP15,COL27A1,CLN8,TRIR,TBC1D13,ZNF844,TAF8,NC…
TF	Factor: ELK1; motif: NACTTCCGSCGGAAGYN; match class: 1	TF:M03971_1	1.90156e-09	8.72089	7269	2111	920	19958	RHOA,C1ORF116,SEC63,EZH2,SACS,AKIRIN1,HOMEZ,PLEKHA3,GSTO2,UBALD2,FBXW8,MCRIP1,CTNS,MGMT,PURB,CDKN1B,SSH3,C11ORF58,KLLN,C1ORF50,MRM3,NRIP3,SART3,NRBP1,BMPR1A,TP53INP1,MED16,TTC9C,RER1,MTMR12,PIM3,KCNA5,SLC11A2,SUSD6,LONRF2,TMBIM4,DPYSL5,ATM,ZNF460,SNX9,ZNF557,ZMAT3,AMOTL2,GPAT4,ASXL1,PACS2,CHORDC1,MMP15,GRSF1,COL27A1,CLN8,TBC1D13,ZNF740,ZNF844,CARNMT1,DR1,NCMAP,ARL10,STK35,GOSR1,ASB6,FYTTD1,CBX6,P…
TF	Factor: Erg; motif: NACCGGAARYN	TF:M11392	1.96468e-09	8.70671	8832	2111	1089	19958	RHOA,TGFBR3L,EZH2,NME1-NME2,PSMD9,AKIRIN1,CKS2,HOMEZ,NUP205,THAP5,GSTO2,UBALD2,FBXW8,MCRIP1,TIRAP,ZNF587,CTNS,MGMT,PURB,CEP97,ZNF726,SIKE1,SSH3,ANKMY1,TMED10,MRM3,SART3,NRBP1,SPATA5,TTC9C,RER1,LCLAT1,PIM3,TFCP2L1,SUSD6,ZNF157,TMBIM4,RASA4,ZNF607,ATM,C20ORF96,ZNF460,RALY,SNX9,ZNF557,ZMAT3,RNF20,CAPZB,AMOTL2,UGGT1,ASXL1,PACS2,RABGEF1,CHORDC1,NFATC3,SNX11,AKT1S1,BORCS5,SEPT7,ZBTB7B,RAB5C,MMP15,GRSF1…
TF	Factor: c-ets-1; motif: ACCGGAWGTN	TF:M02063	2.14888e-09	8.66779	7703	2111	967	19958	RHOA,TGFBR3L,NME1-NME2,PSMD9,AKIRIN1,CKS2,THAP5,FBXW8,MCRIP1,TIRAP,ZNF587,CTNS,TIFA,YY1,PURB,ZNF726,SIKE1,SSH3,TMED10,SPATA5,TTC9C,RER1,SLC11A2,SUSD6,TEDDM1,TMBIM4,ZNF607,ATM,KIF5B,KLHL21,ZNF460,RALY,SNX9,ZNF557,ZMAT3,RNF20,CAPZB,AMOTL2,UGGT1,PACS2,RABGEF1,CHORDC1,AKT1S1,SEPT7,RAB5C,MMP15,GRSF1,GRWD1,CLN8,CFL1,NDUFB5,TBC1D13,ZNF740,MTRF1L,CARNMT1,DR1,ARL10,BOLA1,STK35,SLC1A5,BROX,ASB6,FYTTD1,PARD…
TF	Factor: Kaiso; motif: TCTCGCGAG; match class: 1	TF:M04691_1	2.40651e-09	8.61861	10706	2111	1286	19958	RHOA,SEC63,EZH2,NME1-NME2,SPAST,PSMD9,HOMEZ,PLEKHA3,THAP5,GSTO2,UBALD2,SLPI,MCRIP1,ZNF587,ZNF503,CTNS,ZNF280B,TIFA,YY1,MGMT,PURB,ZNF726,ASS1,MAP3K5,CDKN1B,SSH3,ANKMY1,C11ORF58,TUBGCP5,TMED10,CAD,MRM3,NRIP3,SART3,ZNFX1,ADGRB2,NRBP1,BMPR1A,DIRAS1,YPEL1,UPK3BL1,MED16,RER1,LCLAT1,PIM3,KCNA5,ZNF835,SLC11A2,TFCP2L1,TMBIM4,TCN2,DPYSL5,C20ORF96,KIF5B,KLHL21,RNF20,CAPZB,AMOTL2,UGGT1,EIF2AK2,ASXL1,CAPN15,C…
TF	Factor: Sp3; motif: GGGGCGGGGSNN	TF:M07615	2.4496e-09	8.61091	6966	2111	886	19958	RHOA,SEC63,EZH2,PLEKHA6,SPAST,PSMD9,AKIRIN1,NUP205,UBALD2,FBXW8,MCRIP1,TIRAP,PAQR7,CTNS,YY1,MGMT,PURB,CDKN1B,SSH3,ANKMY1,KLLN,TUBGCP5,TMED10,SLC41A2,CAD,NRIP3,ZNFX1,ADGRB2,NRBP1,BMPR1A,YPEL1,TP53INP1,MED16,NPY4R,PIM3,AGTPBP1,RASA4,TCN2,LHPP,ATM,C20ORF96,RALY,SNX9,ZNF557,ZMAT3,CAPZB,GPAT4,NUMBL,LIX1L,EIF2AK2,ASXL1,CAPN15,PACS2,RABGEF1,NFATC3,SNX11,AKT1S1,BORCS5,SEPT7,ZBTB7B,RAB5C,MMP15,COL27A1,CLN…
TF	Factor: AP2; motif: GCCYGSGGSN	TF:M08867	3.07629e-09	8.51197	10253	2111	1238	19958	RHOA,SEC63,EZH2,AKIRIN1,CKS2,PLEKHA3,THAP5,GSTO2,UBALD2,FBXW8,MCRIP1,CD59,TIRAP,PAQR7,CTNS,ZNF280B,TIFA,YY1,MGMT,PURB,ASS1,MAP3K5,SSH3,ANKMY1,KLLN,SLC41A2,C1ORF50,NRIP3,SART3,ZNFX1,ADGRB2,NRBP1,BMPR1A,SPATA5,TP53INP1,MED16,TTC9C,RER1,NPY4R,PIM3,AGTPBP1,SUSD6,GXYLT2,LONRF2,TCN2,ZNF607,DPYSL5,LHPP,KIF5B,KLHL21,RALY,SNX9,ZNF557,CAPZB,AMOTL2,GPAT4,NUMBL,LIX1L,EIF2AK2,CAPN15,PACS2,RABGEF1,NFATC3,SEPT7…
TF	Factor: nerf; motif: NNNCCGGAAGTGN	TF:M09901	3.87324e-09	8.41193	5470	2111	718	19958	RHOA,EZH2,NME1-NME2,PSMD9,AKIRIN1,CKS2,THAP5,UBALD2,FBXW8,MCRIP1,TIRAP,ZNF587,MGMT,PURB,ZNF726,SIKE1,SSH3,SPATA5,RER1,SUSD6,TMBIM4,ZNF607,ATM,KLHL21,ZNF460,RALY,SNX9,ZNF557,ZMAT3,RNF20,UGGT1,PACS2,RABGEF1,CHORDC1,SNX11,AKT1S1,BORCS5,RAB5C,MMP15,GRWD1,NDUFB5,TBC1D13,ZNF740,MTRF1L,CARNMT1,DR1,A1BG,ARL10,BOLA1,STK35,BROX,ASB6,EIF4H,FYTTD1,EIF5A,ZSWIM9,GNPTG,RPL7L1,SMS,CRIPT,TNPO1,PDF,ZNF141,DCTN6,BI…
TF	Factor: ERM; motif: NNCACTTCCGGNN	TF:M12603	4.01964e-09	8.39581	7207	2111	911	19958	RHOA,TGFBR3L,EZH2,HRNR,NME1-NME2,SPAST,PSMD9,AKIRIN1,CKS2,PLEKHA3,THAP5,UBALD2,FBXW8,MCRIP1,TIRAP,ZNF587,TIFA,MGMT,PURB,ZNF726,SIKE1,SSH3,MRM3,SART3,SPATA5,RER1,MTMR12,LCLAT1,PIM3,SRPX2,SUSD6,TEDDM1,TMBIM4,TCN2,ZNF607,ATM,ZNF460,RALY,SNX9,ZNF557,ZMAT3,RNF20,CAPZB,AMOTL2,UGGT1,ASXL1,PACS2,RABGEF1,CHORDC1,SNX11,AKT1S1,BORCS5,SEPT7,MMP15,GRWD1,COL27A1,CLN8,CFL1,NDUFB5,TBC1D13,ZNF740,TAF8,MTRF1L,DR1,…
TF	Factor: Pax-5; motif: RRMSWGANWYCTNRAGCGKRACSRYNSM	TF:M00144	4.83251e-09	8.31583	13457	2111	1564	19958	SEC63,TGFBR3L,EZH2,SACS,NME1-NME2,SPAST,PSMD9,AKIRIN1,CKS2,HOMEZ,NUP205,PLEKHA3,GSTO2,UBALD2,FBXW8,MCRIP1,TIRAP,PAQR7,ZNF503,CTNS,TIFA,YY1,MGMT,PURB,CEP97,ZNF726,SIKE1,ASS1,MAP3K5,CDKN1B,ANKMY1,C11ORF58,KLLN,TUBGCP5,TMED10,SLC41A2,C1ORF50,CAD,NRIP3,ZNFX1,ADGRB2,NRBP1,BMPR1A,DIRAS1,SPATA5,YPEL1,TP53INP1,UPK3BL1,MED16,F2RL2,TTC9C,RER1,NPY4R,PIM3,PDGFRA,KCNA5,ZNF835,SLC11A2,TFCP2L1,SRPX2,SUSD6,GXYLT…
TF	Factor: pax-6; motif: NYACGCNTSRNYGCNYN; match class: 1	TF:M11883_1	4.83394e-09	8.3157	7928	2111	989	19958	RHOA,TGFBR3L,EZH2,SPAST,NUP205,PLEKHA3,THAP5,UBALD2,MCRIP1,ZNF587,ZNF503,ZNF280B,YY1,CEP97,ZNF726,MAP3K5,KLLN,TMED10,SLC41A2,C1ORF50,CAD,MRM3,NRBP1,SPATA5,UPK3BL1,MED16,TTC9C,MTMR12,PDGFRA,AGTPBP1,SLC11A2,TFCP2L1,SUSD6,GXYLT2,LONRF2,RASA4,ZNF607,ATM,KLHL21,ZNF460,RALY,UGGT1,ASXL1,CAPN15,PACS2,RABGEF1,BORCS5,SEPT7,RAB5C,MMP15,CFL1,TRIR,NDUFB5,ZNF740,ZNF844,TAF8,CARNMT1,DR1,BOLA1,STK35,SLC1A5,LIMA1…
TF	Factor: meis1:Elf-1; motif: NTGCCGGAAGTN; match class: 1	TF:M08377_1	4.97007e-09	8.30364	5123	2111	678	19958	RHOA,PSMD9,CKS2,THAP5,FBXW8,MCRIP1,MGMT,PURB,CEP97,ZNF726,MAP3K5,CDKN1B,SSH3,ANKMY1,TMED10,SART3,ADGRB2,NRBP1,BMPR1A,DIRAS1,TTC9C,RER1,LCLAT1,TMBIM4,LHPP,ATM,ZNF460,RALY,SNX9,ZMAT3,RNF20,UGGT1,ASXL1,PACS2,RABGEF1,CHORDC1,NFATC3,BORCS5,RAB5C,MMP15,CLN8,CFL1,NDUFB5,MTRF1L,CARNMT1,CRY2,DR1,ARL10,STK35,BROX,ZNF716,ASB6,PARD3,ZSWIM9,GNPTG,AKIP1,RPL7L1,CRIPT,TNPO1,ZNF141,B3GALNT2,TGS1,RPL10A,HEY2,DHODH…
TF	Factor: GABP-alpha; motif: NNNRCCGGAAGTGN	TF:M09935	5.19089e-09	8.28476	4512	2111	608	19958	RHOA,NME1-NME2,PSMD9,AKIRIN1,CKS2,THAP5,FBXW8,MCRIP1,ZNF587,PURB,SIKE1,SSH3,SPATA5,TTC9C,RER1,SUSD6,TMBIM4,ZNF607,ATM,KIF5B,KLHL21,ZNF460,RALY,SNX9,ZNF557,ZMAT3,RNF20,CAPZB,UGGT1,PACS2,RABGEF1,CHORDC1,AKT1S1,RAB5C,MMP15,GRSF1,GRWD1,NDUFB5,TBC1D13,ZNF740,MTRF1L,CARNMT1,DR1,BOLA1,STK35,ASB6,FYTTD1,EIF5A,MAPK4,ZSWIM9,GNPTG,ZNF48,RPL7L1,SMS,CRIPT,TNPO1,PDF,ZNF141,BICRAL,TGS1,RRP36,MPLKIP,ZNF107,RNF16…
TF	Factor: RUNX2; motif: NRACCGCAAACCGCAN	TF:M04106	5.27201e-09	8.27802	14056	2111	1623	19958	RHOA,SEC63,TGFBR3L,EZH2,SPAST,PSMD9,AKIRIN1,CKS2,HOMEZ,PLEKHA3,THAP5,GSTO2,UBALD2,FBXW8,SLPI,TIRAP,ZNF503,CTNS,ZNF280B,TIFA,YY1,PURB,CEP97,SIKE1,ASS1,MAP3K5,CDKN1B,SSH3,ANKMY1,C11ORF58,KLLN,TMED10,C1ORF50,CAD,MRM3,NRIP3,SART3,ZNFX1,ADGRB2,NRBP1,BMPR1A,DIRAS1,SPATA5,YPEL1,MED16,TTC9C,RER1,MTMR12,LCLAT1,NPY4R,PIM3,KCNA5,AGTPBP1,ZNF835,SLC11A2,TFCP2L1,SUSD6,GXYLT2,LONRF2,TMBIM4,TCN2,ZNF607,DPYSL5,AT…
TF	Factor: PEA3; motif: RCCGGAAGYN	TF:M02066	5.32242e-09	8.27389	7169	2111	906	19958	RHOA,TGFBR3L,EZH2,NME1-NME2,PSMD9,AKIRIN1,CKS2,THAP5,FBXW8,MCRIP1,TIRAP,ZNF587,CTNS,TIFA,PURB,CEP97,ZNF726,SIKE1,SSH3,TMED10,MRM3,SPATA5,TTC9C,RER1,SUSD6,TMBIM4,ZNF607,ATM,KIF5B,ZNF460,RALY,SNX9,ZNF557,ZMAT3,RNF20,CAPZB,UGGT1,ASXL1,PACS2,RABGEF1,CHORDC1,SNX11,AKT1S1,BORCS5,SEPT7,RAB5C,MMP15,GRSF1,GRWD1,CLN8,CFL1,NDUFB5,TBC1D13,ZNF740,MTRF1L,CARNMT1,DR1,ARL10,STK35,SLC1A5,BROX,ASB6,EIF4H,FYTTD1,PA…
TF	Factor: ER71:Pax-5; motif: ACCGGAACYACGCWTSANTG; match class: 1	TF:M08266_1	7.27496e-09	8.13817	9141	2111	1118	19958	RHOA,SEC63,EZH2,PLEKHA6,SPAST,PSMD9,AKIRIN1,CKS2,UBALD2,SLPI,TIRAP,CTNS,ZNF280B,TIFA,YY1,PURB,MAP3K5,CDKN1B,ANKMY1,TUBGCP5,TMED10,C1ORF50,CAD,MRM3,ADGRB2,NRBP1,BMPR1A,DIRAS1,YPEL1,TP53INP1,TTC9C,RER1,MTMR12,PIM3,PDGFRA,KCNA5,AGTPBP1,LONRF2,ZNF607,DPYSL5,ATP2B1,ATM,C20ORF96,KIF5B,ZNF460,RALY,SNX9,ZNF557,CAPZB,NUMBL,UGGT1,EIF2AK2,ASXL1,CAPN15,PACS2,RABGEF1,BORCS5,SEPT7,ZBTB7B,RAB5C,MMP15,GRSF1,COL2…
TF	Factor: Hey2; motif: NNCACGYGNN; match class: 1	TF:M11052_1	7.60087e-09	8.11914	9661	2111	1173	19958	RHOA,SEC63,TGFBR3L,EZH2,SACS,NME1-NME2,PLEKHA6,SPAST,PSMD9,CKS2,HOMEZ,THAP5,GSTO2,UBALD2,FBXW8,MCRIP1,ZNF587,ZNF503,ZNF280B,YY1,MGMT,ASS1,MAP3K5,SSH3,ANKMY1,TUBGCP5,TMED10,SLC41A2,C1ORF50,CAD,MRM3,NRIP3,SART3,BMPR1A,DIRAS1,SPATA5,YPEL1,TP53INP1,LCLAT1,PIM3,PDGFRA,AGTPBP1,ZNF835,SLC11A2,TFCP2L1,SUSD6,GXYLT2,LONRF2,RASA4,TCN2,DPYSL5,KLHL21,ZNF460,RALY,ZMAT3,CAPZB,AMOTL2,GPAT4,NUMBL,UGGT1,EIF2AK2,AS…
TF	Factor: sp4; motif: NNGNARGRGGCGGRGCNNRR; match class: 1	TF:M10072_1	9.25018e-09	8.03385	6413	2111	821	19958	RHOA,EZH2,PLEKHA6,SPAST,PSMD9,AKIRIN1,NUP205,UBALD2,FBXW8,MCRIP1,CTNS,YY1,MGMT,ASS1,SSH3,ANKMY1,TUBGCP5,TMED10,SLC41A2,CAD,NRIP3,ZNFX1,ADGRB2,NRBP1,BMPR1A,YPEL1,TP53INP1,MED16,RER1,PIM3,AGTPBP1,SUSD6,RASA4,TCN2,LHPP,ATM,C20ORF96,RALY,ZNF557,CAPZB,AMOTL2,GPAT4,NUMBL,LIX1L,UGGT1,ASXL1,PACS2,NFATC3,SNX11,AKT1S1,BORCS5,RAB5C,MMP15,CLN8,TRIR,TBC1D13,ZNF740,TAF8,CARNMT1,SLC1A5,LIMA1,PTPRJ,ZNF716,FYTTD1…
TF	Factor: Hey2; motif: NNCACGYGNN	TF:M11052	1.07994e-08	7.9666	12711	2111	1487	19958	RHOA,SEC63,TGFBR3L,EZH2,SACS,NME1-NME2,PLEKHA6,SPAST,PSMD9,CKS2,HOMEZ,PLEKHA3,THAP5,GSTO2,UBALD2,FBXW8,MCRIP1,ZNF587,ZNF503,ZNF280B,TIFA,YY1,MGMT,PURB,CEP97,ASS1,MAP3K5,CDKN1B,SSH3,ANKMY1,C11ORF58,TUBGCP5,TMED10,SLC41A2,C1ORF50,CAD,MRM3,NRIP3,SART3,BMPR1A,DIRAS1,SPATA5,YPEL1,TP53INP1,MED16,F2RL2,MTMR12,LCLAT1,PIM3,PDGFRA,KCNA5,AGTPBP1,ZNF835,SLC11A2,TFCP2L1,SUSD6,GXYLT2,LONRF2,RASA4,TCN2,ZNF607,D…
TF	Factor: PEA3; motif: NACCGGAAGTN; match class: 1	TF:M11427_1	1.41369e-08	7.84965	4675	2111	624	19958	RHOA,EZH2,NME1-NME2,PSMD9,AKIRIN1,CKS2,THAP5,GSTO2,UBALD2,FBXW8,TIRAP,YY1,PURB,ZNF726,SIKE1,SSH3,SPATA5,TP53INP1,RER1,SLC11A2,SUSD6,TMBIM4,ATM,KIF5B,ZNF460,RALY,ZNF557,ZMAT3,RNF20,CAPZB,AMOTL2,GPAT4,UGGT1,ASXL1,CAPN15,RABGEF1,CHORDC1,BORCS5,SEPT7,RAB5C,MMP15,GRWD1,ZNF740,IRAK3,MTRF1L,CARNMT1,DR1,ARL10,BOLA1,STK35,SLC1A5,BROX,ASB6,FYTTD1,EIF5A,ZSWIM9,FAM118A,LDHB,AKIP1,RPL7L1,SMS,CRIPT,YES1,PDF,ZN…
TF	Factor: PEA3; motif: NACCGGAAGTN; match class: 1	TF:M11430_1	1.48667e-08	7.82779	4974	2111	658	19958	RHOA,EZH2,NME1-NME2,PSMD9,AKIRIN1,CKS2,THAP5,GSTO2,UBALD2,FBXW8,TIRAP,YY1,PURB,ZNF726,SIKE1,SSH3,MRM3,SPATA5,TP53INP1,RER1,SLC11A2,SUSD6,TMBIM4,ATM,KIF5B,ZNF460,RALY,ZNF557,ZMAT3,RNF20,CAPZB,GPAT4,UGGT1,ASXL1,CAPN15,RABGEF1,CHORDC1,BORCS5,SEPT7,RAB5C,MMP15,GRWD1,ZNF740,IRAK3,MTRF1L,CARNMT1,DR1,ARL10,BOLA1,STK35,SLC1A5,BROX,ASB6,FYTTD1,EIF5A,ZSWIM9,LDHB,AKIP1,RPL7L1,SMS,CRIPT,YES1,PDF,ZNF141,FUS,T…
TF	Factor: ZNF383; motif: SSNGGGMGGNGSNGGS	TF:M12703	1.59083e-08	7.79838	9286	2111	1131	19958	RHOA,SEC63,TGFBR3L,EZH2,PLEKHA6,SPAST,AKIRIN1,UBALD2,MCRIP1,PAQR7,ZNF503,CTNS,YY1,MGMT,PURB,ZNF726,ASS1,C11ORF58,TUBGCP5,TMED10,CAD,NRIP3,ZNFX1,ADGRB2,NRBP1,BMPR1A,DIRAS1,YPEL1,TP53INP1,MED16,MTMR12,NPY4R,PIM3,AGTPBP1,SLC11A2,TFCP2L1,SUSD6,ZNF157,GXYLT2,LONRF2,TMBIM4,RASA4,TCN2,DPYSL5,LHPP,KIF5B,ZNF460,RALY,SNX9,CAPZB,AMOTL2,GPAT4,NUMBL,LIX1L,UGGT1,ASXL1,CAPN15,PACS2,NFATC3,AKT1S1,BORCS5,SEPT7,ZB…
TF	Factor: ER71; motif: ACCGGAARYN; match class: 1	TF:M02067_1	1.72683e-08	7.76275	1648	2111	261	19958	NME1-NME2,CKS2,THAP5,PURB,SIKE1,RER1,ATM,ZNF460,RALY,ZNF557,UGGT1,RABGEF1,CHORDC1,MMP15,CFL1,ZNF740,MTRF1L,DR1,STK35,SLC1A5,ASB6,EIF5A,ZNF141,RRP36,MPLKIP,ZNF107,RNF168,ZNF75A,SUMO1,TANGO2,MPZL3,RPS9,POLE,TMCO1,PGAM5,AVPR1A,MRPL12,ELOVL6,ZKSCAN8,NT5C,NUP50,RBM8A,TP53,EIF3L,ZNF43,GNAI3,SRD5A1,ARL5B,RAPGEF6,SMUG1,SEH1L,THAP1,DPH2,C8ORF82,RBM23,INO80E,CYTH2,NUDCD3,PIGW,NDUFS5,KIFC1,IKBKG,ZBTB37,PRR2…
TF	Factor: E2F-6; motif: NGGGCGGGARRNN	TF:M09895	1.85739e-08	7.7311	7966	2111	989	19958	RHOA,SEC63,EZH2,SPAST,MCRIP1,TIFA,YY1,MGMT,PURB,MAP3K5,CDKN1B,ANKMY1,C11ORF58,KLLN,C1ORF50,CAD,MRM3,ZNFX1,BMPR1A,SPATA5,YPEL1,TP53INP1,UPK3BL1,NPY4R,PDGFRA,AGTPBP1,ZNF835,SLC11A2,TFCP2L1,SUSD6,ZNF157,RASA4,TCN2,ZNF607,DPYSL5,C20ORF96,KIF5B,KLHL21,RALY,SNX9,ZMAT3,AMOTL2,GPAT4,NUMBL,LIX1L,ASXL1,CAPN15,PACS2,RABGEF1,CHORDC1,SNX11,BORCS5,SEPT7,RAB5C,MMP15,GRSF1,CLN8,CFL1,TRIR,TBC1D13,ZNF844,TAF8,IRAK…
TF	Factor: LBP-1; motif: NRCCGGTNNNNACCGGYN	TF:M11490	1.93208e-08	7.71397	6922	2111	875	19958	RHOA,SEC63,NME1-NME2,AKIRIN1,HOMEZ,PLEKHA3,THAP5,GSTO2,UBALD2,MCRIP1,ZNF587,CTNS,YY1,MGMT,ZNF726,ASS1,SSH3,KLLN,SLC41A2,CAD,ZNFX1,DIRAS1,YPEL1,TP53INP1,RER1,LCLAT1,NPY4R,PIM3,KCNA5,TFCP2L1,SRPX2,SUSD6,GXYLT2,LONRF2,LHPP,C20ORF96,ZNF460,ZNF557,ZMAT3,CAPZB,AMOTL2,GPAT4,NUMBL,LIX1L,CAPN15,RABGEF1,CHORDC1,SNX11,MMP15,GRSF1,CLN8,CFL1,TRIR,NDUFB5,FAXC,ZNF844,CARNMT1,CRY2,NCMAP,A1BG,ARL10,PTPRJ,ASB6,EIF…
TF	Factor: E2F-1; motif: NKTSSCGC; match class: 1	TF:M00428_1	2.03004e-08	7.6925	3699	2111	510	19958	EZH2,NME1-NME2,PSMD9,THAP5,UBALD2,FBXW8,ZNF280B,CEP97,ASS1,MAP3K5,SSH3,TUBGCP5,C1ORF50,ZNFX1,MED16,TTC9C,RER1,LCLAT1,PIM3,PDGFRA,SLC11A2,SUSD6,LONRF2,DPYSL5,KLHL21,AMOTL2,UGGT1,ASXL1,CAPN15,NFATC3,AKT1S1,CLN8,TRIR,CARNMT1,DR1,ARL10,STK35,SLC1A5,BROX,ASB6,EIF4H,FYTTD1,PARD3,IBTK,EIF5A,ZSWIM9,AKIP1,SUSD5,SMS,PDF,ZNF141,DCTN6,TUBB2A,UMPS,RPL10A,HEY2,ZNF107,RNF168,GNB1L,PPP1R13B,WHAMM,SLC16A5,CLCN5,S…
TF	Factor: AP-2; motif: MKCCCSCNGGCG; match class: 1	TF:M00189_1	2.54504e-08	7.59431	6224	2111	797	19958	RHOA,SEC63,EZH2,SPAST,CKS2,HOMEZ,PLEKHA3,UBALD2,MCRIP1,YY1,ASS1,MAP3K5,CDKN1B,SSH3,ANKMY1,KLLN,SLC41A2,C1ORF50,NRIP3,ZNFX1,NRBP1,BMPR1A,DIRAS1,YPEL1,TP53INP1,MED16,TTC9C,RER1,MTMR12,NPY4R,PIM3,AGTPBP1,TFCP2L1,SUSD6,GXYLT2,LONRF2,ZNF607,LHPP,KIF5B,SNX9,CAPZB,GPAT4,EIF2AK2,CAPN15,PACS2,CHORDC1,NFATC3,AKT1S1,BORCS5,SEPT7,GRSF1,COL27A1,CLN8,CFL1,TRIR,FAXC,TBC1D13,ZNF844,IRAK3,MTRF1L,CRY2,NCMAP,ARL10,…
TF	Factor: E2F-1; motif: NTTTCGCGCS	TF:M00940	2.60848e-08	7.58361	7985	2111	990	19958	RHOA,SEC63,EZH2,SPAST,PSMD9,AKIRIN1,CKS2,THAP5,UBALD2,MCRIP1,ZNF503,CTNS,ZNF280B,TIFA,YY1,MGMT,CEP97,MAP3K5,CDKN1B,ANKMY1,C11ORF58,KLLN,TUBGCP5,SLC41A2,CAD,NRIP3,SART3,ZNFX1,BMPR1A,SPATA5,LCLAT1,PIM3,PDGFRA,KCNA5,AGTPBP1,TFCP2L1,SUSD6,LONRF2,DPYSL5,KLHL21,RALY,CAPZB,AMOTL2,UGGT1,EIF2AK2,ASXL1,CAPN15,PACS2,RABGEF1,NFATC3,AKT1S1,BORCS5,MMP15,GRSF1,CLN8,CFL1,TRIR,NDUFB5,FAXC,TBC1D13,ZNF740,TAF8,IRAK…
TF	Factor: ESE-1; motif: NSMGGAARTN; match class: 1	TF:M01214_1	2.6949e-08	7.56946	2213	2111	331	19958	CKS2,THAP5,CTNS,PURB,SSH3,SART3,RER1,TMBIM4,ATM,ZNF460,RALY,ZNF557,ZMAT3,RNF20,AMOTL2,UGGT1,RABGEF1,CHORDC1,SEPT7,MMP15,TBC1D13,ZNF740,CARNMT1,DR1,BOLA1,STK35,BROX,ASB6,EIF5A,ZSWIM9,SMS,ZNF141,TGS1,MPLKIP,RNF168,ZNF75A,ARHGAP11A,ZNF284,BTF3L4,RHPN2,TMEM11,SUMO1,TANGO2,MPZL3,ERGIC2,VHLL,ZSCAN29,RPS9,RPL12,GPR132,KPNA3,POLE,TMCO1,PGAM5,AVPR1A,ERCC1,MRPL12,IRAK4,UTP11,NT5C,MAFK,NUP50,NOL10,TP53,ZNF1…
TF	Factor: ESE-1; motif: NSMGGAARTN; match class: 1	TF:M02055_1	2.6949e-08	7.56946	2213	2111	331	19958	CKS2,THAP5,CTNS,PURB,SSH3,SART3,RER1,TMBIM4,ATM,ZNF460,RALY,ZNF557,ZMAT3,RNF20,AMOTL2,UGGT1,RABGEF1,CHORDC1,SEPT7,MMP15,TBC1D13,ZNF740,CARNMT1,DR1,BOLA1,STK35,BROX,ASB6,EIF5A,ZSWIM9,SMS,ZNF141,TGS1,MPLKIP,RNF168,ZNF75A,ARHGAP11A,ZNF284,BTF3L4,RHPN2,TMEM11,SUMO1,TANGO2,MPZL3,ERGIC2,VHLL,ZSCAN29,RPS9,RPL12,GPR132,KPNA3,POLE,TMCO1,PGAM5,AVPR1A,ERCC1,MRPL12,IRAK4,UTP11,NT5C,MAFK,NUP50,NOL10,TP53,ZNF1…
TF	Factor: Fli-1; motif: NACCGGAARTN	TF:M11404	3.15466e-08	7.50105	8893	2111	1087	19958	RHOA,TGFBR3L,EZH2,NME1-NME2,SPAST,PSMD9,AKIRIN1,CKS2,THAP5,GSTO2,UBALD2,FBXW8,MCRIP1,TIRAP,ZNF587,CTNS,TIFA,MGMT,PURB,CEP97,ZNF726,SIKE1,SSH3,TMED10,MRM3,SART3,SPATA5,TP53INP1,RER1,LCLAT1,NPY4R,PIM3,AGTPBP1,SUSD6,ZNF157,TEDDM1,TMBIM4,ZNF607,LHPP,ATM,C20ORF96,KIF5B,ZNF460,RALY,SNX9,ZNF557,ZMAT3,RNF20,CAPZB,AMOTL2,UGGT1,ASXL1,PACS2,RABGEF1,CHORDC1,NFATC3,SNX11,AKT1S1,BORCS5,SEPT7,RAB5C,MMP15,GRSF1,…
TF	Factor: Elk-1; motif: NRCCGGAAGTN	TF:M11433	3.24352e-08	7.48898	7779	2111	967	19958	RHOA,SEC63,TGFBR3L,EZH2,NME1-NME2,PSMD9,AKIRIN1,CKS2,THAP5,GSTO2,FBXW8,MCRIP1,TIRAP,ZNF587,TIFA,PURB,ZNF726,SIKE1,ASS1,SSH3,TUBGCP5,TMED10,C1ORF50,NRIP3,ZNFX1,NRBP1,DIRAS1,SPATA5,RER1,SLC11A2,SUSD6,ZNF157,TEDDM1,TMBIM4,ZNF607,LHPP,ATM,KIF5B,ZNF460,RALY,SNX9,ZNF557,RNF20,CAPZB,AMOTL2,UGGT1,PACS2,RABGEF1,CHORDC1,AKT1S1,SEPT7,MMP15,GRSF1,GRWD1,CLN8,CFL1,NDUFB5,TBC1D13,ZNF740,IRAK3,MTRF1L,DR1,ARL10,S…
TF	Factor: Elf-1; motif: NANGCGGAAGTR	TF:M11452	3.52957e-08	7.45228	6377	2111	813	19958	C1ORF116,EZH2,NME1-NME2,PSMD9,CKS2,PLEKHA3,THAP5,MCRIP1,ZNF587,TIFA,YY1,MGMT,PURB,SSH3,C1ORF50,ADGRB2,SPATA5,TTC9C,RER1,KCNA5,TMBIM4,ZNF607,LHPP,ATM,KIF5B,KLHL21,ZNF460,RALY,ZNF557,ZMAT3,RNF20,CAPZB,AMOTL2,UGGT1,CAPN15,PACS2,RABGEF1,CHORDC1,SNX11,AKT1S1,RAB5C,MMP15,GRSF1,GRWD1,TRIR,NDUFB5,TBC1D13,ZNF740,MTRF1L,CARNMT1,DR1,BOLA1,ZDHHC24,STK35,ASB6,EIF4H,CBX6,ZMYM1,EIF5A,MAPK4,ZSWIM9,GNPTG,ZNF48,RP…
TF	Factor: BTEB2; motif: GCCCCRCCCH	TF:M07409	3.77104e-08	7.42354	5315	2111	694	19958	EZH2,SPAST,PSMD9,UBALD2,MCRIP1,CD59,PAQR7,CTNS,YY1,MGMT,PURB,CDKN1B,SSH3,ANKMY1,TMED10,SLC41A2,CAD,NRIP3,ZNFX1,BMPR1A,YPEL1,TP53INP1,MED16,NPY4R,PIM3,AGTPBP1,RASA4,TCN2,LHPP,C20ORF96,RALY,ZNF557,CAPZB,GPAT4,NUMBL,ASXL1,CAPN15,PACS2,RABGEF1,NFATC3,SNX11,AKT1S1,BORCS5,RAB5C,CLN8,CFL1,TRIR,TBC1D13,ZNF844,TAF8,NCMAP,SLC1A5,LIMA1,BROX,FYTTD1,MAPK4,ZSWIM9,FAM118A,LDHB,ZNF48,SMS,CRIPT,YES1,MYBL2,PDF,ZNF…
TF	Factor: ELF1; motif: NCCGGAARTN	TF:M02053	3.95022e-08	7.40338	6128	2111	785	19958	RHOA,NME1-NME2,SPAST,AKIRIN1,THAP5,MCRIP1,TIRAP,ZNF587,CTNS,YY1,MGMT,PURB,CEP97,ZNF726,SIKE1,SSH3,KLLN,TMED10,BMPR1A,SPATA5,TP53INP1,RER1,NPY4R,AGTPBP1,TMBIM4,ZNF607,LHPP,ATM,KLHL21,ZNF460,RALY,ZNF557,ZMAT3,RNF20,CAPZB,UGGT1,ASXL1,CAPN15,PACS2,RABGEF1,CHORDC1,AKT1S1,BORCS5,SEPT7,RAB5C,MMP15,GRWD1,CFL1,NDUFB5,TBC1D13,ZNF740,IRAK3,MTRF1L,CARNMT1,DR1,BOLA1,STK35,SLC1A5,BROX,ASB6,FYTTD1,EIF5A,ZSWIM9,…
TF	Factor: ERG; motif: ACCGGAARTN; match class: 1	TF:M03975_1	3.98337e-08	7.39975	4066	2111	551	19958	RHOA,EZH2,NME1-NME2,AKIRIN1,CKS2,THAP5,PURB,ZNF726,SIKE1,C1ORF50,MRM3,SPATA5,RER1,ATM,ZNF460,RALY,ZNF557,ZMAT3,CAPZB,UGGT1,ASXL1,RABGEF1,CHORDC1,BORCS5,SEPT7,MMP15,CFL1,ZNF740,MTRF1L,DR1,ARL10,STK35,SLC1A5,PTPRJ,GOSR1,BROX,ASB6,EIF5A,MAPK4,RPL7L1,SMS,CRIPT,YES1,DAD1,ZNF141,RPL10A,RRP36,MPLKIP,ZNF107,RNF168,ZNF480,ZNF75A,ARHGAP11A,ZNF284,BTF3L4,TMEM11,NUS1,SUMO1,HAP1,TANGO2,MPZL3,ERGIC2,CDC42EP4,R…
TF	Factor: meis1:Elf-1; motif: NTGCCGGAAGTN	TF:M08377	4.09665e-08	7.38757	11475	2111	1357	19958	RHOA,SEC63,TGFBR3L,EZH2,SACS,NME1-NME2,PSMD9,AKIRIN1,CKS2,HOMEZ,THAP5,FBXW8,MCRIP1,TIRAP,ZNF587,CTNS,MGMT,PURB,CEP97,ZNF726,ASS1,MAP3K5,CDKN1B,SSH3,ANKMY1,KLLN,TMED10,C1ORF50,MRM3,NRIP3,SART3,ADGRB2,NRBP1,BMPR1A,DIRAS1,SPATA5,TTC9C,RER1,MTMR12,LCLAT1,PIM3,KCNA5,AGTPBP1,SLC11A2,TFCP2L1,TMBIM4,ZNF607,DPYSL5,LHPP,ATM,KLHL21,ZNF460,RALY,SNX9,ZNF557,ZMAT3,RNF20,CAPZB,AMOTL2,UGGT1,ASXL1,CAPN15,PACS2,RA…
TF	Factor: ER71; motif: ACCGGAARYN	TF:M02067	4.53343e-08	7.34357	6024	2111	773	19958	RHOA,NME1-NME2,PSMD9,AKIRIN1,CKS2,THAP5,FBXW8,MCRIP1,TIRAP,ZNF587,CTNS,PURB,CEP97,ZNF726,SIKE1,SSH3,SPATA5,RER1,SUSD6,TMBIM4,ZNF607,ATM,KIF5B,ZNF460,RALY,SNX9,ZNF557,RNF20,CAPZB,UGGT1,ASXL1,PACS2,RABGEF1,CHORDC1,AKT1S1,SEPT7,MMP15,GRSF1,GRWD1,CLN8,CFL1,NDUFB5,TBC1D13,ZNF740,MTRF1L,DR1,STK35,SLC1A5,BROX,ASB6,FYTTD1,PARD3,EIF5A,ZSWIM9,GNPTG,LDHB,AKIP1,ZNF48,RPL7L1,SMS,CRIPT,TNPO1,ZNF141,DCTN6,BICRA…
TF	Factor: DP-1; motif: NRNNGGCGGGAANN	TF:M10098	5.77774e-08	7.23824	7199	2111	902	19958	RHOA,SEC63,EZH2,SPAST,MCRIP1,CTNS,TIFA,YY1,MGMT,PURB,MAP3K5,ANKMY1,KLLN,C1ORF50,CAD,MRM3,NRIP3,ZNFX1,BMPR1A,SPATA5,YPEL1,TP53INP1,TTC9C,AGTPBP1,SLC11A2,TFCP2L1,SUSD6,LONRF2,RASA4,ZNF607,ATM,C20ORF96,KIF5B,ZNF460,RALY,ZMAT3,GPAT4,NUMBL,ASXL1,CAPN15,PACS2,BORCS5,SEPT7,MMP15,COL27A1,CLN8,CFL1,TRIR,TBC1D13,TAF8,IRAK3,MTRF1L,CARNMT1,CRY2,NCMAP,A1BG,ARL10,SLC1A5,BROX,ZNF716,EIF4H,CBX6,ZMYM1,PARD3,EIF5A…
TF	Factor: E2F; motif: TTTSGCGS	TF:M00427	6.82023e-08	7.1662	9745	2111	1175	19958	RHOA,SEC63,EZH2,NME1-NME2,SPAST,PSMD9,CKS2,NUP205,PLEKHA3,GSTO2,UBALD2,FBXW8,MCRIP1,TIRAP,ZNF587,ZNF503,CTNS,ZNF280B,YY1,PURB,CEP97,ZNF726,SIKE1,ASS1,MAP3K5,CDKN1B,ANKMY1,C11ORF58,KLLN,TUBGCP5,TMED10,SLC41A2,CAD,NRIP3,SART3,ZNFX1,NRBP1,BMPR1A,SPATA5,MED16,LCLAT1,PIM3,PDGFRA,KCNA5,AGTPBP1,ZNF835,TFCP2L1,SUSD6,TMBIM4,RASA4,DPYSL5,C20ORF96,KLHL21,ZNF460,ZMAT3,CAPZB,AMOTL2,UGGT1,EIF2AK2,ASXL1,CAPN15,…
TF	Factor: Zbtb37; motif: NYACCGCRNTCACCGCR	TF:M12345	8.45513e-08	7.07288	5674	2111	732	19958	RHOA,TGFBR3L,EZH2,AKIRIN1,CKS2,NUP205,UBALD2,MCRIP1,TIRAP,ZNF503,YY1,MGMT,PURB,CEP97,MAP3K5,SSH3,KLLN,SLC41A2,C1ORF50,BMPR1A,DIRAS1,YPEL1,TP53INP1,RER1,MTMR12,PIM3,TFCP2L1,SUSD6,GXYLT2,LONRF2,TMBIM4,ZNF607,LHPP,KLHL21,RALY,SNX9,ZMAT3,CAPZB,GPAT4,NUMBL,LIX1L,ASXL1,CAPN15,PACS2,NFATC3,SEPT7,ZBTB7B,MMP15,GRSF1,NDUFB5,TBC1D13,ZNF844,TAF8,IRAK3,CARNMT1,NCMAP,ZDHHC24,STK35,SLC1A5,LIMA1,PTPRJ,BROX,ASB6,…
TF	Factor: CTCF; motif: NCCRSTAGGGGGCGC	TF:M08911	8.46356e-08	7.07245	9317	2111	1129	19958	EZH2,NME1-NME2,PLEKHA6,SPAST,AKIRIN1,CKS2,HOMEZ,NUP205,PLEKHA3,THAP5,UBALD2,TIRAP,ZNF503,CTNS,ZNF280B,YY1,MGMT,PURB,ASS1,MAP3K5,CDKN1B,ANKMY1,SLC41A2,C1ORF50,NRIP3,ZNFX1,ADGRB2,NRBP1,YPEL1,TP53INP1,TTC9C,RER1,NPY4R,PIM3,AGTPBP1,TFCP2L1,SUSD6,GXYLT2,LONRF2,ZNF607,DPYSL5,LHPP,ATM,C20ORF96,KLHL21,ZNF460,RALY,SNX9,ZMAT3,AMOTL2,GPAT4,NUMBL,LIX1L,UGGT1,ASXL1,CAPN15,PACS2,RABGEF1,NFATC3,AKT1S1,BORCS5,SE…
TF	Factor: Fli-1; motif: NACCGGATATCCGGTN; match class: 1	TF:M11401_1	1.09042e-07	6.96241	11982	2111	1406	19958	RHOA,SEC63,TGFBR3L,EZH2,NME1-NME2,PLEKHA6,SPAST,PSMD9,CKS2,THAP5,GSTO2,UBALD2,SLPI,MCRIP1,TIRAP,ZNF587,PAQR7,CTNS,ZNF280B,TIFA,YY1,MGMT,PURB,CEP97,ZNF726,ASS1,MAP3K5,CDKN1B,SSH3,ANKMY1,TUBGCP5,TMED10,C1ORF50,MRM3,NRIP3,ADGRB2,NRBP1,BMPR1A,TP53INP1,UPK3BL1,TTC9C,LCLAT1,NPY4R,PIM3,PDGFRA,KCNA5,SLC11A2,SUSD6,ZNF157,TMBIM4,RASA4,TCN2,ZNF607,DPYSL5,ATM,C20ORF96,KIF5B,KLHL21,ZNF460,RALY,ZNF557,ZMAT3,RN…
TF	Factor: GABP-alpha; motif: CTTCCK; match class: 1	TF:M01660_1	1.23313e-07	6.90899	5213	2111	679	19958	RHOA,EZH2,PSMD9,AKIRIN1,CKS2,THAP5,MCRIP1,MGMT,PURB,ZNF726,SSH3,KLLN,MRM3,NRBP1,TTC9C,RER1,PIM3,TMBIM4,ZNF607,LHPP,ATM,ZNF460,RALY,ZNF557,RNF20,CAPZB,UGGT1,ASXL1,CAPN15,PACS2,RABGEF1,CHORDC1,SNX11,BORCS5,SEPT7,MMP15,GRSF1,CLN8,CFL1,NDUFB5,ZNF740,MTRF1L,CARNMT1,DR1,ARL10,ZDHHC24,STK35,TNNI1,SLC1A5,ZNF716,ASB6,EIF4H,PARD3,EIF5A,MAPK4,ZSWIM9,GNPTG,AKIP1,CRIPT,YES1,PDF,ZNF141,FUS,HEY2,DHODH,RRP36,MPL…
TF	Factor: E2F-1; motif: TTTSGCGCGMNR	TF:M00516	1.24685e-07	6.90419	7075	2111	886	19958	RHOA,EZH2,NME1-NME2,SPAST,PSMD9,CKS2,NUP205,THAP5,UBALD2,FBXW8,TIRAP,ZNF587,CTNS,ZNF280B,PURB,CEP97,ZNF726,ASS1,CDKN1B,ANKMY1,C11ORF58,TUBGCP5,TMED10,SLC41A2,NRIP3,SART3,ZNFX1,BMPR1A,MED16,LCLAT1,PIM3,PDGFRA,KCNA5,AGTPBP1,TFCP2L1,SUSD6,RASA4,DPYSL5,ATP2B1,C20ORF96,KLHL21,CAPZB,AMOTL2,EIF2AK2,CAPN15,RABGEF1,NFATC3,BORCS5,ZBTB7B,CLN8,CFL1,TRIR,FAXC,TBC1D13,ZNF740,TAF8,MTRF1L,CARNMT1,DR1,ARL10,STK35…
TF	Factor: Fli-1; motif: NACCGGAWWTCCGGTY; match class: 1	TF:M11399_1	1.507e-07	6.82189	11709	2111	1377	19958	RHOA,SEC63,TGFBR3L,EZH2,PLEKHA6,SPAST,PSMD9,CKS2,THAP5,GSTO2,UBALD2,SLPI,MCRIP1,TIRAP,ZNF587,PAQR7,ZNF503,CTNS,ZNF280B,TIFA,YY1,MGMT,PURB,CEP97,ZNF726,ASS1,MAP3K5,CDKN1B,SSH3,ANKMY1,TUBGCP5,TMED10,C1ORF50,MRM3,NRIP3,NRBP1,BMPR1A,DIRAS1,TP53INP1,UPK3BL1,LCLAT1,NPY4R,PIM3,PDGFRA,KCNA5,AGTPBP1,SLC11A2,TFCP2L1,SUSD6,TMBIM4,RASA4,TCN2,ZNF607,DPYSL5,ATM,C20ORF96,KIF5B,KLHL21,ZNF460,RALY,SNX9,ZNF557,ZMA…
TF	Factor: Elk-1:Pax-5; motif: ACCGGAACYACGCWTSANYG	TF:M08225	1.62482e-07	6.7892	14243	2111	1632	19958	RHOA,SEC63,TGFBR3L,EZH2,HRNR,SACS,NME1-NME2,PLEKHA6,SPAST,PSMD9,AKIRIN1,CKS2,HOMEZ,NUP205,PLEKHA3,THAP5,GSTO2,UBALD2,FBXW8,SLPI,TIRAP,PAQR7,CTNS,TIFA,YY1,PURB,CEP97,MAP3K5,CDKN1B,SSH3,ANKMY1,KLLN,TUBGCP5,SLC41A2,C1ORF50,CAD,MRM3,NRIP3,SART3,ZNFX1,ADGRB2,NRBP1,DIRAS1,SPATA5,YPEL1,TP53INP1,MED16,F2RL2,TTC9C,RER1,MTMR12,LCLAT1,NPY4R,PIM3,PDGFRA,KCNA5,AGTPBP1,ZNF835,SLC11A2,TFCP2L1,ZNF157,TEDDM1,LONR…
TF	Factor: Elk-1:Pax-5; motif: ACCGGAACYACGCWTSANYG; match class: 1	TF:M08225_1	1.63923e-07	6.78536	8141	2111	1001	19958	RHOA,EZH2,HRNR,NME1-NME2,PLEKHA6,SPAST,PSMD9,AKIRIN1,CKS2,UBALD2,SLPI,CTNS,PURB,MAP3K5,CDKN1B,SSH3,ANKMY1,TUBGCP5,C1ORF50,CAD,SART3,ADGRB2,NRBP1,YPEL1,TP53INP1,MED16,TTC9C,RER1,MTMR12,LCLAT1,PIM3,PDGFRA,KCNA5,AGTPBP1,ZNF835,ZNF157,RASA4,ZNF607,DPYSL5,LHPP,C20ORF96,RALY,SNX9,ZNF557,CAPZB,NUMBL,EIF2AK2,ASXL1,CAPN15,PACS2,BORCS5,SEPT7,MMP15,GRSF1,CFL1,TRIR,TBC1D13,ZNF844,MTRF1L,CARNMT1,BOLA1,ZDHHC24…
TF	Factor: ELK1; motif: ACCGGAAGTN	TF:M03970	1.72956e-07	6.76206	4860	2111	638	19958	RHOA,NME1-NME2,PSMD9,AKIRIN1,CKS2,THAP5,FBXW8,MCRIP1,TIRAP,ZNF587,TIFA,PURB,SIKE1,TMED10,SPATA5,RER1,SUSD6,TEDDM1,TMBIM4,ZNF607,ATM,KIF5B,ZNF460,RALY,SNX9,ZNF557,RNF20,CAPZB,AMOTL2,UGGT1,PACS2,RABGEF1,CHORDC1,AKT1S1,MMP15,GRSF1,GRWD1,CLN8,CFL1,NDUFB5,TBC1D13,ZNF740,MTRF1L,DR1,ARL10,STK35,BROX,ASB6,FYTTD1,PARD3,EIF5A,MAPK4,ZSWIM9,FAM118A,GNPTG,RPL7L1,CRIPT,YES1,DAD1,TNPO1,ZNF141,DCTN6,BICRAL,TGS1,…
TF	Factor: Fli-1; motif: ACCGGAAGYN	TF:M02073	1.85727e-07	6.73112	5937	2111	759	19958	RHOA,EZH2,NME1-NME2,PSMD9,AKIRIN1,CKS2,THAP5,FBXW8,MCRIP1,TIRAP,ZNF587,PURB,ZNF726,SIKE1,SSH3,TMED10,MRM3,SART3,SPATA5,RER1,SLC11A2,SUSD6,ZNF157,TMBIM4,ZNF607,ATM,C20ORF96,ZNF460,RALY,SNX9,ZNF557,ZMAT3,RNF20,CAPZB,UGGT1,PACS2,RABGEF1,CHORDC1,AKT1S1,SEPT7,MMP15,GRWD1,COL27A1,CLN8,CFL1,NDUFB5,TBC1D13,ZNF740,MTRF1L,DR1,ARL10,STK35,GOSR1,BROX,ASB6,FYTTD1,PARD3,EIF5A,MAPK4,ZSWIM9,GNPTG,RPL7L1,CRIPT,YE…
TF	Factor: Fli-1; motif: NACCGGATATCCGGTN	TF:M11401	1.90242e-07	6.72069	12136	2111	1420	19958	RHOA,SEC63,TGFBR3L,EZH2,NME1-NME2,PLEKHA6,SPAST,PSMD9,CKS2,THAP5,GSTO2,UBALD2,SLPI,MCRIP1,TIRAP,ZNF587,PAQR7,CTNS,ZNF280B,TIFA,YY1,MGMT,PURB,CEP97,ZNF726,ASS1,MAP3K5,CDKN1B,SSH3,ANKMY1,TUBGCP5,TMED10,C1ORF50,MRM3,NRIP3,ADGRB2,NRBP1,BMPR1A,TP53INP1,UPK3BL1,TTC9C,LCLAT1,NPY4R,PIM3,PDGFRA,KCNA5,SLC11A2,SUSD6,ZNF157,TMBIM4,RASA4,TCN2,ZNF607,DPYSL5,ATM,C20ORF96,KIF5B,KLHL21,ZNF460,RALY,ZNF557,ZMAT3,RN…
TF	Factor: AP-2alpha; motif: NGCCYSNNGSN	TF:M01857	1.98727e-07	6.70174	9362	2111	1131	19958	RHOA,EZH2,AKIRIN1,CKS2,HOMEZ,PLEKHA3,UBALD2,FBXW8,TIRAP,ZNF503,ZNF280B,TIFA,YY1,MGMT,PURB,ASS1,CDKN1B,SSH3,ANKMY1,KLLN,SLC41A2,C1ORF50,CAD,NRIP3,ZNFX1,ADGRB2,SPATA5,TP53INP1,MED16,TTC9C,RER1,NPY4R,PIM3,AGTPBP1,SLC11A2,TFCP2L1,SUSD6,GXYLT2,LONRF2,RASA4,DPYSL5,LHPP,KLHL21,SNX9,ZNF557,CAPZB,AMOTL2,GPAT4,NUMBL,LIX1L,EIF2AK2,ASXL1,CAPN15,PACS2,RABGEF1,NFATC3,SEPT7,MMP15,GRWD1,COL27A1,CLN8,CFL1,TBC1D13…
TF	Factor: c-Myc:Max; motif: GCCAYGYGSN	TF:M00322	2.01155e-07	6.69647	7999	2111	985	19958	RHOA,SEC63,TGFBR3L,EZH2,SACS,NME1-NME2,PLEKHA6,PSMD9,CKS2,THAP5,UBALD2,FBXW8,MCRIP1,TIRAP,ZNF503,TIFA,YY1,MGMT,CEP97,ASS1,MAP3K5,SSH3,ANKMY1,TUBGCP5,SLC41A2,C1ORF50,CAD,MRM3,NRIP3,BMPR1A,DIRAS1,YPEL1,RER1,MTMR12,LCLAT1,PIM3,PDGFRA,AGTPBP1,SLC11A2,TFCP2L1,SUSD6,LONRF2,RASA4,TCN2,ZNF607,DPYSL5,ATM,KLHL21,ZNF460,RALY,ZMAT3,AMOTL2,GPAT4,NUMBL,EIF2AK2,ASXL1,CAPN15,PACS2,AKT1S1,MMP15,GRSF1,COL27A1,CLN8…
TF	Factor: Egr-1; motif: NGCGTGCGY; match class: 1	TF:M04950_1	2.12032e-07	6.6736	5690	2111	731	19958	RHOA,EZH2,NME1-NME2,SPAST,PSMD9,CKS2,HOMEZ,FBXW8,TIRAP,ZNF280B,YY1,MAP3K5,ANKMY1,KLLN,TUBGCP5,SLC41A2,MRM3,NRIP3,BMPR1A,SPATA5,TP53INP1,MTMR12,LCLAT1,NPY4R,PIM3,PDGFRA,AGTPBP1,SLC11A2,SUSD6,LHPP,C20ORF96,KIF5B,KLHL21,SNX9,ZMAT3,CAPZB,AMOTL2,GPAT4,LIX1L,ASXL1,PACS2,RABGEF1,SNX11,BORCS5,COL27A1,CLN8,CFL1,FAXC,ZNF740,MTRF1L,CARNMT1,CRY2,DR1,ARL10,BOLA1,ZDHHC24,LIMA1,PTPRJ,BROX,EIF4H,FYTTD1,FAM118A,L…
TF	Factor: SAP-1; motif: NNCCGGAAGTGN; match class: 1	TF:M09905_1	2.18171e-07	6.6612	3047	2111	427	19958	RHOA,EZH2,NME1-NME2,PSMD9,AKIRIN1,CKS2,THAP5,PURB,ZNF726,SIKE1,SSH3,MRM3,SPATA5,RER1,TMBIM4,ZNF607,ATM,ZNF460,RALY,ZNF557,ZMAT3,RNF20,CAPZB,UGGT1,ASXL1,RABGEF1,CHORDC1,BORCS5,SEPT7,RAB5C,MMP15,CFL1,ZNF740,MTRF1L,CARNMT1,DR1,PTPRJ,ASB6,EIF5A,RPL7L1,SMS,CRIPT,YES1,ZNF141,RRP36,MPLKIP,ZNF107,RNF168,ZNF75A,ZNF284,ELP2,TMEM11,TANGO2,MPZL3,ERGIC2,RPS9,RAB11FIP1,PLEKHG3,FOXP4,POLE,CELF5,SLC2A6,ZNF688,TM…
TF	Factor: FLI1; motif: ACCGGAARTN; match class: 1	TF:M03988_1	2.42725e-07	6.61488	2982	2111	419	19958	RHOA,EZH2,NME1-NME2,AKIRIN1,CKS2,THAP5,PURB,SIKE1,MRM3,SPATA5,RER1,ATM,ZNF460,RALY,ZNF557,ZMAT3,CAPZB,UGGT1,ASXL1,RABGEF1,CHORDC1,BORCS5,MMP15,CFL1,ZNF740,MTRF1L,DR1,ARL10,STK35,BROX,ASB6,EIF5A,MAPK4,RPL7L1,SMS,CRIPT,YES1,DAD1,ZNF141,RRP36,MPLKIP,ZNF107,RNF168,ZNF480,ZNF75A,ZNF284,BTF3L4,TMEM11,SUMO1,HAP1,TANGO2,MPZL3,ERGIC2,CDC42EP4,RPS9,RPL12,ADA2,PLEKHG3,POLE,CELF5,SLC2A6,TMCO1,PGAM5,AVPR1A,ER…
TF	Factor: Erg; motif: NACCGGATATCCGGTN; match class: 1	TF:M11397_1	2.47344e-07	6.6067	11929	2111	1398	19958	RHOA,SEC63,EZH2,NME1-NME2,PLEKHA6,SPAST,PSMD9,THAP5,GSTO2,UBALD2,SLPI,MCRIP1,TIRAP,ZNF587,PAQR7,ZNF503,CTNS,ZNF280B,TIFA,YY1,MGMT,PURB,CEP97,ZNF726,ASS1,MAP3K5,CDKN1B,SSH3,ANKMY1,TUBGCP5,TMED10,C1ORF50,MRM3,NRIP3,NRBP1,BMPR1A,TP53INP1,UPK3BL1,TTC9C,MTMR12,LCLAT1,NPY4R,PIM3,PDGFRA,KCNA5,SLC11A2,SUSD6,LONRF2,TMBIM4,RASA4,TCN2,ZNF607,DPYSL5,ATM,C20ORF96,KIF5B,KLHL21,ZNF460,RALY,SNX9,ZNF557,ZMAT3,RNF…
TF	Factor: Erg; motif: NACCGGATATCCGGTN	TF:M11391	2.51392e-07	6.59965	10251	2111	1224	19958	RHOA,SEC63,EZH2,PLEKHA6,SPAST,PSMD9,PLEKHA3,THAP5,GSTO2,UBALD2,SLPI,MCRIP1,TIRAP,ZNF587,PAQR7,CTNS,ZNF280B,TIFA,YY1,MGMT,PURB,CEP97,ZNF726,ASS1,MAP3K5,CDKN1B,SSH3,ANKMY1,TUBGCP5,TMED10,NRIP3,ZNFX1,BMPR1A,TP53INP1,UPK3BL1,LCLAT1,NPY4R,PIM3,PDGFRA,SLC11A2,TFCP2L1,SUSD6,ZNF157,LONRF2,TMBIM4,RASA4,TCN2,ZNF607,DPYSL5,ATM,C20ORF96,KIF5B,KLHL21,ZNF460,RALY,SNX9,ZNF557,ZMAT3,RNF20,CAPZB,AMOTL2,GPAT4,NUMB…
TF	Factor: E2F-1:DP-1; motif: TTTCSCGC	TF:M00736	2.58579e-07	6.58741	10596	2111	1260	19958	RHOA,SEC63,EZH2,SACS,SPAST,PSMD9,CKS2,NUP205,PLEKHA3,THAP5,UBALD2,MCRIP1,ZNF503,CTNS,ZNF280B,YY1,MGMT,PURB,CEP97,ASS1,MAP3K5,CDKN1B,ANKMY1,C11ORF58,KLLN,TUBGCP5,CAD,MRM3,NRIP3,SART3,ZNFX1,NRBP1,BMPR1A,SPATA5,YPEL1,TP53INP1,RER1,LCLAT1,PIM3,PDGFRA,KCNA5,AGTPBP1,TFCP2L1,SUSD6,GXYLT2,TMBIM4,RASA4,DPYSL5,ATM,C20ORF96,KIF5B,KLHL21,RALY,SNX9,RNF20,CAPZB,AMOTL2,GPAT4,NUMBL,UGGT1,EIF2AK2,ASXL1,CAPN15,PAC…
TF	Factor: FLI-1; motif: NAYTTCCGGT; match class: 1	TF:M08913_1	2.68518e-07	6.57103	3102	2111	433	19958	RHOA,NME1-NME2,AKIRIN1,CKS2,THAP5,PURB,SIKE1,SSH3,MRM3,SPATA5,RER1,ATM,ZNF460,RALY,ZNF557,ZMAT3,RNF20,CAPZB,UGGT1,ASXL1,RABGEF1,CHORDC1,BORCS5,RAB5C,MMP15,CFL1,ZNF740,MTRF1L,DR1,STK35,ASB6,EIF5A,RPL7L1,SMS,CRIPT,YES1,ZNF141,RRP36,MPLKIP,ZNF107,RNF168,ZNF75A,ZNF284,BTF3L4,ELP2,TMEM11,SUMO1,TANGO2,MPZL3,ERGIC2,CDC42EP4,RPS9,DFFA,RAB11FIP1,PLEKHG3,POLE,CELF5,SLC2A6,ZNF688,TMCO1,PGAM5,AVPR1A,ERCC1,MR…
TF	Factor: ERG; motif: ACCGGAARTN	TF:M03975	2.75162e-07	6.56041	10149	2111	1213	19958	RHOA,TGFBR3L,EZH2,NME1-NME2,SPAST,PSMD9,AKIRIN1,CKS2,THAP5,GSTO2,UBALD2,FBXW8,MCRIP1,TIRAP,ZNF587,CTNS,TIFA,MGMT,PURB,CEP97,ZNF726,SIKE1,SSH3,TMED10,C1ORF50,MRM3,SART3,ZNFX1,NRBP1,SPATA5,TP53INP1,RER1,LCLAT1,NPY4R,PIM3,AGTPBP1,TFCP2L1,SUSD6,ZNF157,TEDDM1,TMBIM4,ZNF607,LHPP,ATP2B1,ATM,C20ORF96,KIF5B,ZNF460,RALY,SNX9,ZNF557,ZMAT3,RNF20,CAPZB,AMOTL2,UGGT1,ASXL1,PACS2,RABGEF1,CHORDC1,NFATC3,SNX11,AKT…
TF	Factor: SP1; motif: RCCMCRCCCMC	TF:M03920	3.18337e-07	6.49711	7423	2111	921	19958	TGFBR3L,EZH2,SPAST,PSMD9,CKS2,UBALD2,FBXW8,MCRIP1,TIRAP,PAQR7,CTNS,ZNF280B,YY1,MGMT,PURB,ASS1,CDKN1B,SSH3,ANKMY1,TMED10,SLC41A2,C1ORF50,CAD,NRIP3,ZNFX1,ADGRB2,NRBP1,BMPR1A,YPEL1,TP53INP1,MED16,RER1,MTMR12,NPY4R,PIM3,AGTPBP1,ZNF835,RASA4,LHPP,C20ORF96,RALY,ZNF557,CAPZB,GPAT4,NUMBL,LIX1L,EIF2AK2,ASXL1,CAPN15,PACS2,RABGEF1,CHORDC1,NFATC3,SNX11,AKT1S1,BORCS5,SEPT7,RAB5C,MMP15,GRSF1,CLN8,CFL1,TRIR,TBC…
TF	Factor: RREB-1; motif: GGGWCSA	TF:M05439	3.37302e-07	6.47198	8815	2111	1071	19958	RHOA,C1ORF116,EZH2,PLEKHA6,PSMD9,AKIRIN1,CKS2,HOMEZ,PLEKHA3,THAP5,FBXW8,MCRIP1,ZNF503,ZNF280B,YY1,CEP97,ZNF726,ASS1,MAP3K5,CDKN1B,SSH3,C11ORF58,CAD,NRIP3,ZNFX1,ADGRB2,NRBP1,BMPR1A,SPATA5,YPEL1,TP53INP1,MED16,RER1,MTMR12,LCLAT1,PIM3,PDGFRA,KCNA5,AGTPBP1,SLC11A2,TFCP2L1,RASA4,LHPP,KIF5B,KLHL21,ZNF460,SNX9,ZNF557,ZMAT3,AMOTL2,LIX1L,UGGT1,ASXL1,CAPN15,PACS2,RABGEF1,CHORDC1,NFATC3,SEPT7,ZBTB7B,MMP15,C…
TF	Factor: EGR; motif: CGCCCCCGCNN	TF:M08878	3.77312e-07	6.4233	7658	2111	946	19958	RHOA,SEC63,TGFBR3L,EZH2,PLEKHA6,SPAST,UBALD2,FBXW8,MCRIP1,CTNS,ZNF280B,YY1,MGMT,PURB,ASS1,MAP3K5,CDKN1B,SSH3,ANKMY1,KLLN,TMED10,SLC41A2,C1ORF50,CAD,NRIP3,ZNFX1,NRBP1,BMPR1A,DIRAS1,SPATA5,YPEL1,TP53INP1,TTC9C,RER1,MTMR12,PIM3,PDGFRA,AGTPBP1,SLC11A2,TFCP2L1,SUSD6,LONRF2,RASA4,TCN2,DPYSL5,KIF5B,RALY,SNX9,ZMAT3,CAPZB,NUMBL,LIX1L,UGGT1,ASXL1,CAPN15,PACS2,NFATC3,SNX11,AKT1S1,BORCS5,SEPT7,ZBTB7B,GRSF1,C…
TF	Factor: WT1; motif: CGCCCCCNCN; match class: 1	TF:M02036_1	3.87736e-07	6.41146	5439	2111	701	19958	RHOA,SEC63,EZH2,SPAST,FBXW8,MCRIP1,CTNS,ZNF280B,YY1,MGMT,PURB,ASS1,MAP3K5,SSH3,ANKMY1,KLLN,TMED10,SLC41A2,NRIP3,ZNFX1,NRBP1,BMPR1A,YPEL1,TTC9C,RER1,MTMR12,PIM3,AGTPBP1,TFCP2L1,SUSD6,LONRF2,RASA4,DPYSL5,LHPP,KIF5B,KLHL21,SNX9,NUMBL,LIX1L,EIF2AK2,ASXL1,CAPN15,PACS2,NFATC3,SNX11,AKT1S1,SEPT7,ZBTB7B,GRSF1,COL27A1,CLN8,TRIR,NCMAP,ZDHHC24,PTPRJ,BROX,ASB6,CBX6,PARD3,MAPK4,ZSWIM9,ARHGEF2,ZNF48,SMS,YES1,I…
TF	Factor: LBP-1; motif: NRCCGGTNNNNACCGGYN; match class: 1	TF:M11490_1	4.09372e-07	6.38788	6139	2111	779	19958	RHOA,NME1-NME2,AKIRIN1,HOMEZ,PLEKHA3,THAP5,UBALD2,MCRIP1,ZNF587,CTNS,YY1,MGMT,ZNF726,SSH3,KLLN,SLC41A2,CAD,ZNFX1,DIRAS1,YPEL1,TP53INP1,RER1,LCLAT1,NPY4R,PIM3,TFCP2L1,SRPX2,SUSD6,LONRF2,LHPP,C20ORF96,ZNF460,ZNF557,ZMAT3,CAPZB,AMOTL2,GPAT4,NUMBL,CAPN15,RABGEF1,SNX11,MMP15,GRSF1,CFL1,TRIR,NDUFB5,FAXC,ZNF844,CARNMT1,CRY2,NCMAP,ARL10,PTPRJ,ASB6,EIF4H,FYTTD1,PARD3,EIF5A,MAPK4,ZSWIM9,ARHGEF2,ZNF48,MYBL2…
TF	Factor: Fli-1; motif: NACCGGAARTN; match class: 1	TF:M11404_1	4.55089e-07	6.3419	3215	2111	445	19958	RHOA,EZH2,NME1-NME2,AKIRIN1,CKS2,THAP5,PURB,ZNF726,SIKE1,MRM3,SPATA5,RER1,ATM,ZNF460,RALY,ZNF557,ZMAT3,CAPZB,AMOTL2,UGGT1,ASXL1,RABGEF1,CHORDC1,BORCS5,SEPT7,MMP15,CFL1,ZNF740,MTRF1L,DR1,ARL10,STK35,BROX,ASB6,EIF5A,MAPK4,RPL7L1,SMS,CRIPT,YES1,DAD1,ZNF141,RRP36,MPLKIP,ZNF107,RNF168,ZNF480,ZNF75A,ZNF284,BTF3L4,TMEM11,SUMO1,HAP1,TANGO2,MPZL3,ERGIC2,CDC42EP4,RPS9,RPL12,SAR1B,ADA2,PLEKHG3,POLE,CELF5,SL…
TF	Factor: E2F1; motif: NNNNNGCGSSAAAN	TF:M08874	4.65326e-07	6.33224	7361	2111	913	19958	RHOA,EZH2,SPAST,PSMD9,CKS2,UBALD2,MCRIP1,ZNF503,CTNS,ZNF280B,TIFA,YY1,CEP97,C11ORF58,KLLN,TUBGCP5,CAD,NRIP3,SART3,ZNFX1,BMPR1A,SPATA5,YPEL1,RER1,LCLAT1,PIM3,PDGFRA,KCNA5,AGTPBP1,ZNF835,TFCP2L1,SUSD6,LONRF2,TMBIM4,ZNF607,DPYSL5,KIF5B,KLHL21,SNX9,CAPZB,AMOTL2,NUMBL,UGGT1,EIF2AK2,ASXL1,CAPN15,PACS2,CHORDC1,NFATC3,AKT1S1,BORCS5,MMP15,GRSF1,CFL1,NDUFB5,FAXC,TBC1D13,ZNF740,TAF8,IRAK3,CARNMT1,DR1,STK35,…
TF	Factor: KLF15; motif: RCCMCRCCCMCN	TF:M12160	4.74907e-07	6.32339	12962	2111	1501	19958	RHOA,SEC63,TGFBR3L,EZH2,NME1-NME2,PLEKHA6,SPAST,AKIRIN1,CKS2,HOMEZ,NUP205,UBALD2,FBXW8,SLPI,MCRIP1,TIRAP,CTNS,ZNF280B,TIFA,YY1,MGMT,PURB,ASS1,SSH3,ANKMY1,KLLN,TUBGCP5,SLC41A2,C1ORF50,CAD,NRIP3,ZNFX1,ADGRB2,NRBP1,BMPR1A,DIRAS1,SPATA5,YPEL1,TP53INP1,UPK3BL1,MED16,TTC9C,RER1,MTMR12,NPY4R,PIM3,PDGFRA,KCNA5,AGTPBP1,ZNF835,TFCP2L1,SUSD6,TMBIM4,RASA4,TCN2,DPYSL5,LHPP,C20ORF96,KIF5B,RALY,SNX9,ZNF557,ZMAT…
TF	Factor: ER71:E2A; motif: CASSTGNACCGGAWRYN; match class: 1	TF:M08568_1	4.79949e-07	6.3188	15340	2111	1736	19958	C1ORF116,SEC63,TGFBR3L,EZH2,NME1-NME2,PLEKHA6,PSMD9,AKIRIN1,CKS2,HOMEZ,NUP205,PLEKHA3,THAP5,GSTO2,UBALD2,FBXW8,MCRIP1,TIRAP,ZNF503,CTNS,ZNF280B,TIFA,MGMT,PURB,ZNF726,SIKE1,ASS1,MAP3K5,SSH3,ANKMY1,C11ORF58,KLLN,TUBGCP5,TMED10,SLC41A2,C1ORF50,CAD,MRM3,NRIP3,SART3,ADGRB2,NRBP1,BMPR1A,DIRAS1,SPATA5,YPEL1,TP53INP1,UPK3BL1,TTC9C,RER1,MTMR12,LCLAT1,PIM3,KCNA5,AGTPBP1,SLC11A2,TFCP2L1,SRPX2,TEDDM1,LONRF2,…
TF	Factor: E2F-7; motif: GRGGCGGGAANNN; match class: 1	TF:M09896_1	5.05579e-07	6.29621	4633	2111	609	19958	RHOA,SEC63,EZH2,UBALD2,MCRIP1,CTNS,TIFA,YY1,PURB,ANKMY1,KLLN,C1ORF50,ZNFX1,YPEL1,TP53INP1,PDGFRA,SLC11A2,SUSD6,LONRF2,TCN2,DPYSL5,ATM,ZNF460,RALY,ZMAT3,GPAT4,NUMBL,LIX1L,CAPN15,PACS2,CFL1,TRIR,TAF8,NCMAP,A1BG,LIMA1,PTPRJ,ZNF716,ASB6,EIF4H,PARD3,MAPK4,ZSWIM9,FAM118A,AKIP1,SUSD5,SMS,MYBL2,MRTO4,ZNF141,AKT3,ZNF749,FUS,TBC1D15,UMPS,TGS1,TGFBI,VAT1,RNF168,PPP1R13B,SRSF1,LRIG1,DYRK1B,SSR1,BTF3L4,APEX1,…
TF	Factor: Elf-1; motif: NAANCMGGAAGTGN	TF:M09605	5.76465e-07	6.23923	5897	2111	751	19958	RHOA,EZH2,HRNR,NME1-NME2,PSMD9,AKIRIN1,CKS2,PLEKHA3,THAP5,UBALD2,FBXW8,SLPI,MCRIP1,TIRAP,ZNF587,TIFA,MGMT,PURB,ZNF726,SIKE1,SSH3,SART3,SPATA5,RER1,PIM3,SRPX2,SUSD6,TEDDM1,TMBIM4,TCN2,ZNF607,ATM,ZNF460,RALY,SNX9,ZNF557,ZMAT3,RNF20,GPAT4,UGGT1,PACS2,RABGEF1,CHORDC1,SNX11,AKT1S1,SEPT7,RAB5C,MMP15,GRWD1,NDUFB5,TBC1D13,ZNF740,MTRF1L,DR1,ARL10,STK35,BROX,ASB6,EIF4H,FYTTD1,EIF5A,ZSWIM9,FAM118A,GNPTG,RPL…
TF	Factor: Kaiso; motif: TCTCGCGAG	TF:M04691	6.46267e-07	6.18959	15369	2111	1738	19958	RHOA,SEC63,EZH2,NME1-NME2,PLEKHA6,SPAST,PSMD9,AKIRIN1,CKS2,HOMEZ,PLEKHA3,THAP5,GSTO2,UBALD2,SLPI,MCRIP1,CD59,TIRAP,ZNF587,ZNF503,CTNS,ZNF280B,TIFA,YY1,MGMT,PURB,CEP97,ZNF726,SIKE1,ASS1,MAP3K5,CDKN1B,SSH3,ANKMY1,C11ORF58,KLLN,TUBGCP5,TMED10,SLC41A2,C1ORF50,CAD,MRM3,NRIP3,SART3,ZNFX1,ADGRB2,NRBP1,BMPR1A,DIRAS1,SPATA5,YPEL1,TP53INP1,UPK3BL1,MED16,TTC9C,RER1,MTMR12,LCLAT1,NPY4R,PIM3,PDGFRA,KCNA5,AGTP…
TF	Factor: Erg; motif: NACCGGATATCCGGTN	TF:M11393	6.50654e-07	6.18665	14324	2111	1636	19958	RHOA,SEC63,TGFBR3L,EZH2,SACS,NME1-NME2,PLEKHA6,SPAST,PSMD9,AKIRIN1,CKS2,NUP205,PLEKHA3,THAP5,GSTO2,UBALD2,SLPI,MCRIP1,TIRAP,ZNF587,PAQR7,ZNF503,CTNS,ZNF280B,TIFA,YY1,MGMT,PURB,CEP97,ZNF726,ASS1,MAP3K5,CDKN1B,SSH3,ANKMY1,KLLN,TUBGCP5,TMED10,C1ORF50,MRM3,NRIP3,ZNFX1,ADGRB2,NRBP1,BMPR1A,DIRAS1,SPATA5,YPEL1,TP53INP1,UPK3BL1,F2RL2,TTC9C,RER1,NPY4R,PIM3,PDGFRA,KCNA5,SLC11A2,SUSD6,ZNF157,LONRF2,TMBIM4,R…
TF	Factor: Erg; motif: NACCGGATATCCGGTN; match class: 1	TF:M11393_1	6.79072e-07	6.16808	13871	2111	1591	19958	RHOA,SEC63,TGFBR3L,EZH2,NME1-NME2,PLEKHA6,SPAST,PSMD9,CKS2,NUP205,PLEKHA3,THAP5,GSTO2,UBALD2,SLPI,MCRIP1,TIRAP,ZNF587,PAQR7,ZNF503,CTNS,ZNF280B,TIFA,YY1,MGMT,PURB,CEP97,ZNF726,ASS1,MAP3K5,CDKN1B,SSH3,ANKMY1,TUBGCP5,TMED10,C1ORF50,MRM3,NRIP3,ZNFX1,ADGRB2,NRBP1,BMPR1A,YPEL1,TP53INP1,UPK3BL1,F2RL2,TTC9C,RER1,NPY4R,PIM3,PDGFRA,KCNA5,SLC11A2,SUSD6,ZNF157,LONRF2,TMBIM4,RASA4,TCN2,ZNF607,DPYSL5,ATM,C20O…
TF	Factor: AP-2rep; motif: NGGGGCGGGGC	TF:M09967	7.09615e-07	6.14898	4118	2111	549	19958	EZH2,SPAST,PSMD9,UBALD2,MCRIP1,PAQR7,CTNS,YY1,MGMT,PURB,SSH3,TMED10,SLC41A2,CAD,NRIP3,ZNFX1,BMPR1A,YPEL1,TP53INP1,MED16,NPY4R,PIM3,AGTPBP1,RASA4,LHPP,RALY,ZNF557,CAPZB,GPAT4,NUMBL,ASXL1,CAPN15,PACS2,RABGEF1,NFATC3,SNX11,AKT1S1,BORCS5,RAB5C,CLN8,TRIR,TBC1D13,ZNF844,TAF8,NCMAP,SLC1A5,LIMA1,BROX,FYTTD1,MAPK4,ZSWIM9,FAM118A,LDHB,ZNF48,SMS,YES1,MYBL2,ZNF749,FAM83F,B3GALNT2,FUS,HEY2,VAT1,SH3BP2,ZNF480,…
TF	Factor: CPBP; motif: SNCCCNN; match class: 1	TF:M01822_1	7.17648e-07	6.14409	18905	2111	2056	19958	RHOA,C1ORF116,SEC63,TGFBR3L,EZH2,SACS,NME1-NME2,PLEKHA6,SPAST,PSMD9,AKIRIN1,CKS2,HOMEZ,NUP205,PLEKHA3,THAP5,GSTO2,UBALD2,FBXW8,SLPI,MCRIP1,CD59,TIRAP,ZNF587,PAQR7,ZNF503,CTNS,ZNF280B,TIFA,YY1,MGMT,PURB,CEP97,ZNF726,SIKE1,ASS1,MAP3K5,CDKN1B,SSH3,ANKMY1,C11ORF58,KLLN,TUBGCP5,TMED10,SLC41A2,C1ORF50,CAD,MRM3,NRIP3,SART3,ZNFX1,ADGRB2,NRBP1,BMPR1A,DIRAS1,SPATA5,YPEL1,TP53INP1,UPK3BL1,MED16,TTC9C,RER1,M…
TF	Factor: c-Ets-1; motif: NNNRCCGGAWRYNNNN; match class: 1	TF:M01078_1	7.57667e-07	6.12052	2480	2111	356	19958	RHOA,AKIRIN1,CKS2,THAP5,TIRAP,MGMT,PURB,SSH3,TMED10,TTC9C,RER1,TMBIM4,ATM,ZNF460,RALY,ZNF557,RNF20,CAPZB,UGGT1,RABGEF1,MMP15,CFL1,ZNF740,MTRF1L,CARNMT1,DR1,ASB6,EIF5A,LDHB,CRIPT,ZNF141,TBC1D15,RRP36,MPLKIP,ZNF107,RNF168,ZNF480,ZNF75A,ARHGAP11A,ZNF284,BTF3L4,RHPN2,TMEM11,SUMO1,TANGO2,MPZL3,VHLL,RPS9,GAPDH,POLE,CELF5,SLC2A6,TMCO1,PGAM5,AVPR1A,ERCC1,MRPL12,ZKSCAN8,RAP2A,NT5C,UBE2B,NUP50,TP53,EIF3L,Z…
TF	Factor: E2F; motif: TTTSGCGSG	TF:M00939	7.62707e-07	6.11764	6582	2111	826	19958	RHOA,EZH2,NME1-NME2,SPAST,PSMD9,CKS2,NUP205,GSTO2,UBALD2,FBXW8,TIRAP,ZNF587,CTNS,ZNF280B,PURB,CEP97,ZNF726,SIKE1,ASS1,MAP3K5,CDKN1B,ANKMY1,TMED10,SLC41A2,NRIP3,SART3,ZNFX1,BMPR1A,MED16,RER1,LCLAT1,PIM3,PDGFRA,KCNA5,AGTPBP1,TFCP2L1,SUSD6,RASA4,DPYSL5,ATP2B1,KLHL21,ZNF460,CAPZB,LIX1L,EIF2AK2,CAPN15,NFATC3,ZBTB7B,MMP15,CLN8,TRIR,FAXC,TBC1D13,TAF8,MTRF1L,CARNMT1,ARL10,STK35,SLC1A5,PTPRJ,BROX,ASB6,EIF…
TF	Factor: KLF14; motif: NRCCACRCCCMCN	TF:M12183	7.74056e-07	6.11123	6992	2111	871	19958	RHOA,SEC63,TGFBR3L,PLEKHA6,CKS2,NUP205,UBALD2,FBXW8,SLPI,CTNS,ZNF280B,YY1,MGMT,PURB,ASS1,ANKMY1,TUBGCP5,SLC41A2,C1ORF50,NRIP3,ZNFX1,ADGRB2,NRBP1,BMPR1A,YPEL1,MED16,RER1,MTMR12,NPY4R,PIM3,PDGFRA,AGTPBP1,ZNF835,SUSD6,RASA4,LHPP,RALY,ZNF557,CAPZB,GPAT4,NUMBL,LIX1L,UGGT1,EIF2AK2,ASXL1,PACS2,RABGEF1,NFATC3,SNX11,AKT1S1,BORCS5,SEPT7,ZBTB7B,MMP15,CLN8,CFL1,TRIR,TBC1D13,ZNF844,ARL10,SLC1A5,LIMA1,PTPRJ,BR…
TF	Factor: MOVO-B; motif: GNGGGGG; match class: 1	TF:M01104_1	7.81023e-07	6.10734	5798	2111	739	19958	RHOA,TGFBR3L,EZH2,PLEKHA6,SPAST,AKIRIN1,UBALD2,FBXW8,MCRIP1,TIRAP,ZNF503,TIFA,YY1,MGMT,PURB,ASS1,MAP3K5,CDKN1B,ANKMY1,KLLN,SLC41A2,NRIP3,ZNFX1,ADGRB2,NRBP1,BMPR1A,YPEL1,TP53INP1,RER1,PIM3,AGTPBP1,SLC11A2,SUSD6,RASA4,DPYSL5,KIF5B,KLHL21,SNX9,CAPZB,AMOTL2,NUMBL,LIX1L,UGGT1,EIF2AK2,ASXL1,PACS2,NFATC3,SEPT7,MMP15,COL27A1,CLN8,CFL1,FAXC,CARNMT1,ZDHHC24,LIMA1,PTPRJ,ASB6,EIF4H,FYTTD1,CBX6,PARD3,IBTK,EIF…
TF	Factor: CTCF; motif: NCCRSTAGGGGGCGC; match class: 1	TF:M08911_1	7.81591e-07	6.10702	4051	2111	541	19958	HOMEZ,CTNS,ZNF280B,YY1,MGMT,ASS1,MAP3K5,ANKMY1,SLC41A2,NRIP3,ZNFX1,NRBP1,YPEL1,TP53INP1,TTC9C,RER1,PIM3,AGTPBP1,TFCP2L1,GXYLT2,LONRF2,ZNF607,DPYSL5,LHPP,ATM,RALY,SNX9,GPAT4,NUMBL,LIX1L,UGGT1,ASXL1,CAPN15,PACS2,BORCS5,MMP15,GRSF1,COL27A1,CLN8,FAXC,CARNMT1,NCMAP,ARL10,PTPRJ,ASB6,PARD3,IBTK,MAPK4,ZSWIM9,FAM118A,ARHGEF2,SMS,YES1,PDF,AKT3,FAM83F,FUS,TUBB2A,SH3BP2,MPLKIP,PPP1R13B,LRIG1,DLGAP3,LRIG2,BTF…
TF	Factor: AP-2; motif: SNNNCCNCAGGCN; match class: 1	TF:M00915_1	8.0732e-07	6.09295	4654	2111	610	19958	RHOA,TGFBR3L,EZH2,SPAST,CKS2,UBALD2,FBXW8,CTNS,ZNF280B,YY1,PURB,ASS1,SSH3,ANKMY1,KLLN,TUBGCP5,C1ORF50,NRIP3,SART3,TP53INP1,MED16,RER1,PIM3,AGTPBP1,TFCP2L1,SUSD6,GXYLT2,LONRF2,DPYSL5,KLHL21,SNX9,AMOTL2,GPAT4,LIX1L,CAPN15,PACS2,AKT1S1,BORCS5,SEPT7,RAB5C,MMP15,COL27A1,CFL1,TBC1D13,CARNMT1,NCMAP,A1BG,ARL10,STK35,PTPRJ,ASB6,FYTTD1,CBX6,PARD3,IBTK,EIF5A,MAPK4,GNPTG,LDHB,ZNF48,SMS,YES1,MYBL2,MRTO4,ZNF14…
TF	Factor: E2F-4; motif: NGGCGGGAARN; match class: 1	TF:M07084_1	8.54924e-07	6.06807	5559	2111	712	19958	RHOA,SEC63,EZH2,SPAST,MCRIP1,TIFA,YY1,PURB,CEP97,MAP3K5,ANKMY1,C11ORF58,KLLN,C1ORF50,CAD,ZNFX1,BMPR1A,YPEL1,TP53INP1,RER1,PDGFRA,KCNA5,AGTPBP1,SLC11A2,TFCP2L1,SUSD6,TCN2,DPYSL5,RALY,SNX9,GPAT4,NUMBL,ASXL1,CAPN15,PACS2,SNX11,CLN8,CFL1,TRIR,TAF8,NCMAP,A1BG,STK35,LIMA1,PTPRJ,BROX,ZNF716,EIF4H,CBX6,EIF5A,MAPK4,ZSWIM9,LDHB,AKIP1,ARHGEF2,SMS,CRIPT,MYBL2,TNPO1,PDF,MRTO4,ZNF141,AKT3,B3GALNT2,FUS,TBC1D15,…
TF	Factor: FLI1; motif: ACCGGAARTN	TF:M03988	8.71824e-07	6.05957	8462	2111	1030	19958	RHOA,TGFBR3L,EZH2,NME1-NME2,SPAST,PSMD9,AKIRIN1,CKS2,THAP5,GSTO2,FBXW8,MCRIP1,TIRAP,ZNF587,CTNS,TIFA,MGMT,PURB,CEP97,ZNF726,SIKE1,SSH3,TMED10,MRM3,SART3,SPATA5,TP53INP1,RER1,NPY4R,AGTPBP1,SUSD6,ZNF157,TEDDM1,TMBIM4,ZNF607,LHPP,ATM,C20ORF96,KIF5B,ZNF460,RALY,SNX9,ZNF557,ZMAT3,RNF20,CAPZB,AMOTL2,UGGT1,ASXL1,PACS2,RABGEF1,CHORDC1,NFATC3,SNX11,AKT1S1,BORCS5,SEPT7,RAB5C,MMP15,GRSF1,GRWD1,COL27A1,CLN8,…
TF	Factor: GKLF; motif: GCCMCRCCCNNN	TF:M01588	9.28148e-07	6.03238	9100	2111	1098	19958	RHOA,SEC63,EZH2,SPAST,PSMD9,AKIRIN1,CKS2,UBALD2,FBXW8,SLPI,MCRIP1,CD59,PAQR7,CTNS,ZNF280B,YY1,MGMT,PURB,ASS1,CDKN1B,SSH3,ANKMY1,TMED10,SLC41A2,C1ORF50,CAD,MRM3,NRIP3,ZNFX1,ADGRB2,NRBP1,BMPR1A,SPATA5,YPEL1,TP53INP1,UPK3BL1,MED16,RER1,MTMR12,NPY4R,PIM3,AGTPBP1,ZNF835,ZNF157,RASA4,TCN2,ZNF607,LHPP,C20ORF96,KLHL21,ZNF460,RALY,ZNF557,CAPZB,GPAT4,NUMBL,LIX1L,UGGT1,ASXL1,CAPN15,PACS2,RABGEF1,CHORDC1,NFA…
TF	Factor: Egr-1; motif: GCGGGGGCGG; match class: 1	TF:M07354_1	1.01784e-06	5.99232	3755	2111	506	19958	RHOA,EZH2,SPAST,FBXW8,MCRIP1,ZNF280B,YY1,MGMT,PURB,ASS1,SSH3,SLC41A2,C1ORF50,NRIP3,NRBP1,BMPR1A,YPEL1,MTMR12,PIM3,AGTPBP1,SLC11A2,SUSD6,LONRF2,RASA4,DPYSL5,KIF5B,SNX9,NUMBL,LIX1L,UGGT1,ASXL1,PACS2,NFATC3,SNX11,ZBTB7B,GRSF1,COL27A1,TRIR,FAXC,IRAK3,NCMAP,PTPRJ,CBX6,PARD3,MAPK4,ZSWIM9,ZNF48,SMS,YES1,MRTO4,ZNF141,AKT3,FAM83F,DCTN6,B3GALNT2,BICRAL,TUBB2A,HEY2,MPLKIP,ZNF480,PPP1R13B,LRIG1,DLGAP3,TTC39B…
TF	Factor: Sp1; motif: NWRGCCMCGCCCMCN	TF:M12151	1.09589e-06	5.96023	6966	2111	867	19958	SEC63,SPAST,PSMD9,CKS2,PLEKHA3,UBALD2,FBXW8,SLPI,MCRIP1,PAQR7,CTNS,ZNF280B,YY1,MGMT,PURB,ASS1,CDKN1B,SSH3,ANKMY1,TUBGCP5,SLC41A2,C1ORF50,CAD,NRIP3,ZNFX1,NRBP1,BMPR1A,SPATA5,YPEL1,MED16,RER1,MTMR12,NPY4R,PIM3,AGTPBP1,ZNF835,RASA4,LHPP,C20ORF96,RALY,ZNF557,CAPZB,GPAT4,NUMBL,ASXL1,CAPN15,PACS2,RABGEF1,CHORDC1,NFATC3,SNX11,AKT1S1,BORCS5,GRSF1,CLN8,TRIR,TBC1D13,ZNF844,MTRF1L,CARNMT1,CRY2,NCMAP,ARL10,Z…
TF	Factor: SP4; motif: NWRGCCACGCCCMCTYN	TF:M03922	1.11767e-06	5.95169	6150	2111	777	19958	SPAST,PSMD9,CKS2,PLEKHA3,FBXW8,MCRIP1,PAQR7,CTNS,ZNF280B,YY1,MGMT,PURB,ANKMY1,TUBGCP5,SLC41A2,NRIP3,ZNFX1,NRBP1,BMPR1A,SPATA5,YPEL1,TP53INP1,MED16,RER1,MTMR12,NPY4R,PIM3,AGTPBP1,ZNF835,RASA4,DPYSL5,LHPP,C20ORF96,RALY,ZNF557,CAPZB,GPAT4,NUMBL,ASXL1,CAPN15,PACS2,RABGEF1,CHORDC1,NFATC3,SNX11,AKT1S1,BORCS5,CLN8,TRIR,TBC1D13,ZNF844,MTRF1L,ARL10,ZDHHC24,SLC1A5,ASB6,FYTTD1,MAPK4,ZSWIM9,FAM118A,LDHB,SMS,…
TF	Factor: Elf-1; motif: NNANCCGGAAGTGS	TF:M09900	1.16044e-06	5.93538	5318	2111	684	19958	RHOA,EZH2,HRNR,NME1-NME2,AKIRIN1,CKS2,PLEKHA3,THAP5,MCRIP1,TIRAP,ZNF587,TIFA,MGMT,PURB,ZNF726,SIKE1,SSH3,SART3,SPATA5,RER1,SRPX2,SUSD6,TEDDM1,TMBIM4,TCN2,ZNF607,ATM,ZNF460,RALY,SNX9,ZNF557,ZMAT3,RNF20,UGGT1,PACS2,RABGEF1,SNX11,AKT1S1,RAB5C,MMP15,GRWD1,NDUFB5,TBC1D13,ZNF740,MTRF1L,CARNMT1,DR1,BOLA1,STK35,BROX,ASB6,EIF4H,FYTTD1,EIF5A,ZSWIM9,GNPTG,RPL7L1,SMS,CRIPT,PDF,ZNF141,DCTN6,BICRAL,TGS1,SH3BP2…
TF	Factor: Sp1; motif: NGGGGGCGGGGCCNGGGGGGGG; match class: 1	TF:M10071_1	1.16273e-06	5.93452	4734	2111	618	19958	RHOA,SEC63,EZH2,PLEKHA6,SPAST,AKIRIN1,CKS2,UBALD2,FBXW8,MCRIP1,CTNS,YY1,MGMT,ASS1,SSH3,ANKMY1,SLC41A2,CAD,NRIP3,ADGRB2,NRBP1,BMPR1A,YPEL1,TP53INP1,MED16,RER1,PIM3,AGTPBP1,RASA4,LHPP,C20ORF96,RALY,ZNF557,CAPZB,GPAT4,NUMBL,LIX1L,ASXL1,CAPN15,PACS2,NFATC3,SNX11,AKT1S1,CLN8,TRIR,TBC1D13,TAF8,SLC1A5,LIMA1,BROX,FYTTD1,MAPK4,ZSWIM9,FAM118A,SUSD5,ZNF48,SMS,YES1,MYBL2,AKT3,FAM83F,DCTN6,B3GALNT2,BICRAL,ZNF…
TF	Factor: E2F-3:FOXO6; motif: NAATGACACGCGCCCMC	TF:M08209	1.26794e-06	5.8969	13900	2111	1592	19958	RHOA,C1ORF116,SEC63,EZH2,NME1-NME2,PLEKHA6,SPAST,AKIRIN1,CKS2,HOMEZ,NUP205,PLEKHA3,THAP5,GSTO2,FBXW8,SLPI,MCRIP1,PAQR7,ZNF503,CTNS,ZNF280B,TIFA,YY1,MGMT,PURB,SIKE1,ASS1,MAP3K5,CDKN1B,SSH3,ANKMY1,KLLN,TUBGCP5,TMED10,SLC41A2,C1ORF50,CAD,MRM3,NRIP3,SART3,ZNFX1,NRBP1,BMPR1A,DIRAS1,YPEL1,TP53INP1,UPK3BL1,MED16,TTC9C,RER1,MTMR12,NPY4R,PIM3,KCNA5,AGTPBP1,ZNF835,SLC11A2,TFCP2L1,ZNF157,GXYLT2,TEDDM1,LONRF…
TF	Factor: BTEB1; motif: GGGGGCGGGGCNGSGGGNGS; match class: 1	TF:M09723_1	1.47059e-06	5.83251	6131	2111	774	19958	RHOA,SEC63,TGFBR3L,EZH2,PLEKHA6,SPAST,AKIRIN1,CKS2,NUP205,UBALD2,FBXW8,MCRIP1,TIRAP,CTNS,YY1,MGMT,PURB,ASS1,SSH3,SLC41A2,CAD,NRIP3,ADGRB2,NRBP1,BMPR1A,YPEL1,MED16,RER1,PIM3,AGTPBP1,RASA4,DPYSL5,LHPP,RALY,SNX9,CAPZB,GPAT4,NUMBL,LIX1L,UGGT1,ASXL1,PACS2,RABGEF1,NFATC3,SNX11,AKT1S1,SEPT7,ZBTB7B,RAB5C,COL27A1,CLN8,CFL1,TRIR,TBC1D13,TAF8,NCMAP,ZDHHC24,SLC1A5,LIMA1,PTPRJ,BROX,ZNF716,CBX6,PARD3,MAPK4,ZSW…
TF	Factor: c-Ets-2; motif: NACCGGAAGYRCTTCCGGTN; match class: 1	TF:M11417_1	1.508e-06	5.8216	14258	2111	1627	19958	RHOA,C1ORF116,SEC63,EZH2,NME1-NME2,PSMD9,AKIRIN1,CKS2,HOMEZ,NUP205,PLEKHA3,THAP5,GSTO2,UBALD2,FBXW8,SLPI,MCRIP1,CD59,TIRAP,ZNF587,PAQR7,ZNF503,CTNS,ZNF280B,YY1,MGMT,PURB,CEP97,ZNF726,SIKE1,ASS1,MAP3K5,CDKN1B,SSH3,ANKMY1,KLLN,TUBGCP5,TMED10,SLC41A2,C1ORF50,CAD,NRIP3,SART3,ZNFX1,ADGRB2,NRBP1,BMPR1A,DIRAS1,SPATA5,YPEL1,TP53INP1,UPK3BL1,MED16,F2RL2,TTC9C,RER1,MTMR12,LCLAT1,NPY4R,PIM3,KCNA5,AGTPBP1,ZN…
TF	Factor: Sp1; motif: NWRGCCACGCCCMCN	TF:M12152	1.52252e-06	5.81744	7480	2111	922	19958	EZH2,SPAST,PSMD9,CKS2,PLEKHA3,UBALD2,FBXW8,MCRIP1,PAQR7,CTNS,ZNF280B,YY1,MGMT,PURB,ASS1,CDKN1B,SSH3,ANKMY1,TUBGCP5,SLC41A2,CAD,NRIP3,ZNFX1,ADGRB2,NRBP1,BMPR1A,SPATA5,YPEL1,MED16,RER1,MTMR12,NPY4R,PIM3,PDGFRA,AGTPBP1,ZNF835,RASA4,LHPP,C20ORF96,RALY,ZNF557,CAPZB,GPAT4,NUMBL,ASXL1,CAPN15,PACS2,RABGEF1,CHORDC1,NFATC3,SNX11,AKT1S1,BORCS5,MMP15,GRSF1,CLN8,TRIR,TBC1D13,ZNF844,MTRF1L,CRY2,ARL10,ZDHHC24,S…
TF	Factor: ER71:Pax-5; motif: ACCGGAACYACGCWTSANTG	TF:M08266	1.64123e-06	5.78483	14585	2111	1659	19958	RHOA,SEC63,TGFBR3L,EZH2,SACS,NME1-NME2,PLEKHA6,SPAST,PSMD9,AKIRIN1,CKS2,HOMEZ,THAP5,GSTO2,UBALD2,FBXW8,SLPI,MCRIP1,CD59,TIRAP,ZNF587,PAQR7,CTNS,ZNF280B,TIFA,YY1,MGMT,PURB,CEP97,ASS1,MAP3K5,CDKN1B,SSH3,ANKMY1,C11ORF58,KLLN,TUBGCP5,TMED10,SLC41A2,C1ORF50,CAD,MRM3,NRIP3,SART3,ZNFX1,ADGRB2,NRBP1,BMPR1A,DIRAS1,YPEL1,TP53INP1,MED16,TTC9C,RER1,MTMR12,NPY4R,PIM3,PDGFRA,KCNA5,AGTPBP1,ZNF835,TFCP2L1,ZNF157…
TF	Factor: ELF1; motif: NCCGGAARTN; match class: 1	TF:M02053_1	1.71749e-06	5.76511	1578	2111	243	19958	AKIRIN1,THAP5,PURB,SIKE1,SPATA5,RER1,TMBIM4,ZNF460,RALY,ZNF557,CAPZB,UGGT1,ASXL1,RABGEF1,CHORDC1,MMP15,CFL1,ZNF740,MTRF1L,DR1,STK35,RPL7L1,ZNF141,TBC1D15,BICRAL,TGS1,MPLKIP,ZNF75A,TANGO2,MPZL3,ERGIC2,RPS9,POLE,TMCO1,PGAM5,MRPL12,NT5C,NUP50,TP53,EIF3L,ZNF43,GNAI3,CORO7,RAPGEF6,PGBD4,SMUG1,DPH2,YIPF2,CYTH2,SAR1A,NUDCD3,PIGW,KIFC1,ZNF347,IKBKG,PRR23A,ZNF101,PPP1R9B,SEC31A,VPS37C,ZBTB45,TRAPPC2B,ZNF4…
TF	Factor: E2F-1; motif: NTTTTGGCGCCAWWWN; match class: 1	TF:M11533_1	1.88176e-06	5.72544	8907	2111	1075	19958	EZH2,NME1-NME2,PSMD9,AKIRIN1,CKS2,HOMEZ,THAP5,UBALD2,FBXW8,ZNF503,CTNS,ZNF280B,TIFA,YY1,PURB,CEP97,SIKE1,ASS1,MAP3K5,CDKN1B,SSH3,ANKMY1,TMED10,SLC41A2,MRM3,SART3,ZNFX1,NRBP1,BMPR1A,TP53INP1,MED16,LCLAT1,PIM3,PDGFRA,KCNA5,SLC11A2,SUSD6,ZNF157,TMBIM4,RASA4,ZNF607,DPYSL5,ATM,C20ORF96,KLHL21,ZNF460,RALY,SNX9,ZMAT3,CAPZB,AMOTL2,NUMBL,ASXL1,CAPN15,PACS2,RABGEF1,NFATC3,BORCS5,SEPT7,ZBTB7B,MMP15,GRSF1,GR…
TF	Factor: E2F3; motif: NNRGMKGGAR; match class: 1	TF:M12598_1	1.97483e-06	5.70447	7112	2111	881	19958	RHOA,SEC63,EZH2,NME1-NME2,SPAST,MCRIP1,TIFA,YY1,PURB,CEP97,ASS1,MAP3K5,CDKN1B,ANKMY1,C11ORF58,KLLN,TUBGCP5,SLC41A2,C1ORF50,CAD,ZNFX1,NRBP1,BMPR1A,YPEL1,TP53INP1,RER1,NPY4R,PDGFRA,KCNA5,AGTPBP1,SLC11A2,TFCP2L1,SUSD6,TCN2,DPYSL5,C20ORF96,KIF5B,RALY,SNX9,ZMAT3,AMOTL2,GPAT4,NUMBL,LIX1L,ASXL1,CAPN15,PACS2,RABGEF1,SNX11,BORCS5,SEPT7,RAB5C,GRSF1,CLN8,CFL1,TRIR,ZNF740,ZNF844,TAF8,MTRF1L,DR1,NCMAP,A1BG,ST…
TF	Factor: pax-6; motif: NYACGCNTSANYGCNYN; match class: 1	TF:M11881_1	2.00114e-06	5.69872	7314	2111	903	19958	RHOA,TGFBR3L,EZH2,SPAST,PSMD9,NUP205,PLEKHA3,THAP5,UBALD2,MCRIP1,ZNF503,ZNF280B,YY1,ZNF726,MAP3K5,KLLN,TMED10,SLC41A2,C1ORF50,CAD,MRM3,NRIP3,SPATA5,MED16,TTC9C,MTMR12,PDGFRA,AGTPBP1,SLC11A2,TFCP2L1,SUSD6,GXYLT2,LONRF2,RASA4,ZNF607,DPYSL5,ATM,C20ORF96,KLHL21,ZNF460,UGGT1,ASXL1,CAPN15,PACS2,RABGEF1,BORCS5,SEPT7,RAB5C,GRSF1,CFL1,TRIR,NDUFB5,ZNF844,TAF8,CARNMT1,DR1,BOLA1,STK35,SLC1A5,LIMA1,BROX,ZNF71…
TF	Factor: TFAP2A; motif: NGCCCYNNGGGCN; match class: 1	TF:M04148_1	2.0466e-06	5.68897	9767	2111	1166	19958	RHOA,SEC63,TGFBR3L,EZH2,PLEKHA6,SPAST,AKIRIN1,CKS2,HOMEZ,PLEKHA3,UBALD2,MCRIP1,CD59,TIRAP,PAQR7,CTNS,ZNF280B,TIFA,YY1,MGMT,PURB,MAP3K5,SSH3,ANKMY1,C11ORF58,KLLN,SLC41A2,C1ORF50,NRIP3,ZNFX1,ADGRB2,NRBP1,BMPR1A,DIRAS1,SPATA5,YPEL1,TP53INP1,UPK3BL1,MED16,TTC9C,RER1,MTMR12,NPY4R,PIM3,PDGFRA,KCNA5,SLC11A2,TFCP2L1,SUSD6,GXYLT2,LONRF2,TMBIM4,DPYSL5,LHPP,C20ORF96,KLHL21,ZNF460,RALY,SNX9,ZNF557,AMOTL2,GPA…
TF	Factor: Osx; motif: CCNCCCCCNNN	TF:M07329	2.4183e-06	5.61649	6972	2111	865	19958	RHOA,SEC63,EZH2,SACS,NME1-NME2,PLEKHA6,SPAST,AKIRIN1,CKS2,PLEKHA3,UBALD2,FBXW8,MCRIP1,ZNF503,CTNS,ZNF280B,YY1,MGMT,PURB,ASS1,SSH3,KLLN,TUBGCP5,SLC41A2,C1ORF50,NRIP3,SART3,NRBP1,BMPR1A,YPEL1,TP53INP1,MED16,RER1,PIM3,PDGFRA,AGTPBP1,SLC11A2,TFCP2L1,SUSD6,LONRF2,RASA4,KIF5B,RALY,SNX9,GPAT4,NUMBL,LIX1L,UGGT1,EIF2AK2,ASXL1,CAPN15,PACS2,NFATC3,AKT1S1,BORCS5,ZBTB7B,MMP15,COL27A1,CFL1,TRIR,TBC1D13,ZNF740,…
TF	Factor: E2F-6; motif: NGGGCGGGARRNN; match class: 1	TF:M09895_1	2.45503e-06	5.60994	2788	2111	390	19958	RHOA,SEC63,EZH2,MCRIP1,YY1,KLLN,ZNFX1,YPEL1,SLC11A2,SUSD6,TCN2,DPYSL5,RALY,GPAT4,CAPN15,PACS2,CFL1,TRIR,TAF8,NCMAP,A1BG,LIMA1,PTPRJ,ZNF716,EIF4H,MAPK4,ZSWIM9,AKIP1,SMS,MYBL2,PDF,MRTO4,AKT3,FUS,TBC1D15,VAT1,PPP1R13B,SRSF1,DYRK1B,SSR1,BTF3L4,RHPN2,TMEM11,ING1,ITPRIPL2,MIGA1,CDC42EP4,TUBB,ABI2,RIF1,GAPDH,RAB11FIP1,FOXP4,RRAD,CELF5,EFNB1,AVPR1A,PLCE1,GAS1,ARSA,SLC25A36,ELOVL6,RDH10,MAFK,UBE2B,NUP50,T…
TF	Factor: EHF; motif: CSCGGAARTN; match class: 1	TF:M02052_1	2.48467e-06	5.60473	4115	2111	545	19958	RHOA,EZH2,PSMD9,AKIRIN1,CKS2,PLEKHA3,THAP5,MCRIP1,CTNS,TIFA,MGMT,PURB,ZNF726,SIKE1,SSH3,TTC9C,RER1,TMBIM4,ATM,ZNF460,RALY,ZNF557,RNF20,AMOTL2,UGGT1,CAPN15,RABGEF1,CHORDC1,BORCS5,SEPT7,MMP15,NDUFB5,ZNF740,MTRF1L,CARNMT1,DR1,BOLA1,STK35,TNNI1,ASB6,EIF4H,EIF5A,ZSWIM9,GNPTG,SMS,CRIPT,MYBL2,ZNF141,FUS,TGS1,DHODH,RRP36,MPLKIP,ZNF107,RNF168,SRSF1,ZNF75A,ARHGAP11A,BTF3L4,RHPN2,TMEM11,ING1,ITPRIPL2,SUMO1,…
TF	Factor: c-Ets-2; motif: NACCGGAAGYRCTTCCGGTN	TF:M11417	2.8575e-06	5.54401	14561	2111	1655	19958	RHOA,C1ORF116,SEC63,EZH2,NME1-NME2,PSMD9,AKIRIN1,CKS2,HOMEZ,NUP205,PLEKHA3,THAP5,GSTO2,UBALD2,FBXW8,SLPI,MCRIP1,CD59,TIRAP,ZNF587,PAQR7,ZNF503,CTNS,ZNF280B,YY1,MGMT,PURB,CEP97,ZNF726,SIKE1,ASS1,MAP3K5,CDKN1B,SSH3,ANKMY1,KLLN,TUBGCP5,TMED10,SLC41A2,C1ORF50,CAD,NRIP3,SART3,ZNFX1,ADGRB2,NRBP1,BMPR1A,DIRAS1,SPATA5,YPEL1,TP53INP1,UPK3BL1,MED16,F2RL2,TTC9C,RER1,MTMR12,LCLAT1,NPY4R,PIM3,KCNA5,AGTPBP1,ZN…
TF	Factor: DP-1; motif: NRNNGGCGGGAANN; match class: 1	TF:M10098_1	2.92674e-06	5.53362	2218	2111	321	19958	RHOA,SEC63,EZH2,MCRIP1,YY1,ZNFX1,YPEL1,TP53INP1,SUSD6,LONRF2,RALY,ZMAT3,NUMBL,CAPN15,PACS2,MAPK4,ZSWIM9,FAM118A,AKIP1,SMS,ZNF141,AKT3,ZNF749,FUS,TBC1D15,UMPS,TGS1,VAT1,SRSF1,LRIG1,DYRK1B,TMEM11,ITPRIPL2,PLAGL2,FBXO48,SOWAHA,MRPL49,CDC42EP4,TUBB,ABI2,RIF1,RAB11FIP1,PDP2,FOXP4,RRAD,SEC14L5,CELF5,EFNB1,PGAM5,AVPR1A,PLCE1,GAS1,ARSA,SLC25A36,ELOVL6,RAP2A,MAFK,UBE2B,NUP50,CLSPN,TERF2,MLLT1,ENPP1,HOOK3,…
TF	Factor: GCMa:PEA3; motif: ATRCGGGCGGAAGTR	TF:M08313	3.09977e-06	5.50867	15631	2111	1759	19958	RHOA,C1ORF116,SEC63,TGFBR3L,EZH2,SACS,NME1-NME2,SPAST,PSMD9,AKIRIN1,CKS2,HOMEZ,NUP205,PLEKHA3,THAP5,GSTO2,UBALD2,FBXW8,SLPI,MCRIP1,CD59,TIRAP,ZNF503,CTNS,ZNF280B,TIFA,YY1,MGMT,PURB,ZNF726,SIKE1,CDKN1B,SSH3,SLC41A2,C1ORF50,CAD,MRM3,NRIP3,SART3,ZNFX1,ADGRB2,NRBP1,BMPR1A,DIRAS1,SPATA5,YPEL1,TP53INP1,UPK3BL1,MED16,TTC9C,RER1,MTMR12,LCLAT1,NPY4R,PIM3,KCNA5,AGTPBP1,ZNF835,SLC11A2,SUSD6,ZNF157,GXYLT2,TE…
TF	Factor: E2F; motif: TTTCGCGC; match class: 1	TF:M00425_1	3.15707e-06	5.50072	5498	2111	701	19958	RHOA,SEC63,EZH2,NME1-NME2,PSMD9,CKS2,NUP205,GSTO2,UBALD2,FBXW8,ZNF587,ZNF280B,YY1,ZNF726,ASS1,MAP3K5,CDKN1B,ANKMY1,C11ORF58,KLLN,TMED10,SART3,ZNFX1,NRBP1,BMPR1A,SPATA5,LCLAT1,PIM3,PDGFRA,KCNA5,ZNF835,DPYSL5,KLHL21,ZNF460,ZMAT3,AMOTL2,UGGT1,CAPN15,RABGEF1,CHORDC1,NFATC3,GRWD1,TRIR,TAF8,CRY2,DR1,STK35,SLC1A5,PTPRJ,BROX,EIF4H,FYTTD1,CBX6,PARD3,IBTK,EIF5A,ZSWIM9,AKIP1,SUSD5,SMS,CRIPT,YES1,MYBL2,DAD1,…
TF	Factor: Erg; motif: NACCGGATATCCGGTN	TF:M11397	3.20466e-06	5.49422	12206	2111	1418	19958	RHOA,SEC63,EZH2,NME1-NME2,PLEKHA6,SPAST,PSMD9,THAP5,GSTO2,UBALD2,SLPI,MCRIP1,TIRAP,ZNF587,PAQR7,ZNF503,CTNS,ZNF280B,TIFA,YY1,MGMT,PURB,CEP97,ZNF726,ASS1,MAP3K5,CDKN1B,SSH3,ANKMY1,TUBGCP5,TMED10,C1ORF50,MRM3,NRIP3,NRBP1,BMPR1A,TP53INP1,UPK3BL1,TTC9C,MTMR12,LCLAT1,NPY4R,PIM3,PDGFRA,KCNA5,SLC11A2,SUSD6,ZNF157,LONRF2,TMBIM4,RASA4,TCN2,ZNF607,DPYSL5,ATM,C20ORF96,KIF5B,KLHL21,ZNF460,RALY,SNX9,ZNF557,ZM…
TF	Factor: c-Ets-1(p54); motif: NCMGGAWGYN	TF:M00032	3.23938e-06	5.48954	7919	2111	967	19958	RHOA,SEC63,HRNR,NME1-NME2,PSMD9,AKIRIN1,CKS2,PLEKHA3,THAP5,GSTO2,UBALD2,FBXW8,MCRIP1,TIRAP,ZNF587,PAQR7,TIFA,PURB,ZNF726,SIKE1,SSH3,TMED10,SART3,SPATA5,RER1,MTMR12,TFCP2L1,SRPX2,SUSD6,TEDDM1,TMBIM4,TCN2,ZNF607,ATP2B1,ATM,KIF5B,ZNF460,RALY,SNX9,ZNF557,ZMAT3,RNF20,CAPZB,AMOTL2,LIX1L,UGGT1,PACS2,RABGEF1,CHORDC1,AKT1S1,SEPT7,MMP15,GRWD1,CFL1,NDUFB5,TBC1D13,ZNF740,IRAK3,MTRF1L,DR1,NCMAP,A1BG,ARL10,BOL…
TF	Factor: TF3C-beta; motif: CCNGGAGGGCTTCCTGGAGGAG	TF:M04863	3.26688e-06	5.48587	13849	2111	1584	19958	RHOA,C1ORF116,SEC63,TGFBR3L,EZH2,HRNR,SACS,PLEKHA6,SPAST,AKIRIN1,CKS2,HOMEZ,THAP5,GSTO2,FBXW8,SLPI,MCRIP1,CD59,TIRAP,ZNF587,PAQR7,ZNF503,CTNS,ZNF280B,TIFA,YY1,MGMT,PURB,CEP97,ZNF726,SIKE1,ASS1,MAP3K5,CDKN1B,SSH3,ANKMY1,C11ORF58,KLLN,TUBGCP5,TMED10,SLC41A2,C1ORF50,CAD,NRIP3,SART3,ZNFX1,NRBP1,BMPR1A,DIRAS1,SPATA5,YPEL1,TP53INP1,MED16,RER1,MTMR12,LCLAT1,NPY4R,PIM3,PDGFRA,KCNA5,TFCP2L1,SUSD6,GXYLT2,L…
TF	Factor: ctcf; motif: CCRSCAGGGGGCGCN; match class: 1	TF:M10426_1	3.36049e-06	5.4736	4490	2111	587	19958	CKS2,TIRAP,CTNS,YY1,ASS1,MAP3K5,CDKN1B,ANKMY1,SLC41A2,C1ORF50,NRIP3,ZNFX1,ADGRB2,YPEL1,TP53INP1,RER1,PIM3,TFCP2L1,GXYLT2,TMBIM4,ZNF607,DPYSL5,LHPP,ATM,KLHL21,RALY,SNX9,ZMAT3,AMOTL2,NUMBL,LIX1L,CAPN15,PACS2,BORCS5,MMP15,GRSF1,COL27A1,CLN8,FAXC,ZNF740,CARNMT1,NCMAP,PTPRJ,ASB6,CBX6,PARD3,IBTK,MAPK4,ZSWIM9,GNPTG,SMS,YES1,PDF,AKT3,FAM83F,FUS,RPL10A,SH3BP2,MPLKIP,PPP1R13B,WHAMM,DLGAP3,BTF3L4,TTC39B,ING…
TF	Factor: ETS1; motif: GCCGGAWGTACTTCCGGN	TF:M03978	3.4996e-06	5.45598	12248	2111	1422	19958	RHOA,C1ORF116,SEC63,EZH2,PLEKHA6,AKIRIN1,CKS2,HOMEZ,NUP205,PLEKHA3,GSTO2,UBALD2,FBXW8,SLPI,MCRIP1,CD59,TIRAP,ZNF587,PAQR7,ZNF503,ZNF280B,YY1,MGMT,PURB,CEP97,SIKE1,ASS1,MAP3K5,CDKN1B,SSH3,ANKMY1,C11ORF58,KLLN,TUBGCP5,TMED10,SLC41A2,C1ORF50,CAD,ADGRB2,NRBP1,BMPR1A,DIRAS1,YPEL1,TP53INP1,TTC9C,RER1,MTMR12,NPY4R,PIM3,KCNA5,AGTPBP1,ZNF835,SLC11A2,TFCP2L1,SUSD6,GXYLT2,LONRF2,TMBIM4,RASA4,TCN2,ZNF607,DPY…
TF	Factor: GABP-alpha; motif: CACTTCCGG	TF:M04698	3.5654e-06	5.44789	3245	2111	443	19958	NME1-NME2,PSMD9,CKS2,THAP5,MCRIP1,ZNF587,YY1,PURB,SSH3,SPATA5,RER1,TMBIM4,ZNF607,ATM,KIF5B,KLHL21,ZNF460,ZMAT3,RNF20,UGGT1,PACS2,RABGEF1,CHORDC1,AKT1S1,RAB5C,MMP15,GRSF1,GRWD1,NDUFB5,TBC1D13,ZNF740,MTRF1L,CARNMT1,DR1,BOLA1,STK35,ASB6,EIF5A,ZSWIM9,GNPTG,RPL7L1,CRIPT,BICRAL,TGS1,MPLKIP,ZNF107,RNF168,ZNF75A,ZNF284,BTF3L4,RHPN2,ELP2,ING1,ITPRIPL2,SUMO1,TANGO2,MPZL3,VHLL,ZSCAN29,ABI2,FZD7,SLC9A7,EXOC8…
TF	Factor: BTEB4; motif: NCCACGCCCM	TF:M12186	3.75826e-06	5.42501	9296	2111	1114	19958	RHOA,EZH2,NME1-NME2,SPAST,PSMD9,AKIRIN1,CKS2,UBALD2,FBXW8,MCRIP1,TIRAP,PAQR7,CTNS,ZNF280B,TIFA,YY1,MGMT,PURB,ASS1,CDKN1B,SSH3,ANKMY1,TMED10,SLC41A2,CAD,NRIP3,ZNFX1,ADGRB2,NRBP1,BMPR1A,DIRAS1,SPATA5,YPEL1,TP53INP1,MED16,RER1,MTMR12,NPY4R,PIM3,PDGFRA,AGTPBP1,SLC11A2,ZNF157,RASA4,LHPP,C20ORF96,RALY,ZNF557,CAPZB,GPAT4,NUMBL,LIX1L,EIF2AK2,ASXL1,CAPN15,PACS2,RABGEF1,NFATC3,SNX11,AKT1S1,BORCS5,RAB5C,MMP…
TF	Factor: BTEB3; motif: CCNNSCCNSCCCCKCCCCC; match class: 1	TF:M09826_1	3.90217e-06	5.40869	7694	2111	942	19958	RHOA,SEC63,TGFBR3L,EZH2,PLEKHA6,SPAST,AKIRIN1,CKS2,NUP205,UBALD2,FBXW8,MCRIP1,TIRAP,PAQR7,ZNF503,CTNS,ZNF280B,YY1,MGMT,PURB,ASS1,SSH3,SLC41A2,CAD,NRIP3,ZNFX1,ADGRB2,NRBP1,BMPR1A,YPEL1,TP53INP1,MED16,NPY4R,PIM3,PDGFRA,AGTPBP1,TFCP2L1,SUSD6,LONRF2,RASA4,TCN2,DPYSL5,LHPP,RALY,SNX9,CAPZB,AMOTL2,GPAT4,NUMBL,LIX1L,UGGT1,ASXL1,PACS2,RABGEF1,NFATC3,SNX11,AKT1S1,SEPT7,ZBTB7B,RAB5C,COL27A1,CLN8,CFL1,TRIR,F…
TF	Factor: Sp2; motif: GGSNNGGGGGCGGGGCCNGNGS	TF:M09658	4.0531e-06	5.39221	5407	2111	690	19958	RHOA,SEC63,EZH2,PLEKHA6,SPAST,FBXW8,MCRIP1,CTNS,YY1,MGMT,PURB,ASS1,CDKN1B,ANKMY1,SLC41A2,CAD,NRIP3,ZNFX1,ADGRB2,NRBP1,BMPR1A,YPEL1,TP53INP1,MED16,RER1,NPY4R,PIM3,AGTPBP1,SUSD6,LONRF2,RASA4,LHPP,C20ORF96,KLHL21,ZNF557,CAPZB,GPAT4,NUMBL,LIX1L,EIF2AK2,ASXL1,PACS2,RABGEF1,NFATC3,SNX11,AKT1S1,BORCS5,ZBTB7B,CLN8,TRIR,TBC1D13,ZNF844,TAF8,NCMAP,A1BG,SLC1A5,LIMA1,PTPRJ,BROX,ZNF716,EIF4H,FYTTD1,MAPK4,ZSWIM…
TF	Factor: ELK-1; motif: ACCGGAAGTN; match class: 1	TF:M02059_1	4.85165e-06	5.31411	3811	2111	508	19958	RHOA,EZH2,NME1-NME2,PSMD9,AKIRIN1,CKS2,THAP5,PURB,ZNF726,SIKE1,SSH3,MRM3,SPATA5,TP53INP1,RER1,TMBIM4,ATM,ZNF460,RALY,ZNF557,ZMAT3,RNF20,CAPZB,UGGT1,ASXL1,RABGEF1,CHORDC1,BORCS5,SEPT7,RAB5C,MMP15,CFL1,ZNF740,MTRF1L,CARNMT1,DR1,STK35,ASB6,EIF4H,EIF5A,ZSWIM9,AKIP1,RPL7L1,SMS,CRIPT,YES1,PDF,ZNF141,RRP36,MPLKIP,ZNF107,RNF168,ZNF480,ZNF75A,ZNF284,BTF3L4,CHPF2,ELP2,TMEM11,FBXO48,SUMO1,TANGO2,MPZL3,ERGIC…
TF	Factor: TEL1; motif: CNCGGAANNN; match class: 1	TF:M02070_1	5.04073e-06	5.29751	4942	2111	637	19958	RHOA,EZH2,SPAST,AKIRIN1,CKS2,THAP5,ZNF587,PURB,ZNF726,SIKE1,SSH3,KLLN,TUBGCP5,NRIP3,DIRAS1,SPATA5,RER1,LCLAT1,AGTPBP1,LONRF2,TMBIM4,RASA4,ZNF607,LHPP,ATM,KLHL21,ZNF460,RALY,SNX9,ZNF557,RNF20,AMOTL2,UGGT1,PACS2,RABGEF1,CHORDC1,BORCS5,SEPT7,RAB5C,MMP15,GRSF1,GRWD1,CFL1,NDUFB5,ZNF740,MTRF1L,BOLA1,ZDHHC24,PTPRJ,EIF5A,MAPK4,ZSWIM9,GNPTG,ZNF48,RPL7L1,SMS,CRIPT,MYBL2,ZNF141,FUS,TUBB2A,TGS1,RRP36,MPLKIP,…
TF	Factor: Pet-1; motif: GCNGGAAGYG	TF:M09918	5.26588e-06	5.27853	13834	2111	1581	19958	RHOA,SEC63,EZH2,HRNR,NME1-NME2,PLEKHA6,SPAST,AKIRIN1,CKS2,HOMEZ,PLEKHA3,THAP5,UBALD2,FBXW8,SLPI,MCRIP1,CD59,TIRAP,ZNF587,ZNF503,CTNS,TIFA,YY1,MGMT,PURB,CEP97,ZNF726,SIKE1,ASS1,MAP3K5,SSH3,C11ORF58,KLLN,CAD,MRM3,NRIP3,SART3,ZNFX1,BMPR1A,DIRAS1,TP53INP1,TTC9C,RER1,MTMR12,LCLAT1,NPY4R,PIM3,KCNA5,AGTPBP1,ZNF835,TFCP2L1,SRPX2,SUSD6,ZNF157,TEDDM1,LONRF2,TMBIM4,RASA4,TCN2,ATM,KIF5B,RALY,SNX9,ZNF557,ZMAT…
TF	Factor: E2F-1; motif: TTTSGCGS	TF:M00431	5.31623e-06	5.2744	7446	2111	914	19958	RHOA,SEC63,EZH2,NME1-NME2,SPAST,PSMD9,CKS2,NUP205,GSTO2,UBALD2,FBXW8,MCRIP1,TIRAP,ZNF587,CTNS,ZNF280B,YY1,PURB,CEP97,ZNF726,ASS1,CDKN1B,ANKMY1,C11ORF58,KLLN,TUBGCP5,TMED10,SLC41A2,CAD,NRIP3,SART3,ZNFX1,BMPR1A,SPATA5,MED16,LCLAT1,PIM3,PDGFRA,KCNA5,AGTPBP1,TFCP2L1,SUSD6,DPYSL5,C20ORF96,KLHL21,CAPZB,AMOTL2,UGGT1,EIF2AK2,ASXL1,CAPN15,PACS2,RABGEF1,BORCS5,ZBTB7B,MMP15,CLN8,TRIR,TBC1D13,TAF8,CARNMT1,CR…
TF	Factor: E2F-2; motif: NTTTTGGCGCCAWWWN	TF:M11528	5.73119e-06	5.24176	10601	2111	1250	19958	TGFBR3L,EZH2,SACS,NME1-NME2,PSMD9,CKS2,HOMEZ,NUP205,THAP5,GSTO2,UBALD2,FBXW8,ZNF587,ZNF503,CTNS,ZNF280B,TIFA,YY1,PURB,SIKE1,ASS1,MAP3K5,CDKN1B,SSH3,ANKMY1,C11ORF58,SLC41A2,CAD,MRM3,NRIP3,SART3,ZNFX1,NRBP1,BMPR1A,YPEL1,TP53INP1,MED16,TTC9C,MTMR12,LCLAT1,NPY4R,PIM3,PDGFRA,KCNA5,SUSD6,ZNF157,TEDDM1,RASA4,ZNF607,DPYSL5,ATP2B1,ATM,C20ORF96,KIF5B,KLHL21,ZNF460,RALY,ZNF557,ZMAT3,RNF20,CAPZB,AMOTL2,LIX1L…
TF	Factor: AP-2alpha; motif: GCCNNNRGS; match class: 1	TF:M00469_1	5.81014e-06	5.23581	3402	2111	460	19958	AKIRIN1,CKS2,UBALD2,TIRAP,TIFA,YY1,PURB,ASS1,SSH3,C11ORF58,SPATA5,TP53INP1,NPY4R,PIM3,SUSD6,DPYSL5,SNX9,AMOTL2,NUMBL,CAPN15,PACS2,SEPT7,MMP15,COL27A1,CFL1,NCMAP,LIMA1,PTPRJ,CBX6,PARD3,MYBL2,ISL2,AKT3,FAM83F,FUS,BICRAL,TUBB2A,UMPS,SH3BP2,LRIG1,SLC16A5,DLGAP3,LRIG2,HACD2,HLA-B,ITPRIPL2,AGPAT5,SOWAHA,CREBRF,TMEM170A,SLC9A7,KIAA1755,ZDHHC18,KPNA3,SLITRK5,MACROD2,CELF5,SLC2A6,ZBTB44,NACC1,ANKRD40,GAS1…
TF	Factor: GCMa:Erg; motif: ATGCGGGCGGAARKG; match class: 1	TF:M08487_1	6.19656e-06	5.20785	8965	2111	1077	19958	RHOA,SEC63,TGFBR3L,EZH2,SPAST,AKIRIN1,HOMEZ,UBALD2,FBXW8,ZNF503,CTNS,TIFA,YY1,PURB,SIKE1,ASS1,MAP3K5,SSH3,TUBGCP5,SLC41A2,NRIP3,ZNFX1,NRBP1,BMPR1A,DIRAS1,YPEL1,TP53INP1,UPK3BL1,TTC9C,RER1,MTMR12,NPY4R,PIM3,PDGFRA,KCNA5,AGTPBP1,TFCP2L1,SUSD6,GXYLT2,LONRF2,TMBIM4,RASA4,TCN2,LHPP,C20ORF96,KIF5B,RALY,ZNF557,ZMAT3,RNF20,CAPZB,AMOTL2,GPAT4,NUMBL,LIX1L,UGGT1,ASXL1,CAPN15,PACS2,NFATC3,SEPT7,ZBTB7B,MMP15,…
TF	Factor: Sp1; motif: GGNDGGRGGCGGGG	TF:M04953	6.28044e-06	5.20201	8853	2111	1065	19958	RHOA,SEC63,TGFBR3L,EZH2,PLEKHA6,SPAST,AKIRIN1,CKS2,NUP205,GSTO2,UBALD2,FBXW8,MCRIP1,CTNS,ZNF280B,TIFA,YY1,MGMT,PURB,ASS1,SSH3,ANKMY1,TUBGCP5,SLC41A2,C1ORF50,NRIP3,ZNFX1,ADGRB2,NRBP1,BMPR1A,YPEL1,UPK3BL1,MED16,NPY4R,PIM3,PDGFRA,AGTPBP1,SUSD6,LONRF2,RASA4,DPYSL5,LHPP,ZNF460,RALY,ZNF557,CAPZB,GPAT4,NUMBL,LIX1L,UGGT1,EIF2AK2,ASXL1,CAPN15,PACS2,RABGEF1,NFATC3,AKT1S1,BORCS5,SEPT7,ZBTB7B,RAB5C,MMP15,GRS…
TF	Factor: E2F-3:FOXO6; motif: NAATGACACGCGCCCMC; match class: 1	TF:M08209_1	6.32722e-06	5.19879	7950	2111	968	19958	RHOA,C1ORF116,SEC63,EZH2,NME1-NME2,PLEKHA6,AKIRIN1,CKS2,HOMEZ,THAP5,MCRIP1,PAQR7,CTNS,ZNF280B,TIFA,YY1,MGMT,ASS1,CDKN1B,SSH3,ANKMY1,KLLN,TMED10,C1ORF50,MRM3,ZNFX1,NRBP1,BMPR1A,DIRAS1,YPEL1,TP53INP1,RER1,MTMR12,NPY4R,PIM3,AGTPBP1,ZNF835,SLC11A2,TFCP2L1,LONRF2,TMBIM4,RASA4,ZNF607,DPYSL5,ATM,C20ORF96,KIF5B,KLHL21,RALY,SNX9,ZNF557,ZMAT3,AMOTL2,NUMBL,ASXL1,PACS2,RABGEF1,NFATC3,SNX11,BORCS5,SEPT7,MMP15…
TF	Factor: Elk-1; motif: NRCCGGAAGTN; match class: 1	TF:M11433_1	6.61147e-06	5.1797	2292	2111	328	19958	RHOA,PSMD9,AKIRIN1,CKS2,THAP5,FBXW8,PURB,TUBGCP5,TMED10,C1ORF50,RER1,ATM,ZNF460,RALY,ZNF557,AMOTL2,UGGT1,RABGEF1,CHORDC1,MMP15,ZNF740,IRAK3,MTRF1L,DR1,ARL10,BROX,ASB6,FYTTD1,EIF5A,FAM118A,CRIPT,YES1,TNPO1,ZNF141,TBC1D15,RRP36,MPLKIP,ZNF107,RNF168,ZNF75A,WHAMM,ZNF284,ATP6V1B1,RFT1,TMEM11,SUMO1,TANGO2,MPZL3,VHLL,ZSCAN29,RPS9,HOXC8,CELF5,TMCO1,APOBEC3F,PGAM5,AVPR1A,ZKSCAN8,NT5C,NUP50,SLC30A6,RRAGC,A…
TF	Factor: Kaiso; motif: GCMGGGRGCRGS	TF:M03876	6.75789e-06	5.17019	13892	2111	1586	19958	RHOA,SEC63,TGFBR3L,EZH2,PLEKHA6,SPAST,PSMD9,AKIRIN1,HOMEZ,PLEKHA3,GSTO2,UBALD2,FBXW8,MCRIP1,TIRAP,ZNF503,CTNS,TIFA,YY1,PURB,CEP97,SIKE1,ASS1,MAP3K5,CDKN1B,SSH3,ANKMY1,KLLN,TUBGCP5,TMED10,SLC41A2,C1ORF50,CAD,MRM3,NRIP3,SART3,ZNFX1,ADGRB2,NRBP1,BMPR1A,SPATA5,YPEL1,TP53INP1,UPK3BL1,MED16,RER1,MTMR12,LCLAT1,NPY4R,PIM3,PDGFRA,AGTPBP1,SLC11A2,TFCP2L1,SRPX2,SUSD6,GXYLT2,LONRF2,RASA4,ZNF607,DPYSL5,LHPP,A…
TF	Factor: SAP-1; motif: NRCCGGAWGYN	TF:M11437	8.15581e-06	5.08853	2823	2111	391	19958	NME1-NME2,PSMD9,AKIRIN1,CKS2,THAP5,FBXW8,MCRIP1,TIRAP,ZNF587,PURB,SIKE1,TMED10,SPATA5,RER1,TMBIM4,ZNF607,ATM,ZNF460,RALY,SNX9,ZNF557,RNF20,UGGT1,PACS2,RABGEF1,AKT1S1,MMP15,GRWD1,CFL1,NDUFB5,TBC1D13,ZNF740,MTRF1L,DR1,STK35,ASB6,FYTTD1,EIF5A,ZSWIM9,GNPTG,RPL7L1,CRIPT,DAD1,TNPO1,BICRAL,TGS1,HEY2,SH3BP2,MPLKIP,RNF168,ZNF75A,ARHGAP11A,TMEM11,TANGO2,MPZL3,ZSCAN29,ABI2,RAB11FIP1,GPR132,PEAK1,SLC2A6,PGAM…
TF	Factor: AP2; motif: GCCYGSGGSN; match class: 1	TF:M08867_1	8.28243e-06	5.08184	5294	2111	675	19958	RHOA,SEC63,CKS2,PLEKHA3,THAP5,UBALD2,FBXW8,MCRIP1,CTNS,ZNF280B,YY1,PURB,ASS1,SSH3,KLLN,C1ORF50,NRIP3,ZNFX1,ADGRB2,BMPR1A,SPATA5,TP53INP1,RER1,NPY4R,PIM3,SUSD6,GXYLT2,LONRF2,ZNF607,DPYSL5,LHPP,KLHL21,SNX9,CAPZB,AMOTL2,GPAT4,NUMBL,EIF2AK2,CAPN15,PACS2,RABGEF1,NFATC3,SEPT7,MMP15,GRSF1,COL27A1,CFL1,IRAK3,NCMAP,ZDHHC24,PTPRJ,CBX6,PARD3,IBTK,MAPK4,GNPTG,ZNF48,SMS,YES1,MYBL2,TNPO1,ISL2,MRTO4,FAM83F,BICR…
TF	Factor: Elk-1; motif: NACMGGAAGTN	TF:M11432	8.74449e-06	5.05827	6230	2111	779	19958	RHOA,TGFBR3L,HRNR,NME1-NME2,PSMD9,AKIRIN1,CKS2,THAP5,FBXW8,MCRIP1,TIRAP,ZNF587,PURB,SIKE1,TMED10,SART3,SPATA5,RER1,TFCP2L1,SUSD6,TEDDM1,TMBIM4,TCN2,ZNF607,ATP2B1,ATM,ZNF460,RALY,SNX9,ZNF557,ZMAT3,RNF20,CAPZB,AMOTL2,LIX1L,UGGT1,PACS2,RABGEF1,CHORDC1,AKT1S1,MMP15,GRSF1,GRWD1,CLN8,CFL1,NDUFB5,TBC1D13,ZNF740,MTRF1L,DR1,NCMAP,ARL10,STK35,BROX,ASB6,FYTTD1,PARD3,EIF5A,ZSWIM9,FAM118A,GNPTG,ARHGEF2,RPL7L1…
TF	Factor: E2F; motif: TTTSGCGC	TF:M00050	9.63423e-06	5.01618	7208	2111	886	19958	EZH2,SACS,PSMD9,NUP205,UBALD2,MCRIP1,TIRAP,ZNF587,ZNF503,ZNF280B,YY1,PURB,ZNF726,CDKN1B,ANKMY1,C11ORF58,KLLN,TMED10,CAD,SART3,ZNFX1,BMPR1A,SPATA5,YPEL1,RER1,LCLAT1,PIM3,PDGFRA,KCNA5,AGTPBP1,SUSD6,TMBIM4,DPYSL5,KIF5B,KLHL21,ZNF460,SNX9,UGGT1,ASXL1,CAPN15,PACS2,NFATC3,AKT1S1,BORCS5,MMP15,TRIR,NDUFB5,FAXC,TBC1D13,IRAK3,CARNMT1,DR1,STK35,SLC1A5,GOSR1,BROX,EIF4H,FYTTD1,ZMYM1,PARD3,IBTK,PRY,MAPK4,ZSWIM…
TF	Factor: SP1; motif: CCCCKCCCCC	TF:M02281	1.02469e-05	4.98941	6607	2111	820	19958	RHOA,SEC63,EZH2,PLEKHA6,SPAST,AKIRIN1,NUP205,UBALD2,FBXW8,CTNS,ZNF280B,TIFA,YY1,MGMT,PURB,ASS1,TUBGCP5,SLC41A2,NRIP3,ZNFX1,ADGRB2,NRBP1,BMPR1A,YPEL1,MED16,NPY4R,PIM3,PDGFRA,AGTPBP1,SUSD6,RASA4,TCN2,DPYSL5,LHPP,ZNF557,CAPZB,GPAT4,NUMBL,LIX1L,EIF2AK2,ASXL1,PACS2,RABGEF1,NFATC3,AKT1S1,BORCS5,SEPT7,ZBTB7B,RAB5C,MMP15,CLN8,CFL1,TRIR,TBC1D13,ZNF740,ZNF844,ZDHHC24,STK35,SLC1A5,PTPRJ,BROX,ZNF716,CBX6,PAR…
TF	Factor: ZIC4; motif: NNCCNCCCRYNGYGN; match class: 1	TF:M12227_1	1.05521e-05	4.97666	6037	2111	757	19958	RHOA,SEC63,EZH2,SPAST,HOMEZ,THAP5,FBXW8,MCRIP1,TIRAP,ZNF503,CTNS,YY1,PURB,CEP97,ASS1,MAP3K5,CDKN1B,SSH3,KLLN,SLC41A2,MRM3,NRIP3,ADGRB2,BMPR1A,DIRAS1,YPEL1,RER1,PIM3,PDGFRA,AGTPBP1,SLC11A2,SUSD6,GXYLT2,LONRF2,RASA4,DPYSL5,LHPP,KIF5B,KLHL21,RALY,SNX9,ZNF557,CAPZB,AMOTL2,GPAT4,NUMBL,ASXL1,CAPN15,PACS2,RABGEF1,CHORDC1,NFATC3,SEPT7,ZBTB7B,COL27A1,CLN8,CFL1,FAXC,ZNF740,ZNF844,NCMAP,A1BG,PTPRJ,BROX,EIF4…
TF	Factor: TFAP2A; motif: NGCCCYNNGGGCN	TF:M04148	1.0739e-05	4.96903	10212	2111	1207	19958	RHOA,SEC63,TGFBR3L,EZH2,PLEKHA6,SPAST,AKIRIN1,CKS2,HOMEZ,PLEKHA3,UBALD2,MCRIP1,CD59,TIRAP,PAQR7,CTNS,ZNF280B,TIFA,YY1,MGMT,PURB,CEP97,MAP3K5,SSH3,ANKMY1,C11ORF58,KLLN,SLC41A2,C1ORF50,NRIP3,ZNFX1,ADGRB2,NRBP1,BMPR1A,DIRAS1,SPATA5,YPEL1,TP53INP1,UPK3BL1,MED16,TTC9C,RER1,MTMR12,NPY4R,PIM3,PDGFRA,KCNA5,ZNF835,SLC11A2,TFCP2L1,SUSD6,GXYLT2,LONRF2,TMBIM4,TCN2,DPYSL5,LHPP,C20ORF96,KLHL21,ZNF460,RALY,SNX9…
TF	Factor: AP-2; motif: GSCCSCRGGCNRNRNN; match class: 1	TF:M00800_1	1.08894e-05	4.963	4364	2111	569	19958	SEC63,EZH2,SPAST,CKS2,PLEKHA3,UBALD2,MCRIP1,YY1,PURB,ASS1,MAP3K5,SSH3,ANKMY1,KLLN,TUBGCP5,SLC41A2,C1ORF50,ZNFX1,TP53INP1,RER1,PIM3,AGTPBP1,TFCP2L1,LONRF2,ZNF607,DPYSL5,RALY,SNX9,CAPZB,NUMBL,CAPN15,PACS2,MMP15,CLN8,CFL1,FAXC,MTRF1L,NCMAP,A1BG,ARL10,LIMA1,PTPRJ,ASB6,CBX6,PARD3,ZSWIM9,GNPTG,LDHB,ARHGEF2,ZNF48,SMS,YES1,MYBL2,CD55,ZNF141,AKT3,FAM83F,BICRAL,TUBB2A,SH3BP2,MPLKIP,GNB1L,PPP1R13B,LRIG1,SLC…
TF	Factor: pax-6; motif: NYACGCNTSANYGCNYN	TF:M11881	1.09907e-05	4.95898	13419	2111	1537	19958	RHOA,C1ORF116,TGFBR3L,EZH2,PLEKHA6,SPAST,PSMD9,CKS2,NUP205,PLEKHA3,THAP5,UBALD2,FBXW8,MCRIP1,TIRAP,ZNF587,ZNF503,ZNF280B,TIFA,YY1,PURB,CEP97,ZNF726,SIKE1,MAP3K5,CDKN1B,SSH3,C11ORF58,KLLN,TMED10,SLC41A2,C1ORF50,CAD,MRM3,NRIP3,ZNFX1,ADGRB2,NRBP1,BMPR1A,SPATA5,YPEL1,TP53INP1,UPK3BL1,MED16,TTC9C,MTMR12,LCLAT1,PDGFRA,AGTPBP1,ZNF835,SLC11A2,TFCP2L1,SUSD6,ZNF157,GXYLT2,TEDDM1,LONRF2,RASA4,TCN2,ZNF607,DP…
TF	Factor: GABP; motif: VCCGGAAGNGCR	TF:M00341	1.22836e-05	4.91068	8362	2111	1010	19958	RHOA,AKIRIN1,CKS2,PLEKHA3,THAP5,SLPI,MCRIP1,TIRAP,ZNF503,CTNS,TIFA,YY1,MGMT,PURB,SIKE1,ASS1,MAP3K5,SSH3,C11ORF58,MRM3,NRIP3,SART3,BMPR1A,DIRAS1,TP53INP1,RER1,MTMR12,LCLAT1,NPY4R,KCNA5,AGTPBP1,ZNF835,TFCP2L1,SRPX2,SUSD6,TEDDM1,LONRF2,TCN2,ATM,KIF5B,RALY,SNX9,ZNF557,ZMAT3,RNF20,AMOTL2,GPAT4,UGGT1,ASXL1,CAPN15,PACS2,RABGEF1,AKT1S1,RAB5C,GRWD1,COL27A1,TRIR,NDUFB5,TBC1D13,ZNF740,TAF8,A1BG,ARL10,BOLA1,…
TF	Factor: Erg; motif: NACCGGATATCCGGTN; match class: 1	TF:M11391_1	1.34955e-05	4.86981	9245	2111	1104	19958	RHOA,SEC63,EZH2,PLEKHA6,SPAST,PSMD9,GSTO2,UBALD2,SLPI,MCRIP1,ZNF587,PAQR7,CTNS,ZNF280B,TIFA,YY1,MGMT,PURB,ZNF726,ASS1,MAP3K5,CDKN1B,SSH3,ANKMY1,TUBGCP5,TMED10,BMPR1A,TP53INP1,UPK3BL1,LCLAT1,NPY4R,SLC11A2,LONRF2,TMBIM4,RASA4,TCN2,ZNF607,DPYSL5,ATM,C20ORF96,KLHL21,ZNF460,SNX9,ZNF557,ZMAT3,RNF20,CAPZB,AMOTL2,GPAT4,NUMBL,EIF2AK2,ASXL1,CAPN15,PACS2,RABGEF1,CHORDC1,NFATC3,SNX11,SEPT7,ZBTB7B,RAB5C,MMP15…
TF	Factor: ctcf; motif: CCRSCAGGGGGCGCN	TF:M10426	1.43986e-05	4.84168	9530	2111	1134	19958	RHOA,EZH2,NME1-NME2,SPAST,AKIRIN1,CKS2,THAP5,GSTO2,UBALD2,FBXW8,TIRAP,ZNF503,CTNS,ZNF280B,TIFA,YY1,PURB,SIKE1,ASS1,MAP3K5,CDKN1B,ANKMY1,SLC41A2,C1ORF50,NRIP3,ZNFX1,ADGRB2,NRBP1,BMPR1A,YPEL1,TP53INP1,RER1,NPY4R,PIM3,AGTPBP1,ZNF835,TFCP2L1,SUSD6,GXYLT2,TMBIM4,ZNF607,DPYSL5,LHPP,ATM,C20ORF96,KLHL21,ZNF460,RALY,SNX9,ZMAT3,RNF20,AMOTL2,GPAT4,NUMBL,LIX1L,UGGT1,EIF2AK2,ASXL1,CAPN15,PACS2,NFATC3,SNX11,AK…
TF	Factor: NRF-1; motif: CGCATGCGCR	TF:M00652	1.51393e-05	4.8199	1392	2111	215	19958	RHOA,EZH2,SPAST,CKS2,ZNF607,CLN8,CFL1,CARNMT1,BROX,EIF4H,FYTTD1,CBX6,PRY,EIF5A,AKIP1,ESF1,DAD1,TNPO1,FUS,RPL10A,VAT1,CLCN5,DYRK1B,INTS13,ING1,LRIG3,HBS1L,MCMDC2,RBM12B,ABI2,EXOC8,ZBTB44,FUT11,FAM234B,NUP50,ACTR1A,KIF3A,SRD5A1,RAPGEF6,RETREG3,ZNF652,CTDNEP1,RBM23,RNF111,TMED4,VHL,ZC3H8,INO80E,ANAPC7,YIPF2,KIFC1,ZNF347,SLC24A4,GTF2A1,SLC35G1,SIX3,NDUFA5,POLR2J3,HM13,WDR5,YWHAH,RILPL1,LPXN,ZNF33A,AB…
TF	Factor: ESE-1; motif: SATKGCGGATGCN; match class: 1	TF:M11381_1	1.5261e-05	4.81642	9939	2111	1177	19958	RHOA,SEC63,TGFBR3L,EZH2,SACS,NME1-NME2,PLEKHA6,PSMD9,HOMEZ,SLPI,MCRIP1,CD59,TIRAP,ZNF503,CTNS,YY1,MGMT,PURB,CEP97,ZNF726,SIKE1,ANKMY1,C11ORF58,KLLN,TUBGCP5,TMED10,C1ORF50,NRIP3,ZNFX1,ADGRB2,BMPR1A,SPATA5,YPEL1,MED16,TTC9C,LCLAT1,PIM3,PDGFRA,KCNA5,AGTPBP1,ZNF157,TEDDM1,TMBIM4,ZNF607,DPYSL5,LHPP,ATM,C20ORF96,KIF5B,ZNF460,SNX9,ZMAT3,CAPZB,AMOTL2,GPAT4,UGGT1,EIF2AK2,ASXL1,RABGEF1,CHORDC1,SNX11,BORCS5…
TF	Factor: RUNX2; motif: WRACCGCANWAACCGCAN	TF:M04107	1.62882e-05	4.78813	12603	2111	1453	19958	RHOA,SEC63,TGFBR3L,EZH2,PLEKHA6,SPAST,PSMD9,AKIRIN1,CKS2,HOMEZ,NUP205,PLEKHA3,GSTO2,UBALD2,FBXW8,MCRIP1,TIRAP,ZNF587,PAQR7,ZNF503,CTNS,TIFA,YY1,MGMT,PURB,CEP97,ZNF726,MAP3K5,CDKN1B,SSH3,ANKMY1,C11ORF58,KLLN,TMED10,SLC41A2,C1ORF50,NRIP3,SART3,NRBP1,BMPR1A,DIRAS1,SPATA5,YPEL1,TP53INP1,UPK3BL1,MED16,TTC9C,RER1,MTMR12,LCLAT1,NPY4R,PIM3,PDGFRA,KCNA5,AGTPBP1,SLC11A2,TFCP2L1,SUSD6,GXYLT2,LONRF2,TMBIM4,Z…
TF	Factor: ZFX; motif: SNAGGCCNCR	TF:M10121	1.64725e-05	4.78324	4069	2111	534	19958	SEC63,CKS2,PLEKHA3,THAP5,GSTO2,TIRAP,TIFA,YY1,PURB,ASS1,SSH3,ANKMY1,C1ORF50,ZNFX1,ADGRB2,NRBP1,BMPR1A,YPEL1,MED16,RER1,MTMR12,PIM3,AGTPBP1,SLC11A2,SUSD6,LHPP,KLHL21,ZNF460,RALY,CAPZB,AMOTL2,GPAT4,ASXL1,CAPN15,NFATC3,SNX11,MMP15,CFL1,ZNF844,TAF8,IRAK3,DR1,ARL10,STK35,SLC1A5,LIMA1,GOSR1,BROX,EIF4H,CBX6,PARD3,ZSWIM9,GNPTG,ESF1,SMS,MYBL2,TNPO1,ZNF141,AKT3,TBC1D15,BICRAL,RPL10A,HEY2,VAT1,GNB1L,PPP1R13…
TF	Factor: GKLF; motif: NNNRGGNGNGGSN	TF:M07289	1.71593e-05	4.7655	14921	2111	1685	19958	RHOA,C1ORF116,SEC63,TGFBR3L,EZH2,NME1-NME2,PLEKHA6,SPAST,PSMD9,AKIRIN1,CKS2,HOMEZ,NUP205,UBALD2,FBXW8,SLPI,MCRIP1,CD59,PAQR7,ZNF503,CTNS,ZNF280B,TIFA,YY1,MGMT,PURB,ASS1,MAP3K5,CDKN1B,SSH3,ANKMY1,KLLN,TUBGCP5,TMED10,SLC41A2,C1ORF50,CAD,NRIP3,SART3,ZNFX1,ADGRB2,NRBP1,BMPR1A,DIRAS1,SPATA5,YPEL1,TP53INP1,UPK3BL1,MED16,F2RL2,TTC9C,RER1,MTMR12,NPY4R,PIM3,PDGFRA,KCNA5,AGTPBP1,TFCP2L1,SRPX2,SUSD6,LONRF2,…
TF	Factor: Sp1; motif: CCCCGCCCCN; match class: 1	TF:M00933_1	1.74022e-05	4.7594	5316	2111	675	19958	RHOA,EZH2,PLEKHA6,SPAST,AKIRIN1,UBALD2,FBXW8,MCRIP1,CTNS,YY1,MGMT,PURB,SSH3,TMED10,SLC41A2,CAD,NRIP3,ADGRB2,NRBP1,BMPR1A,YPEL1,MED16,PIM3,AGTPBP1,RASA4,DPYSL5,LHPP,ATM,C20ORF96,RALY,ZNF557,CAPZB,GPAT4,NUMBL,EIF2AK2,ASXL1,PACS2,NFATC3,SNX11,AKT1S1,SEPT7,ZBTB7B,RAB5C,MMP15,COL27A1,CLN8,CFL1,TRIR,TBC1D13,ZNF740,TAF8,SLC1A5,LIMA1,PTPRJ,BROX,ZNF716,CBX6,PARD3,EIF5A,MAPK4,ZSWIM9,FAM118A,LDHB,ARHGEF2,ZN…
TF	Factor: Elf-1; motif: NANSCGGAAGTR	TF:M11450	1.78434e-05	4.74852	5684	2111	716	19958	C1ORF116,HRNR,NME1-NME2,PSMD9,CKS2,THAP5,MCRIP1,TIRAP,ZNF587,YY1,MGMT,PURB,SSH3,ADGRB2,SPATA5,TTC9C,RER1,SRPX2,GXYLT2,TMBIM4,ZNF607,LHPP,ATM,KIF5B,KLHL21,ZNF460,RALY,ZNF557,ZMAT3,RNF20,CAPZB,UGGT1,PACS2,RABGEF1,CHORDC1,NFATC3,AKT1S1,RAB5C,MMP15,GRSF1,GRWD1,TRIR,NDUFB5,TBC1D13,ZNF740,MTRF1L,CARNMT1,DR1,BOLA1,ZDHHC24,STK35,ASB6,EIF4H,EIF5A,MAPK4,ZSWIM9,FAM118A,GNPTG,ZNF48,RPL7L1,CRIPT,DCTN6,B3GALNT…
TF	Factor: Fli-1; motif: ACCGGAAGYN; match class: 1	TF:M02073_1	1.80376e-05	4.74382	1498	2111	228	19958	RHOA,NME1-NME2,AKIRIN1,CKS2,THAP5,PURB,MRM3,RER1,RALY,ZNF557,RABGEF1,CHORDC1,MMP15,ZNF740,MTRF1L,DR1,ARL10,STK35,ASB6,EIF5A,RPL7L1,CRIPT,ZNF141,BICRAL,RRP36,MPLKIP,ZNF480,ZNF75A,TANGO2,MPZL3,RPS9,POLE,TMCO1,PGAM5,AVPR1A,MRPL12,ELOVL6,ZKSCAN8,NT5C,NUP50,TP53,EIF3L,ZNF43,GNAI3,ARL5B,PLA2G2C,RAPGEF6,SMUG1,SEH1L,THAP1,DPH2,C8ORF82,INO80E,CYTH2,SLC44A1,NUDCD3,PIGW,NDUFS5,KIFC1,INO80D,IKBKG,RPLP1,ZBTB3…
TF	Factor: RUNX2; motif: NRACCGCAAACCGCAN; match class: 1	TF:M04106_1	1.90442e-05	4.72024	8582	2111	1032	19958	RHOA,SEC63,TGFBR3L,EZH2,SPAST,CKS2,HOMEZ,PLEKHA3,GSTO2,UBALD2,FBXW8,TIRAP,ZNF503,TIFA,YY1,ASS1,CDKN1B,SSH3,ANKMY1,KLLN,C1ORF50,CAD,MRM3,NRIP3,SART3,ZNFX1,NRBP1,BMPR1A,DIRAS1,YPEL1,MED16,RER1,MTMR12,LCLAT1,PIM3,KCNA5,AGTPBP1,ZNF835,SLC11A2,TFCP2L1,SUSD6,GXYLT2,TMBIM4,DPYSL5,ATM,KIF5B,KLHL21,ZNF460,RALY,SNX9,ZNF557,ZMAT3,CAPZB,AMOTL2,EIF2AK2,CAPN15,CHORDC1,NFATC3,SEPT7,MMP15,COL27A1,CLN8,CFL1,FAXC,…
TF	Factor: E2F-1; motif: NTTSGCGG	TF:M00430	1.91357e-05	4.71816	8191	2111	990	19958	SEC63,EZH2,PSMD9,HOMEZ,NUP205,PLEKHA3,GSTO2,UBALD2,TIRAP,ZNF587,ZNF280B,TIFA,YY1,PURB,ZNF726,SIKE1,ASS1,MAP3K5,CDKN1B,ANKMY1,C11ORF58,KLLN,TMED10,CAD,SART3,ZNFX1,NRBP1,BMPR1A,DIRAS1,SPATA5,UPK3BL1,MED16,RER1,MTMR12,LCLAT1,PDGFRA,KCNA5,AGTPBP1,ZNF835,SUSD6,ZNF157,RASA4,DPYSL5,ATP2B1,ATM,KIF5B,KLHL21,ZNF460,ZMAT3,AMOTL2,NUMBL,LIX1L,RABGEF1,SNX11,MMP15,GRWD1,CFL1,NDUFB5,TAF8,MTRF1L,CARNMT1,CRY2,ZDHH…
TF	Factor: Pax-5; motif: RRMSWGANWYCTNRAGCGKRACSRYNSM; match class: 1	TF:M00144_1	1.93945e-05	4.71232	7286	2111	892	19958	SEC63,EZH2,PSMD9,CKS2,NUP205,GSTO2,UBALD2,FBXW8,MCRIP1,TIRAP,TIFA,YY1,MGMT,PURB,SIKE1,MAP3K5,CDKN1B,C11ORF58,KLLN,TUBGCP5,C1ORF50,CAD,NRIP3,ZNFX1,BMPR1A,SPATA5,UPK3BL1,TTC9C,NPY4R,PIM3,ZNF835,SLC11A2,TFCP2L1,SUSD6,LONRF2,LHPP,RALY,SNX9,ZNF557,ZMAT3,GPAT4,UGGT1,ASXL1,RABGEF1,NFATC3,ZBTB7B,RAB5C,MMP15,GRSF1,COL27A1,CFL1,TBC1D13,NCMAP,ZDHHC24,ZNF716,ASB6,EIF4H,FYTTD1,CBX6,ZMYM1,MAPK4,FAM118A,GNPTG,A…
TF	Factor: Elk-1:Pax-9; motif: ACCGGAACYACGCWYSANTG; match class: 1	TF:M08226_1	2.10176e-05	4.67742	5716	2111	719	19958	RHOA,EZH2,HRNR,NME1-NME2,PLEKHA6,SPAST,PSMD9,AKIRIN1,CKS2,GSTO2,SLPI,MAP3K5,CDKN1B,ANKMY1,KLLN,TUBGCP5,C1ORF50,CAD,MRM3,ADGRB2,NRBP1,DIRAS1,YPEL1,TP53INP1,MED16,TTC9C,MTMR12,PDGFRA,KCNA5,AGTPBP1,ZNF607,DPYSL5,ATP2B1,C20ORF96,KIF5B,RALY,SNX9,ZNF557,ZMAT3,RNF20,CAPZB,GPAT4,NUMBL,ASXL1,CAPN15,PACS2,RABGEF1,BORCS5,SEPT7,MMP15,GRSF1,CLN8,CFL1,TBC1D13,CARNMT1,SLC1A5,PTPRJ,BROX,ZMYM1,EIF5A,MAPK4,GNPTG,A…
TF	Factor: Elf-1; motif: AWCCCGGAAGTN	TF:M07415	2.14384e-05	4.66881	8102	2111	980	19958	RHOA,TGFBR3L,EZH2,HRNR,NME1-NME2,SPAST,PSMD9,AKIRIN1,CKS2,PLEKHA3,THAP5,UBALD2,FBXW8,MCRIP1,TIRAP,ZNF587,TIFA,MGMT,PURB,ZNF726,SIKE1,SSH3,MRM3,SPATA5,TTC9C,RER1,LCLAT1,NPY4R,PIM3,AGTPBP1,SRPX2,SUSD6,TMBIM4,RASA4,ZNF607,LHPP,ATM,ZNF460,RALY,SNX9,ZNF557,RNF20,CAPZB,UGGT1,ASXL1,PACS2,RABGEF1,CHORDC1,NFATC3,SNX11,AKT1S1,BORCS5,SEPT7,MMP15,GRWD1,CLN8,CFL1,NDUFB5,TBC1D13,ZNF740,MTRF1L,DR1,NCMAP,A1BG,AR…
TF	Factor: Egr-1; motif: CCGCCCMCG	TF:M04797	2.14455e-05	4.66866	5233	2111	665	19958	RHOA,EZH2,NUP205,PLEKHA3,UBALD2,FBXW8,MCRIP1,ZNF280B,YY1,MGMT,PURB,ASS1,SSH3,ANKMY1,SLC41A2,C1ORF50,CAD,NRBP1,BMPR1A,YPEL1,MED16,RER1,NPY4R,PIM3,PDGFRA,AGTPBP1,SLC11A2,SUSD6,LONRF2,RASA4,TCN2,DPYSL5,KLHL21,SNX9,ZNF557,CAPZB,GPAT4,NUMBL,LIX1L,EIF2AK2,CAPN15,RABGEF1,NFATC3,SNX11,ZBTB7B,MMP15,GRSF1,CFL1,TRIR,TBC1D13,IRAK3,CARNMT1,NCMAP,ZDHHC24,PTPRJ,BROX,CBX6,ZMYM1,PARD3,MAPK4,ZSWIM9,FAM118A,GNPTG,Z…
TF	Factor: PAX5; motif: RNGCGTGACCNN	TF:M09817	2.15189e-05	4.66718	12691	2111	1461	19958	RHOA,SEC63,TGFBR3L,EZH2,SACS,NME1-NME2,PLEKHA6,SPAST,PSMD9,CKS2,HOMEZ,GSTO2,UBALD2,SLPI,MCRIP1,TIRAP,ZNF503,CTNS,ZNF280B,TIFA,YY1,MGMT,PURB,ZNF726,SIKE1,MAP3K5,CDKN1B,ANKMY1,TUBGCP5,SLC41A2,C1ORF50,MRM3,NRIP3,SART3,ADGRB2,NRBP1,DIRAS1,SPATA5,YPEL1,TP53INP1,UPK3BL1,MED16,F2RL2,TTC9C,RER1,MTMR12,LCLAT1,PIM3,PDGFRA,ZNF835,SLC11A2,TFCP2L1,SRPX2,SUSD6,ZNF157,LONRF2,TMBIM4,RASA4,TCN2,ZNF607,LHPP,ATM,C2…
TF	Factor: Kaiso; motif: GCMGGGRGCRGS; match class: 1	TF:M03876_1	2.33317e-05	4.63205	9311	2111	1109	19958	RHOA,SEC63,PLEKHA6,SPAST,PSMD9,AKIRIN1,PLEKHA3,GSTO2,UBALD2,FBXW8,MCRIP1,CTNS,TIFA,YY1,SIKE1,ASS1,MAP3K5,CDKN1B,SSH3,ANKMY1,KLLN,SLC41A2,C1ORF50,NRIP3,ZNFX1,ADGRB2,NRBP1,BMPR1A,YPEL1,TP53INP1,UPK3BL1,MED16,MTMR12,LCLAT1,NPY4R,PIM3,PDGFRA,AGTPBP1,SLC11A2,TFCP2L1,GXYLT2,LONRF2,RASA4,DPYSL5,LHPP,KIF5B,KLHL21,RALY,SNX9,ZNF557,CAPZB,AMOTL2,NUMBL,UGGT1,EIF2AK2,CAPN15,PACS2,RABGEF1,ZBTB7B,RAB5C,MMP15,GR…
TF	Factor: Erg; motif: NACCGGAWWTCCGGTN	TF:M11395	2.37037e-05	4.62518	8842	2111	1059	19958	RHOA,SEC63,TGFBR3L,EZH2,PLEKHA6,SPAST,PSMD9,CKS2,GSTO2,UBALD2,SLPI,MCRIP1,TIRAP,ZNF587,PAQR7,CTNS,TIFA,YY1,MGMT,PURB,ZNF726,ASS1,MAP3K5,SSH3,ANKMY1,TUBGCP5,TMED10,C1ORF50,MRM3,NRBP1,BMPR1A,TP53INP1,UPK3BL1,PIM3,PDGFRA,SLC11A2,SUSD6,TMBIM4,TCN2,ZNF607,DPYSL5,ATM,C20ORF96,KLHL21,ZNF460,ZNF557,ZMAT3,RNF20,CAPZB,AMOTL2,GPAT4,NUMBL,UGGT1,EIF2AK2,ASXL1,CAPN15,PACS2,RABGEF1,CHORDC1,NFATC3,SNX11,SEPT7,ZB…
TF	Factor: AP-2alpha; motif: NGCCYSNNGSN; match class: 1	TF:M01857_1	2.38303e-05	4.62287	4712	2111	606	19958	RHOA,PLEKHA3,UBALD2,FBXW8,ZNF503,PURB,ASS1,CDKN1B,SSH3,SLC41A2,ZNFX1,ADGRB2,TP53INP1,MED16,RER1,NPY4R,PIM3,SLC11A2,RASA4,DPYSL5,LHPP,KLHL21,SNX9,ZNF557,CAPZB,AMOTL2,EIF2AK2,ASXL1,CAPN15,PACS2,RABGEF1,SEPT7,MMP15,COL27A1,CLN8,CFL1,NCMAP,PTPRJ,FYTTD1,CBX6,PARD3,MAPK4,GNPTG,AKIP1,ZNF48,SMS,YES1,MYBL2,CD55,TNPO1,ISL2,AKT3,FAM83F,FUS,ZNF608,TUBB2A,UMPS,TGFBI,SH3BP2,GNB1L,PPP1R13B,LRIG1,WHAMM,SLC16A5,D…
TF	Factor: Zfx; motif: SNSCAGGCCKCGSCSS	TF:M01593	2.46383e-05	4.60839	4255	2111	554	19958	SEC63,SPAST,CKS2,PLEKHA3,THAP5,FBXW8,TIRAP,YY1,MGMT,PURB,CDKN1B,SSH3,SLC41A2,C1ORF50,MRM3,NRBP1,BMPR1A,TP53INP1,MED16,RER1,NPY4R,PIM3,KCNA5,ZNF835,SLC11A2,DPYSL5,LHPP,KLHL21,ZNF460,SNX9,AMOTL2,ASXL1,CAPN15,PACS2,SEPT7,GRSF1,CFL1,ZNF844,TAF8,IRAK3,A1BG,ARL10,ZDHHC24,STK35,BROX,EIF4H,FYTTD1,CBX6,PARD3,ZSWIM9,GNPTG,LDHB,YES1,MYBL2,TNPO1,ZNF141,AKT3,FAM83F,FUS,TBC1D15,BICRAL,TUBB2A,TGS1,RPL10A,SH3BP2…
TF	Factor: EGR; motif: CGCCCCCGCNN; match class: 1	TF:M08878_1	2.58473e-05	4.58759	3293	2111	443	19958	RHOA,SPAST,MCRIP1,ZNF280B,YY1,MGMT,PURB,ASS1,SLC41A2,NRBP1,DIRAS1,YPEL1,TTC9C,MTMR12,AGTPBP1,SLC11A2,LONRF2,RASA4,KIF5B,SNX9,NUMBL,LIX1L,UGGT1,ASXL1,PACS2,NFATC3,SNX11,ZBTB7B,GRSF1,COL27A1,TRIR,PTPRJ,PARD3,MAPK4,ZSWIM9,SMS,YES1,AKT3,FAM83F,DCTN6,B3GALNT2,BICRAL,TUBB2A,HEY2,MPLKIP,ZNF480,PPP1R13B,DLGAP3,CHPF2,RHPN2,NUS1,ING1,ITPRIPL2,PLAGL2,SUMO1,COTL1,UBR3,TMEM170A,ABI2,PDP2,KIAA1755,PLLP,DISC1,F…
TF	Factor: Egr-1; motif: GCGGGGGCGG; match class: 1	TF:M01873_1	2.69823e-05	4.56892	2749	2111	379	19958	RHOA,EZH2,SPAST,MCRIP1,YY1,MGMT,PURB,ASS1,TMED10,SLC41A2,NRIP3,NRBP1,BMPR1A,YPEL1,RER1,PIM3,AGTPBP1,SLC11A2,SUSD6,LONRF2,RASA4,SNX9,NUMBL,LIX1L,UGGT1,PACS2,NFATC3,SNX11,ZBTB7B,TRIR,FAXC,PTPRJ,CBX6,PARD3,ZSWIM9,SMS,YES1,ZNF141,AKT3,FAM83F,B3GALNT2,BICRAL,TUBB2A,HEY2,MPLKIP,ZNF480,PPP1R13B,LRIG1,DLGAP3,CHPF2,ING1,ITPRIPL2,PLAGL2,COTL1,ABI2,FZD7,PDP2,KIAA1755,DISC1,FOXP4,KPNA3,POLE,STYX,SLITRK5,MACR…
TF	Factor: IRX2a; motif: ACRYGNNNNACRYGT; match class: 1	TF:M11022_1	2.75828e-05	4.55936	6366	2111	790	19958	EZH2,NME1-NME2,SPAST,THAP5,GSTO2,UBALD2,MCRIP1,TIRAP,ZNF503,ASS1,CDKN1B,SSH3,KLLN,TUBGCP5,SLC41A2,C1ORF50,CAD,NRIP3,ZNFX1,NRBP1,BMPR1A,DIRAS1,TP53INP1,RER1,MTMR12,PIM3,AGTPBP1,TFCP2L1,GXYLT2,LONRF2,DPYSL5,ATM,KLHL21,ZNF460,SNX9,ZMAT3,GPAT4,UGGT1,ASXL1,CAPN15,PACS2,RABGEF1,NFATC3,SEPT7,MMP15,GRSF1,COL27A1,FAXC,ZNF740,CARNMT1,A1BG,ARL10,BOLA1,ZDHHC24,STK35,PTPRJ,ASB6,FYTTD1,CBX6,ZSWIM9,FAM118A,GNPT…
TF	Factor: E2F; motif: TTTSGCGSG	TF:M00918	2.99438e-05	4.52369	5718	2111	718	19958	EZH2,PSMD9,NUP205,UBALD2,FBXW8,TIRAP,ZNF587,CTNS,ZNF280B,PURB,CEP97,ZNF726,SIKE1,ASS1,CDKN1B,ANKMY1,TMED10,SLC41A2,SART3,ZNFX1,BMPR1A,MED16,LCLAT1,PIM3,PDGFRA,KCNA5,AGTPBP1,SUSD6,RASA4,DPYSL5,KLHL21,ZNF460,CAPZB,LIX1L,NFATC3,CLN8,TRIR,FAXC,MTRF1L,CARNMT1,ARL10,STK35,SLC1A5,BROX,ASB6,EIF4H,FYTTD1,PARD3,IBTK,EIF5A,LDHB,AKIP1,ARHGEF2,ZNF48,RPL7L1,SMS,CRIPT,YES1,MYBL2,DAD1,PDF,AKT3,DCTN6,FUS,BICRAL,Z…
TF	Factor: CPBP; motif: GNNRGGGHGGGGNNGGGRN	TF:M09973	3.739e-05	4.42724	11088	2111	1294	19958	RHOA,C1ORF116,SEC63,TGFBR3L,EZH2,PLEKHA6,SPAST,PSMD9,AKIRIN1,CKS2,HOMEZ,NUP205,UBALD2,FBXW8,MCRIP1,TIRAP,PAQR7,CTNS,YY1,MGMT,PURB,CDKN1B,SSH3,ANKMY1,KLLN,TMED10,SLC41A2,CAD,NRIP3,ZNFX1,ADGRB2,NRBP1,BMPR1A,DIRAS1,YPEL1,TP53INP1,UPK3BL1,MED16,TTC9C,RER1,MTMR12,NPY4R,PIM3,AGTPBP1,ZNF835,SLC11A2,SUSD6,LONRF2,RASA4,TCN2,DPYSL5,LHPP,ATM,C20ORF96,RALY,CAPZB,AMOTL2,GPAT4,NUMBL,UGGT1,EIF2AK2,ASXL1,CAPN15,…
TF	Factor: ELF2; motif: CCCGGAARYN	TF:M02054	3.94798e-05	4.40363	3098	2111	419	19958	RHOA,NME1-NME2,PSMD9,AKIRIN1,THAP5,MCRIP1,ZNF587,PURB,ZNF726,SIKE1,SSH3,SPATA5,TMBIM4,ZNF607,ATM,ZNF460,RALY,ZNF557,RNF20,UGGT1,PACS2,RABGEF1,CHORDC1,AKT1S1,SEPT7,MMP15,GRWD1,NDUFB5,TBC1D13,ZNF740,MTRF1L,DR1,STK35,BROX,ASB6,EIF5A,ZSWIM9,GNPTG,RPL7L1,SMS,CRIPT,ZNF141,DCTN6,BICRAL,TGS1,RRP36,MPLKIP,ZNF107,RNF168,ZNF480,ZNF75A,ARHGAP11A,CREBRF,TANGO2,DCAKD,MPZL3,ERGIC2,CDC42EP4,ZSCAN29,RPS9,ABI2,PEA…
TF	Factor: YY1; motif: NNCGCCATTNN	TF:M03924	4.42018e-05	4.35456	10233	2111	1204	19958	RHOA,EZH2,HRNR,SPAST,AKIRIN1,CKS2,NUP205,PLEKHA3,GSTO2,UBALD2,FBXW8,MCRIP1,TIRAP,ZNF587,CTNS,ZNF280B,TIFA,YY1,MGMT,PURB,CEP97,ZNF726,SIKE1,CDKN1B,SSH3,C11ORF58,KLLN,TUBGCP5,TMED10,C1ORF50,CAD,MRM3,SART3,ZNFX1,NRBP1,DIRAS1,YPEL1,MED16,F2RL2,RER1,MTMR12,LCLAT1,PIM3,KCNA5,AGTPBP1,ZNF835,SLC11A2,TFCP2L1,SUSD6,ZNF157,TEDDM1,DPYSL5,LHPP,ATM,C20ORF96,KIF5B,KLHL21,ZNF460,RALY,SNX9,ZMAT3,CAPZB,LIX1L,ASXL1…
TF	Factor: ELF1; motif: AACCCGGAAGTR	TF:M03966	4.97561e-05	4.30315	6713	2111	826	19958	RHOA,SEC63,EZH2,HRNR,NME1-NME2,PSMD9,PLEKHA3,THAP5,GSTO2,MCRIP1,CD59,ZNF587,CTNS,TIFA,YY1,PURB,ZNF726,CDKN1B,SSH3,C11ORF58,TMED10,NRIP3,ZNFX1,DIRAS1,SPATA5,TTC9C,RER1,KCNA5,ZNF835,SUSD6,TMBIM4,RASA4,TCN2,ZNF607,LHPP,ATM,KLHL21,ZNF460,RALY,ZNF557,RNF20,CAPZB,LIX1L,UGGT1,ASXL1,CAPN15,PACS2,RABGEF1,SNX11,AKT1S1,BORCS5,SEPT7,RAB5C,MMP15,GRWD1,NDUFB5,TBC1D13,ZNF740,TAF8,IRAK3,MTRF1L,CARNMT1,DR1,BOLA1,…
TF	Factor: Sp2; motif: TGGGCGCGCCCA	TF:M06948	5.27121e-05	4.27809	9067	2111	1080	19958	RHOA,EZH2,SACS,SPAST,PSMD9,AKIRIN1,CKS2,HOMEZ,PLEKHA3,UBALD2,FBXW8,MCRIP1,CTNS,ZNF280B,YY1,MGMT,ASS1,MAP3K5,CDKN1B,SSH3,ANKMY1,TUBGCP5,TMED10,SLC41A2,NRIP3,ZNFX1,BMPR1A,YPEL1,TP53INP1,TTC9C,RER1,MTMR12,NPY4R,PIM3,PDGFRA,AGTPBP1,ZNF835,SLC11A2,TFCP2L1,SRPX2,SUSD6,LONRF2,RASA4,DPYSL5,LHPP,ZNF460,RALY,CAPZB,GPAT4,NUMBL,CAPN15,PACS2,NFATC3,SNX11,AKT1S1,SEPT7,ZBTB7B,MMP15,GRWD1,COL27A1,CLN8,CFL1,FAXC,…
TF	Factor: Elk-1:T-bet; motif: TCACACCGGAAGNN	TF:M08231	5.46447e-05	4.26245	6707	2111	825	19958	RHOA,EZH2,NME1-NME2,PLEKHA6,SPAST,PSMD9,AKIRIN1,CKS2,THAP5,UBALD2,SLPI,MCRIP1,CD59,TIRAP,ZNF587,CTNS,PURB,ASS1,SSH3,TMED10,C1ORF50,MRM3,SART3,DIRAS1,SPATA5,TP53INP1,RER1,SLC11A2,TFCP2L1,SUSD6,ZNF157,LONRF2,ZNF607,ATM,C20ORF96,RALY,SNX9,ZNF557,ZMAT3,CAPZB,GPAT4,LIX1L,ASXL1,CAPN15,PACS2,RABGEF1,CHORDC1,AKT1S1,ZBTB7B,COL27A1,CLN8,CFL1,NDUFB5,ZNF740,TAF8,MTRF1L,CARNMT1,CRY2,DR1,NCMAP,A1BG,STK35,TNNI1…
TF	Factor: ELF1; motif: NNNASCCGGAAGTGGNNNN; match class: 1	TF:M12600_1	5.63893e-05	4.2488	3244	2111	435	19958	RHOA,EZH2,PSMD9,AKIRIN1,CKS2,THAP5,MGMT,PURB,ZNF726,SSH3,TTC9C,RER1,PIM3,TMBIM4,ATM,ZNF460,RALY,ZNF557,RNF20,CAPZB,UGGT1,ASXL1,CAPN15,RABGEF1,CHORDC1,SNX11,BORCS5,SEPT7,MMP15,CLN8,CFL1,ZNF740,MTRF1L,CARNMT1,DR1,ARL10,ZDHHC24,ASB6,EIF5A,ZSWIM9,GNPTG,CRIPT,YES1,PDF,ZNF141,RRP36,MPLKIP,ZNF107,RNF168,ZNF75A,ARHGAP11A,ZNF284,BTF3L4,TMEM11,ING1,SUMO1,TANGO2,MPZL3,RPS9,ABI2,FZD7,FOXP4,KPNA3,CELF5,SLC2A6…
TF	Factor: PAX5; motif: RNGCGTGACCNN; match class: 1	TF:M09817_1	6.12996e-05	4.21254	6274	2111	777	19958	SEC63,EZH2,SACS,SPAST,UBALD2,MCRIP1,TIRAP,TIFA,YY1,SIKE1,MAP3K5,CDKN1B,ANKMY1,TUBGCP5,ADGRB2,DIRAS1,SPATA5,YPEL1,TP53INP1,UPK3BL1,MED16,F2RL2,TTC9C,RER1,PIM3,ZNF835,SLC11A2,TFCP2L1,SUSD6,LONRF2,RASA4,KLHL21,SNX9,AMOTL2,ASXL1,CAPN15,PACS2,NFATC3,BORCS5,MMP15,GRSF1,TRIR,NDUFB5,FAXC,CARNMT1,A1BG,ARL10,BOLA1,EIF4H,CBX6,PARD3,IBTK,PRY,EIF5A,MAPK4,ZSWIM9,FAM118A,GNPTG,SUSD5,SMS,CRIPT,YES1,DAD1,PDF,ISL2…
TF	Factor: GABP-alpha; motif: AACCGGAAR; match class: 1	TF:M04748_1	6.24744e-05	4.2043	10541	2111	1235	19958	RHOA,SEC63,EZH2,SPAST,CKS2,HOMEZ,PLEKHA3,THAP5,GSTO2,FBXW8,CD59,TIRAP,ZNF587,ZNF503,CTNS,TIFA,MGMT,PURB,ZNF726,SIKE1,ASS1,CDKN1B,SSH3,ANKMY1,C11ORF58,KLLN,TUBGCP5,TMED10,CAD,MRM3,NRIP3,SART3,ZNFX1,ADGRB2,NRBP1,TP53INP1,TTC9C,PDGFRA,AGTPBP1,SUSD6,ZNF157,TMBIM4,RASA4,ZNF607,DPYSL5,LHPP,ATM,C20ORF96,RALY,ZMAT3,AMOTL2,NUMBL,PACS2,RABGEF1,NFATC3,AKT1S1,SEPT7,RAB5C,GRSF1,GRWD1,CLN8,CFL1,NDUFB5,FAXC,TBC…
TF	Factor: KLF15; motif: NCCMCGCCCMCN	TF:M12158	6.29936e-05	4.2007	10905	2111	1273	19958	RHOA,SEC63,TGFBR3L,EZH2,PLEKHA6,AKIRIN1,CKS2,HOMEZ,NUP205,UBALD2,FBXW8,SLPI,MCRIP1,CTNS,ZNF280B,TIFA,YY1,MGMT,PURB,ASS1,SSH3,ANKMY1,KLLN,TUBGCP5,SLC41A2,C1ORF50,NRIP3,ZNFX1,ADGRB2,NRBP1,DIRAS1,SPATA5,YPEL1,TP53INP1,UPK3BL1,MED16,TTC9C,RER1,MTMR12,NPY4R,PIM3,PDGFRA,AGTPBP1,ZNF835,TFCP2L1,SUSD6,RASA4,TCN2,LHPP,ATM,C20ORF96,RALY,ZNF557,CAPZB,AMOTL2,GPAT4,NUMBL,LIX1L,UGGT1,EIF2AK2,ASXL1,PACS2,RABGEF1…
TF	Factor: ZIC4; motif: NNCCNCCCRYNGYGN	TF:M12227	6.74674e-05	4.17091	11292	2111	1313	19958	RHOA,SEC63,EZH2,SACS,SPAST,CKS2,HOMEZ,THAP5,UBALD2,FBXW8,MCRIP1,CD59,TIRAP,ZNF503,CTNS,ZNF280B,TIFA,YY1,PURB,CEP97,ASS1,MAP3K5,CDKN1B,SSH3,KLLN,TUBGCP5,SLC41A2,C1ORF50,MRM3,NRIP3,SART3,ZNFX1,ADGRB2,NRBP1,BMPR1A,DIRAS1,YPEL1,TP53INP1,TTC9C,RER1,MTMR12,NPY4R,PIM3,PDGFRA,KCNA5,AGTPBP1,SLC11A2,TFCP2L1,SUSD6,GXYLT2,LONRF2,RASA4,ZNF607,DPYSL5,LHPP,ATM,KIF5B,KLHL21,RALY,SNX9,ZNF557,ZMAT3,RNF20,CAPZB,AMO…
TF	Factor: E2F-3:Prrxl1; motif: SGCGCTAATTNN; match class: 1	TF:M08206_1	6.97234e-05	4.15662	5135	2111	650	19958	NME1-NME2,PSMD9,NUP205,PLEKHA3,THAP5,GSTO2,UBALD2,ZNF587,PAQR7,ZNF280B,PURB,ZNF726,C11ORF58,TUBGCP5,SART3,ADGRB2,SPATA5,TTC9C,RER1,LCLAT1,RASA4,ATP2B1,ATM,KIF5B,KLHL21,SNX9,ZMAT3,RNF20,CAPZB,AMOTL2,PACS2,CHORDC1,SNX11,SEPT7,GRWD1,COL27A1,NDUFB5,ZNF740,NCMAP,BOLA1,STK35,SLC1A5,EIF4H,ZSWIM9,TNFSF10,SUSD5,RPL7L1,CRIPT,DAD1,TNPO1,BTNL3,DCTN6,ZNF608,TUBB2A,UMPS,RPL10A,HEY2,VAT1,RNF168,ZNF480,GNB1L,WHA…
TF	Factor: WT1; motif: GNGGGGGCGGGG; match class: 1	TF:M03893_1	7.07287e-05	4.1504	4083	2111	531	19958	RHOA,FBXW8,MCRIP1,CTNS,YY1,MGMT,PURB,SSH3,TMED10,SLC41A2,C1ORF50,NRIP3,NRBP1,BMPR1A,YPEL1,RER1,PIM3,AGTPBP1,SLC11A2,SUSD6,LONRF2,RASA4,LHPP,KLHL21,SNX9,ZNF557,NUMBL,LIX1L,UGGT1,PACS2,NFATC3,SNX11,AKT1S1,MMP15,CLN8,CFL1,TRIR,NCMAP,PTPRJ,ZNF716,PARD3,MAPK4,ZSWIM9,ARHGEF2,SMS,YES1,AKT3,FAM83F,DCTN6,B3GALNT2,FUS,BICRAL,TUBB2A,HEY2,MPLKIP,ZNF480,PPP1R13B,LRIG1,DLGAP3,BTF3L4,TTC39B,CHPF2,RHPN2,ELP2,NUS…
TF	Factor: c-Ets-1(p54); motif: NCMGGAWGYN; match class: 1	TF:M00032_1	7.22432e-05	4.1412	2201	2111	311	19958	AKIRIN1,CKS2,THAP5,PURB,SART3,RER1,TCN2,ZNF607,RALY,ZNF557,RABGEF1,MMP15,NDUFB5,TBC1D13,ZNF740,MTRF1L,DR1,BOLA1,BROX,ASB6,EIF5A,ZNF141,ZNF749,FUS,TBC1D15,BICRAL,TGS1,MPLKIP,ZNF75A,SLC16A5,RHPN2,NUS1,TANGO2,MPZL3,ERGIC2,ZSCAN29,RPS9,RPL12,GAPDH,GPR132,NACC1,PGAM5,AVPR1A,ERCC1,IRAK4,UTP11,ZKSCAN8,NT5C,MAFK,NUP50,TP53,EIF3L,ZNF43,TIAL1,FADS6,MLLT1,HOOK3,ARL5B,TRIM44,CORO7,RETREG3,DPH2,CTDNEP1,TRIP11…
TF	Factor: ELF3; motif: WACCCGGAAGTAN	TF:M03967	7.31936e-05	4.13553	7709	2111	933	19958	SEC63,EZH2,HRNR,NME1-NME2,PLEKHA3,THAP5,GSTO2,MCRIP1,ZNF587,TIFA,YY1,PURB,CEP97,SSH3,C11ORF58,TUBGCP5,TMED10,NRIP3,DIRAS1,SPATA5,YPEL1,TTC9C,RER1,NPY4R,KCNA5,ZNF835,SRPX2,SUSD6,TMBIM4,TCN2,ZNF607,LHPP,ATM,C20ORF96,KIF5B,KLHL21,ZNF460,RALY,ZNF557,RNF20,CAPZB,AMOTL2,UGGT1,ASXL1,CAPN15,PACS2,RABGEF1,CHORDC1,NFATC3,SNX11,AKT1S1,BORCS5,RAB5C,MMP15,GRWD1,TRIR,NDUFB5,TBC1D13,ZNF740,TAF8,IRAK3,MTRF1L,DR1…
TF	Factor: E2F; motif: TTTSGCGS; match class: 1	TF:M00426_1	7.57392e-05	4.12068	5973	2111	743	19958	EZH2,CKS2,NUP205,PLEKHA3,THAP5,GSTO2,UBALD2,MCRIP1,ZNF587,YY1,CEP97,ZNF726,ASS1,CDKN1B,C11ORF58,CAD,SART3,ZNFX1,BMPR1A,SPATA5,MED16,LCLAT1,PIM3,PDGFRA,KCNA5,AGTPBP1,ZNF835,SUSD6,RASA4,DPYSL5,KLHL21,ZNF460,RNF20,UGGT1,CAPN15,RABGEF1,BORCS5,MMP15,TBC1D13,ZNF740,STK35,SLC1A5,PTPRJ,GOSR1,BROX,EIF4H,CBX6,PARD3,IBTK,EIF5A,MAPK4,ZSWIM9,LDHB,AKIP1,ARHGEF2,SUSD5,RPL7L1,SMS,CRIPT,YES1,MYBL2,DAD1,TNPO1,PDF,…
TF	Factor: Elk-1; motif: RCCGGAAGTGN; match class: 1	TF:M09904_1	7.82205e-05	4.10668	2791	2111	381	19958	RHOA,EZH2,PSMD9,AKIRIN1,CKS2,THAP5,TIFA,PURB,ZNF726,SIKE1,SSH3,SART3,RER1,NPY4R,TMBIM4,ATM,ZNF460,RALY,ZNF557,ZMAT3,RNF20,CAPZB,UGGT1,RABGEF1,CHORDC1,BORCS5,MMP15,TBC1D13,ZNF740,MTRF1L,CARNMT1,DR1,BROX,ASB6,EIF5A,ZSWIM9,CRIPT,YES1,ZNF141,RRP36,MPLKIP,ZNF107,RNF168,ZNF75A,SLC16A5,ZNF284,BTF3L4,TMEM11,SUMO1,TANGO2,MPZL3,VHLL,ZSCAN29,RPS9,EXOC8,POLE,CELF5,SLC2A6,ZNF688,TMCO1,FXYD5,PGAM5,AVPR1A,ERCC1…
TF	Factor: MAZ; motif: GGGMGGGGS	TF:M10432	8.41024e-05	4.07519	9498	2111	1124	19958	RHOA,TGFBR3L,EZH2,PLEKHA6,SPAST,PSMD9,AKIRIN1,NUP205,PLEKHA3,UBALD2,FBXW8,MCRIP1,TIRAP,CTNS,TIFA,YY1,MGMT,PURB,ASS1,MAP3K5,CDKN1B,SSH3,ANKMY1,KLLN,TUBGCP5,SLC41A2,NRIP3,NRBP1,BMPR1A,YPEL1,TP53INP1,UPK3BL1,TTC9C,RER1,NPY4R,KCNA5,AGTPBP1,SLC11A2,SUSD6,LONRF2,RASA4,TCN2,DPYSL5,SNX9,ZMAT3,CAPZB,GPAT4,NUMBL,LIX1L,UGGT1,EIF2AK2,ASXL1,PACS2,RABGEF1,BORCS5,SEPT7,ZBTB7B,RAB5C,MMP15,COL27A1,CLN8,CFL1,FAXC,…
TF	Factor: EKLF; motif: NGGGYGKGGCNNGG	TF:M09969	8.68758e-05	4.0611	4697	2111	600	19958	SEC63,SPAST,PSMD9,UBALD2,FBXW8,MCRIP1,CTNS,ZNF280B,YY1,MGMT,PURB,SSH3,SLC41A2,CAD,NRIP3,ADGRB2,NRBP1,BMPR1A,SPATA5,YPEL1,TP53INP1,MED16,RER1,NPY4R,AGTPBP1,ZNF835,RASA4,TCN2,LHPP,C20ORF96,KLHL21,RALY,CAPZB,GPAT4,NUMBL,UGGT1,PACS2,NFATC3,SNX11,AKT1S1,RAB5C,GRSF1,CLN8,TRIR,TBC1D13,ZNF844,TAF8,MTRF1L,CARNMT1,NCMAP,SLC1A5,BROX,FYTTD1,MAPK4,ZSWIM9,FAM118A,ZNF48,SMS,YES1,MYBL2,ZNF141,DCTN6,B3GALNT2,FUS,…
TF	Factor: TF3C-beta; motif: CCNGGAGGGCTTCCTGGAGGAG; match class: 1	TF:M04863_1	8.75838e-05	4.05758	8729	2111	1042	19958	TGFBR3L,EZH2,HRNR,SPAST,AKIRIN1,HOMEZ,THAP5,GSTO2,FBXW8,MCRIP1,CD59,TIRAP,ZNF503,CTNS,ZNF280B,TIFA,YY1,MGMT,PURB,MAP3K5,CDKN1B,SSH3,ANKMY1,KLLN,TUBGCP5,C1ORF50,NRIP3,SART3,ZNFX1,NRBP1,BMPR1A,DIRAS1,YPEL1,RER1,MTMR12,LCLAT1,NPY4R,PIM3,PDGFRA,KCNA5,TFCP2L1,SUSD6,GXYLT2,LONRF2,RASA4,ZNF607,DPYSL5,LHPP,C20ORF96,KLHL21,RALY,SNX9,CAPZB,AMOTL2,GPAT4,NUMBL,CAPN15,PACS2,AKT1S1,ZBTB7B,RAB5C,MMP15,COL27A1,C…
TF	Factor: TR4; motif: ACCCCGS; match class: 1	TF:M04934_1	8.83511e-05	4.05379	15699	2111	1756	19958	RHOA,SEC63,TGFBR3L,EZH2,PLEKHA6,SPAST,PSMD9,AKIRIN1,CKS2,HOMEZ,NUP205,PLEKHA3,THAP5,GSTO2,UBALD2,FBXW8,MCRIP1,CD59,TIRAP,ZNF587,PAQR7,ZNF503,CTNS,ZNF280B,TIFA,YY1,MGMT,PURB,CEP97,ZNF726,SIKE1,ASS1,MAP3K5,CDKN1B,SSH3,ANKMY1,KLLN,TUBGCP5,SLC41A2,C1ORF50,CAD,NRIP3,ZNFX1,ADGRB2,NRBP1,BMPR1A,DIRAS1,YPEL1,TP53INP1,UPK3BL1,MED16,TTC9C,RER1,MTMR12,LCLAT1,NPY4R,PIM3,PDGFRA,KCNA5,AGTPBP1,ZNF835,SLC11A2,TFC…
TF	Factor: GABP; motif: CACTTCCGGNNN	TF:M01258	8.83986e-05	4.05355	2896	2111	393	19958	RHOA,NME1-NME2,CKS2,THAP5,MCRIP1,TIRAP,ZNF587,PURB,SIKE1,SPATA5,RER1,SUSD6,TMBIM4,ZNF607,ATM,ZNF460,RALY,SNX9,ZNF557,RNF20,UGGT1,PACS2,RABGEF1,AKT1S1,MMP15,GRWD1,NDUFB5,TBC1D13,ZNF740,MTRF1L,DR1,STK35,ASB6,EIF4H,FYTTD1,EIF5A,ZSWIM9,GNPTG,RPL7L1,SMS,CRIPT,PDF,ZNF141,BICRAL,TGS1,RRP36,MPLKIP,RNF168,ZNF480,ZNF75A,TANGO2,MPZL3,ZSCAN29,ABI2,SAR1B,RIF1,SLC2A6,TMCO1,PGAM5,ERCC1,ELOVL6,ZKSCAN8,ZNF264,NT5…
TF	Factor: SP2; motif: GNNGGGGGCGGGGSN; match class: 1	TF:M03807_1	9.24675e-05	4.03401	4319	2111	557	19958	EZH2,PLEKHA6,SPAST,CKS2,UBALD2,FBXW8,MCRIP1,CTNS,YY1,MGMT,ASS1,CAD,NRIP3,ZNFX1,NRBP1,BMPR1A,YPEL1,TP53INP1,MED16,RER1,MTMR12,PIM3,AGTPBP1,RASA4,LHPP,RALY,CAPZB,GPAT4,NUMBL,UGGT1,ASXL1,PACS2,NFATC3,SNX11,AKT1S1,GRSF1,COL27A1,CLN8,TRIR,TBC1D13,TAF8,SLC1A5,LIMA1,PTPRJ,BROX,ZNF716,FYTTD1,CBX6,PARD3,MAPK4,ZSWIM9,FAM118A,ZNF48,SMS,YES1,MYBL2,AKT3,ZNF749,FAM83F,DCTN6,B3GALNT2,BICRAL,ZNF608,TUBB2A,HEY2,V…
TF	Factor: GCMa:Erg; motif: ATGCGGGCGGAARKG	TF:M08487	9.47275e-05	4.02352	14199	2111	1608	19958	RHOA,C1ORF116,SEC63,TGFBR3L,EZH2,SACS,SPAST,AKIRIN1,HOMEZ,PLEKHA3,UBALD2,FBXW8,SLPI,CD59,ZNF587,PAQR7,ZNF503,CTNS,ZNF280B,TIFA,YY1,MGMT,PURB,ZNF726,SIKE1,ASS1,MAP3K5,SSH3,ANKMY1,KLLN,TUBGCP5,SLC41A2,MRM3,NRIP3,ZNFX1,ADGRB2,NRBP1,BMPR1A,DIRAS1,SPATA5,YPEL1,TP53INP1,UPK3BL1,MED16,TTC9C,RER1,MTMR12,NPY4R,PIM3,PDGFRA,KCNA5,AGTPBP1,TFCP2L1,SRPX2,SUSD6,GXYLT2,LONRF2,TMBIM4,RASA4,TCN2,ZNF607,DPYSL5,LHPP…
TF	Factor: ERG; motif: ACCGGAART; match class: 1	TF:M01752_1	9.6017e-05	4.01765	3751	2111	492	19958	RHOA,EZH2,NME1-NME2,PSMD9,AKIRIN1,CKS2,THAP5,PURB,ZNF726,SIKE1,SSH3,MRM3,SPATA5,RER1,TMBIM4,ATM,ZNF460,RALY,ZNF557,ZMAT3,RNF20,CAPZB,UGGT1,ASXL1,RABGEF1,CHORDC1,BORCS5,SEPT7,RAB5C,MMP15,CFL1,ZNF740,MTRF1L,CARNMT1,DR1,ARL10,STK35,SLC1A5,BROX,ASB6,EIF5A,RPL7L1,SMS,CRIPT,YES1,ZNF141,RRP36,MPLKIP,ZNF107,RNF168,ZNF480,ZNF75A,ZNF284,BTF3L4,ELP2,TMEM11,SUMO1,TANGO2,MPZL3,ERGIC2,CDC42EP4,VHLL,RPS9,RPL12,…
TF	Factor: Elf-1; motif: ACTTCCGGG; match class: 1	TF:M04714_1	9.74808e-05	4.01108	2703	2111	370	19958	RHOA,EZH2,PSMD9,AKIRIN1,CKS2,THAP5,PURB,ZNF726,SIKE1,SSH3,SPATA5,RER1,TMBIM4,ATM,ZNF460,RALY,ZNF557,RNF20,CAPZB,UGGT1,RABGEF1,CHORDC1,SEPT7,MMP15,ZNF740,MTRF1L,CARNMT1,DR1,ASB6,EIF5A,ZSWIM9,RPL7L1,SMS,CRIPT,YES1,ZNF141,RRP36,MPLKIP,ZNF107,RNF168,ZNF75A,ZNF284,BTF3L4,ELP2,SUMO1,TANGO2,MPZL3,ERGIC2,VHLL,RPS9,POLE,CELF5,SLC2A6,ZNF688,TMCO1,PGAM5,AVPR1A,ERCC1,MRPL12,ZKSCAN8,RAP2A,NT5C,MAFK,NUP50,NOL1…
TF	Factor: GABPalpha; motif: RCCGGAWRYN	TF:M02074	0.000104122	3.98246	4667	2111	596	19958	NME1-NME2,PSMD9,AKIRIN1,CKS2,THAP5,FBXW8,MCRIP1,ZNF587,CTNS,PURB,CEP97,SIKE1,MRM3,SART3,SPATA5,RER1,ZNF157,TMBIM4,ZNF607,ATM,ZNF460,RALY,SNX9,ZNF557,RNF20,UGGT1,ASXL1,PACS2,RABGEF1,CHORDC1,AKT1S1,RAB5C,MMP15,GRWD1,CFL1,NDUFB5,TBC1D13,ZNF740,MTRF1L,DR1,STK35,SLC1A5,ASB6,EIF5A,ZSWIM9,GNPTG,ESF1,RPL7L1,SMS,CRIPT,YES1,TNPO1,ISL2,BICRAL,TUBB2A,TGS1,RPL10A,HEY2,DHODH,SH3BP2,MPLKIP,RNF168,SRSF1,ZNF75A,A…
TF	Factor: NRF-1; motif: YGCGCMTGCGC	TF:M02102	0.000106606	3.97222	2060	2111	293	19958	RHOA,SPAST,THAP5,MCRIP1,SLC41A2,PIM3,ZNF835,ZNF607,ATM,KIF5B,PACS2,CHORDC1,AKT1S1,CLN8,CFL1,CARNMT1,EIF4H,PRY,EIF5A,FAM118A,AKIP1,ESF1,CRIPT,DAD1,DCTN6,FUS,RPL10A,VAT1,GNB1L,SRSF1,CLCN5,DYRK1B,INTS13,ING1,HBS1L,NDRG3,TMEM170A,MCMDC2,RBM12B,CYP2W1,RPS9,TUBB,ABI2,GAPDH,ARSK,EXOC8,WDR12,MACROD2,ZBTB44,HIST1H2BN,FUT11,FAM234B,NBEA,SREBF2,NUP50,ACTR1A,KIF3A,TIAL1,ZNF770,EEF2,HOOK3,TMEM65,SRD5A1,CCNF,R…
TF	Factor: NRF-1; motif: GCGCMTGCGCN	TF:M07052	0.00011069	3.95589	2152	2111	304	19958	RHOA,EZH2,SPAST,CKS2,THAP5,MCRIP1,SIKE1,PIM3,KCNA5,ZNF835,ZNF607,ATM,KIF5B,PACS2,CHORDC1,AKT1S1,CLN8,CFL1,ZNF740,ARL10,BROX,EIF4H,FYTTD1,CBX6,PRY,EIF5A,FAM118A,AKIP1,ESF1,CRIPT,DAD1,DCTN6,FUS,RPL10A,VAT1,GNB1L,CLCN5,INTS13,ING1,FBXO48,HBS1L,NDRG3,TMEM170A,MCMDC2,RBM12B,CYP2W1,RPS9,TUBB,ABI2,ARSK,EXOC8,PDP2,WDR12,MACROD2,PGAM5,FUT11,FAM234B,NBEA,SREBF2,NUP50,KIF3A,TIAL1,ZNF770,MLLT1,HOOK3,TMEM65,S…
TF	Factor: E2F-2; motif: NTTTTGGCGCCAWWWN; match class: 1	TF:M11528_1	0.000113796	3.94387	4865	2111	618	19958	EZH2,NME1-NME2,PSMD9,HOMEZ,THAP5,UBALD2,FBXW8,ZNF503,CTNS,ZNF280B,TIFA,YY1,MAP3K5,CDKN1B,SSH3,SLC41A2,SART3,ZNFX1,BMPR1A,PIM3,ZNF157,ZNF607,DPYSL5,ATM,C20ORF96,KIF5B,KLHL21,RALY,AMOTL2,ASXL1,NFATC3,BORCS5,SEPT7,ZBTB7B,MMP15,GRWD1,CLN8,TRIR,FAXC,CARNMT1,DR1,A1BG,ARL10,STK35,SLC1A5,BROX,ASB6,IBTK,EIF5A,MAPK4,ARHGEF2,SUSD5,ZNF48,SMS,YES1,PDF,DCTN6,FUS,TUBB2A,TGS1,HEY2,MPLKIP,ZNF107,CD180,GNB1L,SRSF1…
TF	Factor: ELF4; motif: NCCGGAARTN	TF:M02056	0.000114474	3.94129	5419	2111	680	19958	NME1-NME2,SPAST,AKIRIN1,CKS2,THAP5,MCRIP1,ZNF587,CTNS,TIFA,YY1,PURB,CEP97,SIKE1,SSH3,KLLN,TUBGCP5,SPATA5,TP53INP1,RER1,NPY4R,AGTPBP1,TMBIM4,ZNF607,LHPP,KLHL21,ZNF460,ZNF557,ZMAT3,RNF20,CAPZB,UGGT1,ASXL1,PACS2,RABGEF1,CHORDC1,AKT1S1,BORCS5,RAB5C,MMP15,GRWD1,CFL1,NDUFB5,TBC1D13,ZNF740,IRAK3,MTRF1L,CARNMT1,DR1,BOLA1,STK35,SLC1A5,ASB6,EIF5A,ZSWIM9,GNPTG,ESF1,RPL7L1,SMS,CRIPT,YES1,MYBL2,ISL2,ZNF749,BI…
TF	Factor: E2F3; motif: NNRGMKGGAR	TF:M12598	0.000115187	3.9386	12681	2111	1454	19958	RHOA,SEC63,TGFBR3L,EZH2,NME1-NME2,SPAST,UBALD2,MCRIP1,ZNF503,TIFA,YY1,MGMT,PURB,CEP97,SIKE1,ASS1,MAP3K5,CDKN1B,SSH3,ANKMY1,C11ORF58,KLLN,TUBGCP5,TMED10,SLC41A2,C1ORF50,CAD,MRM3,NRIP3,ZNFX1,NRBP1,BMPR1A,DIRAS1,SPATA5,YPEL1,TP53INP1,UPK3BL1,F2RL2,RER1,LCLAT1,NPY4R,PDGFRA,KCNA5,AGTPBP1,ZNF835,SLC11A2,TFCP2L1,SUSD6,ZNF157,GXYLT2,LONRF2,RASA4,TCN2,ZNF607,DPYSL5,LHPP,ATM,C20ORF96,KIF5B,ZNF460,RALY,SNX9…
TF	Factor: Egr-1; motif: ACCGCCC	TF:M04918	0.000119039	3.92431	5735	2111	715	19958	SEC63,NUP205,PLEKHA3,MCRIP1,TIRAP,CTNS,YY1,PURB,ANKMY1,KLLN,TMED10,SLC41A2,NRIP3,NRBP1,BMPR1A,DIRAS1,YPEL1,MED16,AGTPBP1,SUSD6,DPYSL5,LHPP,KIF5B,KLHL21,ZNF460,RALY,ZNF557,AMOTL2,GPAT4,NUMBL,LIX1L,ASXL1,CAPN15,RABGEF1,SNX11,AKT1S1,BORCS5,ZBTB7B,MMP15,COL27A1,CLN8,CFL1,TRIR,ZNF740,IRAK3,A1BG,ARL10,BOLA1,STK35,BROX,ZNF716,FYTTD1,CBX6,ZMYM1,PARD3,IBTK,FAM118A,AKIP1,ARHGEF2,ZNF48,YES1,CD55,DAD1,PDF,IS…
TF	Factor: Elf-1; motif: NAMCCGGAAGTN; match class: 1	TF:M11447_1	0.000121178	3.91658	2632	2111	361	19958	RHOA,EZH2,AKIRIN1,CKS2,THAP5,MGMT,PURB,ZNF726,SIKE1,SSH3,SPATA5,TTC9C,RER1,TMBIM4,ATM,ZNF460,RALY,ZNF557,RNF20,CAPZB,UGGT1,RABGEF1,CHORDC1,BORCS5,SEPT7,MMP15,ZNF740,MTRF1L,DR1,ASB6,EIF4H,EIF5A,ZSWIM9,SMS,CRIPT,ZNF141,RRP36,MPLKIP,RNF168,SRSF1,ZNF75A,ZNF284,BTF3L4,TMEM11,SUMO1,TANGO2,MPZL3,ERGIC2,VHLL,RPS9,SLC35A3,CELF5,SLC2A6,ZNF688,TMCO1,PGAM5,AVPR1A,ERCC1,SLC1A2,ZKSCAN8,RAP2A,NT5C,MAFK,NUP50,NO…
TF	Factor: SP4; motif: SCCCCGCCCCS	TF:M01273	0.000122013	3.91359	3376	2111	448	19958	UBALD2,MCRIP1,CTNS,YY1,MGMT,PURB,TMED10,SLC41A2,NRIP3,ZNFX1,BMPR1A,YPEL1,TP53INP1,MED16,NPY4R,PIM3,AGTPBP1,RASA4,LHPP,RALY,ZNF557,CAPZB,GPAT4,NUMBL,ASXL1,PACS2,RABGEF1,NFATC3,AKT1S1,BORCS5,CLN8,TRIR,TBC1D13,ZNF844,TAF8,NCMAP,SLC1A5,LIMA1,BROX,FYTTD1,MAPK4,ZSWIM9,FAM118A,LDHB,ZNF48,SMS,YES1,MYBL2,FAM83F,B3GALNT2,FUS,HEY2,SH3BP2,ZNF480,PPP1R13B,LRIG1,RFT1,SHMT1,TTC39B,CHPF2,RHPN2,GNE,ELP2,TMEM11,NU…
TF	Factor: GABP-alpha; motif: NRCCGGAAGTN	TF:M11415	0.000123878	3.907	3316	2111	441	19958	NME1-NME2,PSMD9,AKIRIN1,CKS2,THAP5,FBXW8,MCRIP1,ZNF587,PURB,SPATA5,RER1,SUSD6,TMBIM4,ZNF607,ATM,ZNF460,RALY,SNX9,ZNF557,RNF20,CAPZB,UGGT1,PACS2,RABGEF1,AKT1S1,MMP15,GRWD1,CLN8,CFL1,NDUFB5,TBC1D13,ZNF740,MTRF1L,DR1,STK35,ASB6,PARD3,EIF5A,ZSWIM9,GNPTG,RPL7L1,CRIPT,TNPO1,PDF,BICRAL,TGS1,HEY2,SH3BP2,MPLKIP,RNF168,ZNF75A,ARHGAP11A,DYRK1B,TMEM11,TANGO2,COTL1,MPZL3,ZSCAN29,ABI2,RIF1,RAB11FIP1,GPR132,PEA…
TF	Factor: TR4; motif: ACCCCGS	TF:M04934	0.000126484	3.89796	18339	2111	2001	19958	RHOA,C1ORF116,SEC63,TGFBR3L,EZH2,SACS,NME1-NME2,PLEKHA6,SPAST,PSMD9,AKIRIN1,CKS2,HOMEZ,NUP205,PLEKHA3,THAP5,GSTO2,UBALD2,FBXW8,MCRIP1,CD59,TIRAP,ZNF587,PAQR7,ZNF503,CTNS,ZNF280B,TIFA,YY1,MGMT,PURB,CEP97,ZNF726,SIKE1,ASS1,MAP3K5,CDKN1B,SSH3,ANKMY1,KLLN,TUBGCP5,TMED10,SLC41A2,C1ORF50,CAD,NRIP3,SART3,ZNFX1,ADGRB2,NRBP1,BMPR1A,DIRAS1,SPATA5,YPEL1,TP53INP1,UPK3BL1,MED16,F2RL2,TTC9C,RER1,MTMR12,LCLAT1,…
TF	Factor: ETV5; motif: NCCGGAWGYN	TF:M03983	0.000136579	3.86462	3198	2111	427	19958	NME1-NME2,PSMD9,AKIRIN1,CKS2,THAP5,MCRIP1,ZNF587,PURB,TMED10,SPATA5,RER1,SUSD6,TMBIM4,ZNF607,ATM,ZNF460,RALY,SNX9,ZNF557,RNF20,CAPZB,UGGT1,PACS2,RABGEF1,AKT1S1,MMP15,GRWD1,CLN8,NDUFB5,TBC1D13,ZNF740,MTRF1L,DR1,STK35,ASB6,PARD3,EIF5A,ZSWIM9,GNPTG,RPL7L1,CRIPT,DAD1,BICRAL,TGS1,MPLKIP,RNF168,ZNF75A,ARHGAP11A,ZNF284,DYRK1B,NUS1,SUMO1,TANGO2,COTL1,MPZL3,ZSCAN29,ABI2,SAR1B,RIF1,PEAK1,SLC2A6,NACC1,TMCO1…
TF	Factor: E2F; motif: NCSCGCSAAAN	TF:M00919	0.000142432	3.84639	6293	2111	776	19958	EZH2,NME1-NME2,PSMD9,CKS2,NUP205,GSTO2,UBALD2,FBXW8,TIRAP,ZNF587,CTNS,ZNF280B,PURB,CEP97,ZNF726,SIKE1,ASS1,MAP3K5,CDKN1B,ANKMY1,TMED10,SLC41A2,NRIP3,SART3,ZNFX1,BMPR1A,MED16,RER1,LCLAT1,PIM3,PDGFRA,KCNA5,AGTPBP1,TFCP2L1,SUSD6,RASA4,DPYSL5,ATP2B1,C20ORF96,KLHL21,ZNF460,CAPZB,EIF2AK2,NFATC3,ZBTB7B,MMP15,CLN8,TRIR,FAXC,TAF8,MTRF1L,CARNMT1,ARL10,STK35,SLC1A5,PTPRJ,BROX,ASB6,EIF4H,FYTTD1,ZMYM1,PARD3,I…
TF	Factor: NRF-1; motif: SYGCGCMTGCGCRNNGSN	TF:M09641	0.000152536	3.81663	3287	2111	437	19958	RHOA,SEC63,EZH2,SPAST,CKS2,THAP5,FBXW8,MCRIP1,TIRAP,SIKE1,SLC41A2,C1ORF50,YPEL1,PIM3,KCNA5,ZNF835,SUSD6,LONRF2,ZNF607,LHPP,ATM,KIF5B,KLHL21,CAPN15,PACS2,CHORDC1,AKT1S1,CLN8,CFL1,ZNF740,ARL10,LIMA1,BROX,EIF4H,FYTTD1,CBX6,PRY,EIF5A,FAM118A,GNPTG,AKIP1,ESF1,SMS,CRIPT,DAD1,DCTN6,B3GALNT2,FUS,RPL10A,VAT1,GNB1L,SRSF1,CLCN5,DYRK1B,INTS13,ELP2,ING1,FBXO48,AGPAT5,HBS1L,NDRG3,TMEM170A,MCMDC2,RBM12B,CKAP2L,…
TF	Factor: ETV4; motif: ACCGGAAGTN; match class: 1	TF:M03982_1	0.000161898	3.79076	2044	2111	290	19958	RHOA,EZH2,NME1-NME2,AKIRIN1,CKS2,THAP5,PURB,ZNF726,SIKE1,RER1,ATM,ZNF460,RALY,ZNF557,UGGT1,RABGEF1,CHORDC1,SEPT7,MMP15,ZNF740,MTRF1L,DR1,STK35,ASB6,EIF5A,SMS,CRIPT,YES1,ZNF141,RRP36,MPLKIP,ZNF107,RNF168,ZNF75A,ZNF284,SUMO1,TANGO2,MPZL3,ERGIC2,RPS9,POLE,CELF5,SLC2A6,ZNF688,TMCO1,PGAM5,AVPR1A,ERCC1,MRPL12,ELOVL6,ZKSCAN8,NT5C,NUP50,NOL10,TP53,EIF3L,ZNF43,GNAI3,ARL5B,RAPGEF6,SMUG1,SEH1L,THAP1,DPH2,C8…
TF	Factor: Pax-3; motif: NNNNNNCGTCACGSTYNNNNN	TF:M00327	0.000164812	3.78301	13531	2111	1539	19958	RHOA,SEC63,EZH2,SACS,SPAST,PSMD9,AKIRIN1,CKS2,HOMEZ,NUP205,THAP5,UBALD2,FBXW8,MCRIP1,TIRAP,ZNF587,ZNF503,CTNS,ZNF280B,TIFA,YY1,PURB,CEP97,MAP3K5,CDKN1B,SSH3,ANKMY1,C11ORF58,KLLN,TUBGCP5,TMED10,SLC41A2,C1ORF50,MRM3,NRIP3,SART3,ZNFX1,ADGRB2,NRBP1,BMPR1A,DIRAS1,SPATA5,TP53INP1,MED16,F2RL2,TTC9C,LCLAT1,NPY4R,PIM3,KCNA5,AGTPBP1,ZNF835,SLC11A2,TFCP2L1,SRPX2,SUSD6,GXYLT2,TEDDM1,LONRF2,TMBIM4,TCN2,ZNF607…
TF	Factor: AP-2gamma; motif: GCCYNNGGS; match class: 1	TF:M00470_1	0.000166604	3.77831	5737	2111	714	19958	TGFBR3L,PLEKHA6,AKIRIN1,CKS2,UBALD2,TIRAP,CTNS,TIFA,YY1,PURB,ASS1,SSH3,ANKMY1,C11ORF58,C1ORF50,NRIP3,ADGRB2,SPATA5,TP53INP1,RER1,NPY4R,PIM3,SLC11A2,SUSD6,GXYLT2,DPYSL5,SNX9,ZNF557,CAPZB,AMOTL2,NUMBL,EIF2AK2,CAPN15,PACS2,SEPT7,MMP15,COL27A1,CFL1,TRIR,FAXC,IRAK3,NCMAP,ZDHHC24,TNNI1,LIMA1,PTPRJ,ASB6,CBX6,PARD3,MAPK4,SMS,YES1,MYBL2,PDF,ISL2,ZNF141,AKT3,FAM83F,FUS,BICRAL,TUBB2A,UMPS,SH3BP2,PPP1R13B,LR…
TF	Factor: NRF-1; motif: CNSTGCGCATGCGCNNS	TF:M10018	0.000169076	3.77192	1847	2111	266	19958	RHOA,SPAST,CKS2,THAP5,MCRIP1,SIKE1,SLC41A2,PIM3,ZNF835,ZNF607,KIF5B,PACS2,CHORDC1,AKT1S1,CLN8,CFL1,CARNMT1,ARL10,BROX,PRY,EIF5A,AKIP1,ESF1,CRIPT,DAD1,DCTN6,RPL10A,VAT1,SRSF1,CLCN5,DYRK1B,INTS13,ING1,AGPAT5,HBS1L,TMEM170A,MCMDC2,RBM12B,CYP2W1,RPS9,ARSK,EXOC8,PDP2,WDR12,MACROD2,ZBTB44,HIST1H2BN,FUT11,FAM234B,NBEA,SREBF2,NUP50,ACTR1A,KIF3A,EEF2,HOOK3,TMEM65,SRD5A1,CCNF,RAPGEF6,RETREG3,ZNF652,SEH1L,R…
TF	Factor: GABPalpha; motif: RCCGGAWRYN; match class: 1	TF:M02074_1	0.000176253	3.75386	1016	2111	162	19958	NME1-NME2,AKIRIN1,CKS2,THAP5,PURB,MRM3,RER1,ZNF557,RABGEF1,CHORDC1,CFL1,DR1,STK35,EIF5A,MPLKIP,TANGO2,MPZL3,POLE,MRPL12,ELOVL6,NUP50,TP53,EIF3L,GNAI3,SRD5A1,ARL5B,CORO7,SMUG1,THAP1,DPH2,CYTH2,NUDCD3,PIGW,NDUFS5,KIFC1,IKBKG,RPLP1,PRR23A,ZNF101,ZNF529,PPP1R9B,SEC31A,ZBTB45,TRAPPC2B,LPXN,ABCF1,ZNF324B,CEP104,FDX1,TRAPPC2,TRMU,RPL28,NCBP3,MED7,PER2,TMEM41B,TP53RK,MTX3,TMEM251,SCO1,UBXN2B,TRAPPC6B,RPL…
TF	Factor: c-Ets-2; motif: NCCGGAAGTG; match class: 1	TF:M08759_1	0.000176462	3.75335	2973	2111	400	19958	RHOA,PSMD9,AKIRIN1,CKS2,THAP5,FBXW8,PURB,SIKE1,SSH3,SART3,RER1,TMBIM4,ATM,ZNF460,RALY,ZNF557,ZMAT3,RNF20,CAPZB,UGGT1,RABGEF1,CHORDC1,BORCS5,MMP15,TBC1D13,ZNF740,IRAK3,MTRF1L,CARNMT1,DR1,BROX,ASB6,FYTTD1,EIF5A,ZSWIM9,CRIPT,ZNF141,RRP36,MPLKIP,ZNF107,RNF168,ZNF75A,ZNF284,BTF3L4,TMEM11,SUMO1,TANGO2,MPZL3,VHLL,ZSCAN29,RPS9,RPL12,POLE,CELF5,SLC2A6,ZNF688,TMCO1,PGAM5,AVPR1A,ERCC1,MRPL12,ZKSCAN8,RAP2A,N…
TF	Factor: AP-2gamma; motif: GCCYNCRGSN	TF:M03811	0.000176945	3.75216	9017	2111	1070	19958	SEC63,TGFBR3L,EZH2,SACS,CKS2,HOMEZ,PLEKHA3,UBALD2,MCRIP1,ZNF587,PAQR7,ZNF503,CTNS,YY1,MGMT,ASS1,CDKN1B,SSH3,ANKMY1,KLLN,SLC41A2,C1ORF50,NRIP3,ADGRB2,NRBP1,YPEL1,TP53INP1,MED16,TTC9C,RER1,MTMR12,LCLAT1,PIM3,ZNF835,SUSD6,GXYLT2,LONRF2,ZNF607,DPYSL5,LHPP,ATP2B1,KIF5B,RALY,SNX9,ZNF557,CAPZB,AMOTL2,NUMBL,LIX1L,UGGT1,EIF2AK2,ASXL1,CAPN15,PACS2,RABGEF1,NFATC3,ZBTB7B,MMP15,GRSF1,COL27A1,CLN8,CFL1,TRIR,FA…
TF	Factor: EGR1; motif: NCNCCGCCCCCGCN	TF:M07208	0.000190228	3.72073	6321	2111	778	19958	RHOA,SEC63,TGFBR3L,EZH2,PLEKHA6,SPAST,AKIRIN1,UBALD2,MCRIP1,CTNS,TIFA,YY1,MGMT,PURB,KLLN,TMED10,SLC41A2,NRIP3,NRBP1,BMPR1A,DIRAS1,YPEL1,RER1,PIM3,KCNA5,AGTPBP1,SLC11A2,SUSD6,GXYLT2,LONRF2,RASA4,TCN2,DPYSL5,KIF5B,RALY,SNX9,CAPZB,AMOTL2,NUMBL,LIX1L,UGGT1,ASXL1,PACS2,NFATC3,SNX11,AKT1S1,SEPT7,ZBTB7B,TRIR,ZNF740,CARNMT1,CRY2,NCMAP,A1BG,ZDHHC24,PTPRJ,FYTTD1,CBX6,ZMYM1,PARD3,EIF5A,MAPK4,ZSWIM9,LDHB,ARH…
TF	Factor: CREM; motif: NRTGACGYMA	TF:M12592	0.000194215	3.71172	6522	2111	800	19958	SEC63,HRNR,PSMD9,AKIRIN1,CKS2,NUP205,PLEKHA3,GSTO2,MCRIP1,ZNF503,YY1,PURB,SIKE1,C11ORF58,SLC41A2,C1ORF50,MRM3,NRIP3,SART3,ZNFX1,ADGRB2,NRBP1,TTC9C,RER1,MTMR12,LCLAT1,PIM3,KCNA5,SUSD6,LONRF2,TMBIM4,ZNF607,LHPP,ATM,KLHL21,ZNF460,SNX9,RNF20,CAPZB,AMOTL2,CAPN15,RABGEF1,AKT1S1,BORCS5,SEPT7,RAB5C,MMP15,GRWD1,CFL1,NDUFB5,TBC1D13,IRAK3,MTRF1L,CARNMT1,CRY2,ARL10,BOLA1,LIMA1,BROX,ZNF716,FYTTD1,IBTK,EIF5A,M…
TF	Factor: Net; motif: NRCCGGAAGTN	TF:M11439	0.000194657	3.71073	2601	2111	356	19958	NME1-NME2,PSMD9,AKIRIN1,CKS2,THAP5,FBXW8,MCRIP1,ZNF587,PURB,SPATA5,RER1,TMBIM4,ZNF607,ATM,ZNF460,RALY,SNX9,ZNF557,RNF20,UGGT1,PACS2,RABGEF1,AKT1S1,MMP15,GRWD1,NDUFB5,TBC1D13,ZNF740,MTRF1L,DR1,STK35,ASB6,EIF5A,ZSWIM9,GNPTG,RPL7L1,CRIPT,BICRAL,TGS1,HEY2,SH3BP2,MPLKIP,RNF168,ZNF75A,ARHGAP11A,TANGO2,MPZL3,ZSCAN29,ABI2,RAB11FIP1,GPR132,PEAK1,SLC2A6,PGAM5,ERCC1,ELOVL6,ZKSCAN8,ZNF264,NT5C,NUP50,RBM8A,TP…
TF	Factor: Elk-1:Pax-9; motif: ACCGGAACYACGCWYSANTG	TF:M08226	0.000209381	3.67906	12234	2111	1406	19958	RHOA,TGFBR3L,EZH2,HRNR,SACS,NME1-NME2,PLEKHA6,SPAST,PSMD9,AKIRIN1,CKS2,HOMEZ,NUP205,PLEKHA3,GSTO2,UBALD2,SLPI,TIRAP,TIFA,CEP97,MAP3K5,CDKN1B,SSH3,ANKMY1,KLLN,TUBGCP5,SLC41A2,C1ORF50,CAD,MRM3,NRIP3,ADGRB2,NRBP1,DIRAS1,SPATA5,YPEL1,TP53INP1,MED16,TTC9C,RER1,MTMR12,PIM3,PDGFRA,KCNA5,AGTPBP1,ZNF835,TFCP2L1,ZNF157,TEDDM1,LONRF2,TMBIM4,ZNF607,DPYSL5,LHPP,ATP2B1,ATM,C20ORF96,KIF5B,KLHL21,RALY,SNX9,ZNF55…
TF	Factor: Erg; motif: ACCGGAAGTN; match class: 1	TF:M02062_1	0.000209492	3.67883	2747	2111	373	19958	RHOA,EZH2,NME1-NME2,AKIRIN1,CKS2,THAP5,PURB,ZNF726,SIKE1,MRM3,RER1,ATM,ZNF460,RALY,ZNF557,UGGT1,RABGEF1,CHORDC1,SEPT7,MMP15,ZNF740,MTRF1L,DR1,ARL10,STK35,ASB6,EIF5A,SMS,CRIPT,YES1,ZNF141,RRP36,MPLKIP,ZNF107,RNF168,ZNF480,ZNF75A,ZNF284,SUMO1,TANGO2,MPZL3,ERGIC2,CDC42EP4,RPS9,RPL12,SAR1B,POLE,CELF5,SLC2A6,ZNF688,TMCO1,PGAM5,AVPR1A,ERCC1,MRPL12,IRAK4,ELOVL6,ZKSCAN8,NT5C,ME2,NUP50,RBM8A,NOL10,TP53,EI…
TF	Factor: CREB,; motif: NTGACGTNA	TF:M00981	0.000212736	3.67216	8453	2111	1009	19958	SEC63,EZH2,HRNR,PSMD9,AKIRIN1,CKS2,GSTO2,FBXW8,MCRIP1,CD59,ZNF503,CTNS,TIFA,YY1,PURB,ZNF726,SIKE1,ANKMY1,SLC41A2,C1ORF50,MRM3,NRIP3,SART3,ZNFX1,ADGRB2,NRBP1,BMPR1A,DIRAS1,F2RL2,TTC9C,MTMR12,LCLAT1,PIM3,KCNA5,AGTPBP1,SRPX2,SUSD6,ZNF157,LONRF2,TMBIM4,ZNF607,LHPP,ATM,KLHL21,ZNF460,SNX9,RNF20,CAPZB,AMOTL2,GPAT4,NUMBL,ASXL1,CAPN15,RABGEF1,AKT1S1,BORCS5,SEPT7,COL27A1,CFL1,NDUFB5,TBC1D13,IRAK3,MTRF1L,CA…
TF	Factor: ZNF76; motif: RNNGCMTKCTGGGARNTGTAGT	TF:M10169	0.000222902	3.65189	1398	2111	210	19958	SPAST,NUP205,ZNF587,CTNS,CEP97,ASS1,C11ORF58,NPY4R,ZNF835,DPYSL5,LHPP,ZNF460,ASXL1,CAPN15,ZBTB7B,RAB5C,MMP15,GRWD1,TAF8,DR1,BOLA1,PRY,EIF5A,ZSWIM9,ZNF749,B3GALNT2,GNB1L,ZNF284,BTF3L4,TMEM11,ING1,DCAKD,ZNF589,DFFA,GPR132,KPNA3,WDR12,MACROD2,PEAK1,HIST1H2BN,RDH10,ME2,NUP50,RETSAT,ZNF451,TP53,ACTR1A,TIAL1,RPP30,FEM1A,CREBL2,SMUG1,RAB19,SNX27,DPH2,REXO2,CNOT1,NUCB1,INO80E,ESCO2,ZNF529,ZNF790,RAB5B,GT…
TF	Factor: CNOT3; motif: GGCCGCGSSS	TF:M01253	0.000230264	3.63777	4038	2111	522	19958	RHOA,SPAST,CKS2,PLEKHA3,UBALD2,MCRIP1,TIRAP,CTNS,TIFA,YY1,PURB,MAP3K5,CDKN1B,TUBGCP5,TMED10,SLC41A2,ADGRB2,BMPR1A,YPEL1,TP53INP1,RER1,TFCP2L1,SUSD6,GXYLT2,LONRF2,RASA4,DPYSL5,LHPP,KLHL21,SNX9,GPAT4,NUMBL,ASXL1,CAPN15,PACS2,NFATC3,MMP15,COL27A1,FAXC,TBC1D13,ZNF740,CARNMT1,NCMAP,ARL10,EIF4H,CBX6,EIF5A,GNPTG,SUSD5,SMS,YES1,MYBL2,DAD1,ZNF141,ZNF749,FAM83F,B3GALNT2,BICRAL,TGS1,RPL10A,HEY2,GNB1L,PPP1R1…
TF	Factor: SP1; motif: GGCCCCGCCCCCN; match class: 1	TF:M12666_1	0.000242725	3.61489	4489	2111	573	19958	SEC63,CKS2,UBALD2,FBXW8,MCRIP1,CTNS,YY1,MGMT,ASS1,TMED10,SLC41A2,CAD,NRIP3,ZNFX1,NRBP1,BMPR1A,YPEL1,TP53INP1,MED16,RER1,MTMR12,PIM3,AGTPBP1,RASA4,LHPP,KLHL21,RALY,ZNF557,CAPZB,GPAT4,NUMBL,LIX1L,PACS2,NFATC3,SNX11,AKT1S1,GRSF1,CLN8,TRIR,TBC1D13,TAF8,MTRF1L,CARNMT1,NCMAP,SLC1A5,BROX,FYTTD1,ZSWIM9,FAM118A,ZNF48,YES1,MYBL2,PDF,ZNF141,ZNF749,FAM83F,B3GALNT2,BICRAL,TUBB2A,HEY2,SH3BP2,MPLKIP,ZNF480,PPP1…
TF	Factor: Elk-1; motif: RACCGGAAGTR; match class: 1	TF:M01165_1	0.000247951	3.60563	2203	2111	308	19958	AKIRIN1,THAP5,PURB,TMED10,C1ORF50,TP53INP1,ATM,KIF5B,ZNF460,RALY,ZNF557,UGGT1,RABGEF1,MMP15,GRWD1,ZNF740,MTRF1L,DR1,STK35,ASB6,EIF5A,FAM118A,GNPTG,ZNF48,YES1,BICRAL,TGS1,RRP36,MPLKIP,RNF168,ZNF75A,ARHGAP11A,SLC16A5,DLGAP3,ATP6V1B1,RFT1,SSR1,BTF3L4,HLA-B,SUMO1,TANGO2,MPZL3,VHLL,ZSCAN29,EXOC8,ZDHHC18,APOBEC3F,FXYD5,PGAM5,ERCC1,ARSA,NT5C,MAFK,NUP50,RRAGC,RBM8A,AEN,TP53,ZNF136,HLA-C,EIF3L,EIF4A3,TERF…
TF	Factor: FLI1; motif: ACCGGAAATCCGGT	TF:M03989	0.000262533	3.58082	10594	2111	1235	19958	RHOA,SEC63,EZH2,NME1-NME2,SPAST,PSMD9,THAP5,GSTO2,UBALD2,SLPI,MCRIP1,TIRAP,ZNF587,PAQR7,ZNF503,CTNS,TIFA,MGMT,PURB,CEP97,ZNF726,ASS1,MAP3K5,CDKN1B,SSH3,ANKMY1,TUBGCP5,TMED10,C1ORF50,MRM3,NRIP3,ZNFX1,ADGRB2,NRBP1,BMPR1A,TP53INP1,UPK3BL1,F2RL2,TTC9C,MTMR12,LCLAT1,NPY4R,PIM3,PDGFRA,KCNA5,SLC11A2,SUSD6,ZNF157,TMBIM4,RASA4,TCN2,ZNF607,DPYSL5,ATM,C20ORF96,KIF5B,KLHL21,ZNF460,RALY,ZNF557,ZMAT3,RNF20,CAP…
TF	Factor: E2F-1:DP-2; motif: TTTSSCGC	TF:M00737	0.000269172	3.56997	8920	2111	1058	19958	SEC63,EZH2,SACS,SPAST,PSMD9,NUP205,PLEKHA3,THAP5,UBALD2,MCRIP1,ZNF503,ZNF280B,MGMT,PURB,CEP97,CDKN1B,ANKMY1,C11ORF58,KLLN,CAD,MRM3,SART3,ZNFX1,NRBP1,BMPR1A,SPATA5,YPEL1,TP53INP1,RER1,LCLAT1,PIM3,PDGFRA,KCNA5,AGTPBP1,SUSD6,GXYLT2,TMBIM4,TCN2,DPYSL5,KIF5B,KLHL21,ZNF460,SNX9,RNF20,UGGT1,ASXL1,PACS2,CHORDC1,SNX11,AKT1S1,BORCS5,ZBTB7B,MMP15,CFL1,TRIR,NDUFB5,FAXC,TBC1D13,IRAK3,MTRF1L,CARNMT1,DR1,NCMAP,…
TF	Factor: SP2; motif: GGGCGGGAC; match class: 1	TF:M01783_1	0.000278842	3.55464	4449	2111	568	19958	SEC63,EZH2,CKS2,UBALD2,FBXW8,MCRIP1,CTNS,YY1,MGMT,PURB,ASS1,SSH3,SLC41A2,NRIP3,ZNFX1,NRBP1,BMPR1A,YPEL1,TP53INP1,MED16,RER1,MTMR12,PIM3,AGTPBP1,TFCP2L1,LONRF2,RASA4,LHPP,C20ORF96,KLHL21,ZNF460,RALY,ZNF557,CAPZB,GPAT4,NUMBL,CAPN15,PACS2,NFATC3,SNX11,AKT1S1,BORCS5,GRSF1,COL27A1,CLN8,TRIR,TBC1D13,ZNF740,TAF8,CARNMT1,NCMAP,SLC1A5,FYTTD1,ZSWIM9,FAM118A,ARHGEF2,ZNF48,YES1,MYBL2,ZNF141,ZNF749,FAM83F,B3G…
TF	Factor: Sp1; motif: GGGGCGGGGT; match class: 1	TF:M00008_1	0.00029274	3.53352	5073	2111	638	19958	RHOA,EZH2,AKIRIN1,UBALD2,MCRIP1,CTNS,YY1,MGMT,ASS1,SSH3,TMED10,CAD,NRIP3,ZNFX1,ADGRB2,BMPR1A,YPEL1,TP53INP1,UPK3BL1,MED16,PIM3,AGTPBP1,RASA4,DPYSL5,LHPP,ATM,C20ORF96,KLHL21,ZNF557,CAPZB,GPAT4,NUMBL,ASXL1,CAPN15,PACS2,NFATC3,AKT1S1,BORCS5,MMP15,CLN8,CFL1,TRIR,TBC1D13,TAF8,CRY2,NCMAP,SLC1A5,LIMA1,BROX,ASB6,PARD3,MAPK4,ZSWIM9,FAM118A,TNFSF10,ARHGEF2,ZNF48,YES1,MYBL2,PDF,ISL2,FAM83F,DCTN6,B3GALNT2,FU…
TF	Factor: PEA3; motif: RCCGGAAGYN; match class: 1	TF:M02066_1	0.000297845	3.52601	2316	2111	321	19958	RHOA,AKIRIN1,CKS2,THAP5,PURB,SIKE1,SSH3,RER1,ATM,ZNF460,RALY,ZNF557,ZMAT3,RNF20,UGGT1,RABGEF1,CHORDC1,BORCS5,RAB5C,MMP15,ZNF740,MTRF1L,DR1,ASB6,EIF5A,SMS,CRIPT,YES1,ZNF141,RRP36,MPLKIP,ZNF107,RNF168,ZNF75A,ZNF284,BTF3L4,TMEM11,SUMO1,TANGO2,MPZL3,ERGIC2,RPS9,DFFA,POLE,CELF5,TMCO1,PGAM5,AVPR1A,ERCC1,MRPL12,ZKSCAN8,NT5C,NUP50,TP53,EIF3L,ZNF43,SLFN12L,GNAI3,SRD5A1,ARL5B,CORO7,PLA2G2C,RAPGEF6,PGBD4,SM…
TF	Factor: KLF3; motif: NNNNNNGGGCGGGGCNNGN; match class: 1	TF:M09970_1	0.000297993	3.52579	3879	2111	503	19958	RHOA,AKIRIN1,UBALD2,MCRIP1,CTNS,YY1,MGMT,PURB,SSH3,SLC41A2,NRIP3,ZNFX1,ADGRB2,NRBP1,BMPR1A,YPEL1,TP53INP1,MED16,RER1,MTMR12,PIM3,AGTPBP1,RASA4,TCN2,LHPP,RALY,CAPZB,GPAT4,NUMBL,ASXL1,PACS2,NFATC3,AKT1S1,GRSF1,CLN8,TBC1D13,TAF8,SLC1A5,LIMA1,ZNF716,FYTTD1,PARD3,MAPK4,ZSWIM9,FAM118A,ZNF48,SMS,MYBL2,ZNF749,FAM83F,DCTN6,B3GALNT2,BICRAL,TUBB2A,SH3BP2,ZNF480,PPP1R13B,DLGAP3,TTC39B,RHPN2,INTS13,TMEM11,ING…
TF	Factor: KLF17; motif: NGGGCGG	TF:M05386	0.000299116	3.52416	8056	2111	965	19958	TGFBR3L,EZH2,PSMD9,AKIRIN1,THAP5,GSTO2,FBXW8,MCRIP1,TIRAP,ZNF503,CTNS,TIFA,YY1,ASS1,MAP3K5,CDKN1B,SSH3,ANKMY1,TMED10,SLC41A2,C1ORF50,ZNFX1,NRBP1,BMPR1A,DIRAS1,TP53INP1,TTC9C,MTMR12,NPY4R,AGTPBP1,ZNF835,SLC11A2,TFCP2L1,SUSD6,LONRF2,TMBIM4,TCN2,DPYSL5,C20ORF96,KIF5B,KLHL21,ZNF460,RALY,ZNF557,CAPZB,GPAT4,NUMBL,ASXL1,CAPN15,PACS2,NFATC3,SNX11,BORCS5,ZBTB7B,RAB5C,MMP15,GRSF1,COL27A1,CLN8,CFL1,NDUFB5,F…
TF	Factor: LKLF; motif: NGGGCGG	TF:M05499	0.000299116	3.52416	8056	2111	965	19958	TGFBR3L,EZH2,PSMD9,AKIRIN1,THAP5,GSTO2,FBXW8,MCRIP1,TIRAP,ZNF503,CTNS,TIFA,YY1,ASS1,MAP3K5,CDKN1B,SSH3,ANKMY1,TMED10,SLC41A2,C1ORF50,ZNFX1,NRBP1,BMPR1A,DIRAS1,TP53INP1,TTC9C,MTMR12,NPY4R,AGTPBP1,ZNF835,SLC11A2,TFCP2L1,SUSD6,LONRF2,TMBIM4,TCN2,DPYSL5,C20ORF96,KIF5B,KLHL21,ZNF460,RALY,ZNF557,CAPZB,GPAT4,NUMBL,ASXL1,CAPN15,PACS2,NFATC3,SNX11,BORCS5,ZBTB7B,RAB5C,MMP15,GRSF1,COL27A1,CLN8,CFL1,NDUFB5,F…
TF	Factor: BEN; motif: CWGCGAYA	TF:M01241	0.000317496	3.49826	7595	2111	915	19958	SEC63,EZH2,SACS,PLEKHA6,SPAST,AKIRIN1,CKS2,NUP205,PLEKHA3,GSTO2,UBALD2,MCRIP1,ZNF503,CTNS,ZNF280B,YY1,PURB,ASS1,ANKMY1,C11ORF58,TUBGCP5,TMED10,SLC41A2,C1ORF50,NRIP3,SART3,ADGRB2,NRBP1,BMPR1A,DIRAS1,TP53INP1,UPK3BL1,TTC9C,LCLAT1,PIM3,AGTPBP1,GXYLT2,ZNF607,DPYSL5,ATM,KIF5B,KLHL21,ZNF557,RNF20,GPAT4,LIX1L,EIF2AK2,CAPN15,NFATC3,SNX11,SEPT7,RAB5C,GRSF1,GRWD1,TRIR,ZNF740,TAF8,IRAK3,NCMAP,ARL10,ZDHHC24,…
TF	Factor: EGR1; motif: NACGCCCACGCANW	TF:M03896	0.000328844	3.48301	6258	2111	769	19958	RHOA,EZH2,NME1-NME2,AKIRIN1,HOMEZ,UBALD2,FBXW8,MCRIP1,ZNF503,ZNF280B,YY1,MGMT,PURB,ASS1,MAP3K5,CDKN1B,SSH3,ANKMY1,TUBGCP5,TMED10,SLC41A2,C1ORF50,CAD,MRM3,NRIP3,NRBP1,BMPR1A,YPEL1,MED16,RER1,LCLAT1,PIM3,PDGFRA,SLC11A2,SUSD6,LONRF2,RASA4,TCN2,DPYSL5,LHPP,C20ORF96,SNX9,CAPZB,NUMBL,LIX1L,UGGT1,ASXL1,CAPN15,PACS2,SNX11,BORCS5,ZBTB7B,GRSF1,COL27A1,CLN8,CFL1,TRIR,FAXC,IRAK3,CARNMT1,NCMAP,ZDHHC24,LIMA1,P…
TF	Factor: CTCF; motif: WGCGCCMYCTAGYGGYN	TF:M03895	0.000329803	3.48174	9426	2111	1111	19958	RHOA,EZH2,NME1-NME2,SPAST,PSMD9,AKIRIN1,CKS2,NUP205,PLEKHA3,THAP5,UBALD2,FBXW8,TIRAP,CTNS,TIFA,YY1,PURB,ASS1,MAP3K5,CDKN1B,SSH3,ANKMY1,SLC41A2,NRIP3,SART3,ZNFX1,ADGRB2,BMPR1A,SPATA5,RER1,LCLAT1,NPY4R,PIM3,KCNA5,ZNF835,TFCP2L1,GXYLT2,TMBIM4,ZNF607,DPYSL5,LHPP,ATM,C20ORF96,KLHL21,ZNF460,RALY,SNX9,CAPZB,AMOTL2,GPAT4,CAPN15,PACS2,RABGEF1,NFATC3,SNX11,AKT1S1,BORCS5,SEPT7,RAB5C,MMP15,GRSF1,COL27A1,CLN8…
TF	Factor: ERG; motif: ACCGGAWATCCGGT	TF:M03976	0.000359346	3.44449	12997	2111	1482	19958	RHOA,SEC63,TGFBR3L,EZH2,NME1-NME2,PLEKHA6,SPAST,PSMD9,CKS2,NUP205,PLEKHA3,THAP5,GSTO2,UBALD2,FBXW8,SLPI,MCRIP1,TIRAP,ZNF587,PAQR7,CTNS,TIFA,YY1,MGMT,PURB,CEP97,ZNF726,ASS1,MAP3K5,CDKN1B,SSH3,ANKMY1,KLLN,TUBGCP5,TMED10,C1ORF50,MRM3,NRIP3,ZNFX1,ADGRB2,NRBP1,BMPR1A,SPATA5,TP53INP1,UPK3BL1,F2RL2,TTC9C,LCLAT1,NPY4R,PIM3,PDGFRA,KCNA5,SLC11A2,TFCP2L1,SUSD6,ZNF157,LONRF2,TMBIM4,RASA4,TCN2,ZNF607,DPYSL5,A…
TF	Factor: CREB; motif: NNGNTGACGTNN	TF:M00113	0.000361618	3.44175	5053	2111	635	19958	TGFBR3L,HRNR,CKS2,HOMEZ,THAP5,GSTO2,CD59,ZNF587,CTNS,YY1,PURB,C11ORF58,SLC41A2,C1ORF50,ZNFX1,NRBP1,DIRAS1,TTC9C,MTMR12,PIM3,AGTPBP1,LONRF2,TMBIM4,KLHL21,ZNF460,RNF20,CAPZB,AMOTL2,PACS2,RABGEF1,SNX11,AKT1S1,BORCS5,SEPT7,RAB5C,GRSF1,COL27A1,CFL1,TBC1D13,MTRF1L,CARNMT1,CRY2,A1BG,ARL10,LIMA1,GOSR1,BROX,FYTTD1,PRY,EIF5A,SUSD5,SMS,CRIPT,MYBL2,CD55,DAD1,PDF,ISL2,MRTO4,ZNF141,DCTN6,B3GALNT2,TUBB2A,UMPS,V…
TF	Factor: GABPalpha_GABPbeta; motif: CTTCCKGY	TF:M03791	0.00036453	3.43827	3026	2111	404	19958	RHOA,TGFBR3L,NME1-NME2,PSMD9,AKIRIN1,CKS2,THAP5,FBXW8,MCRIP1,PURB,RER1,SUSD6,TMBIM4,ATM,RALY,SNX9,ZNF557,CAPZB,PACS2,RABGEF1,MMP15,CLN8,CFL1,NDUFB5,MTRF1L,DR1,ARL10,ASB6,PARD3,EIF5A,ZSWIM9,GNPTG,RPL7L1,CRIPT,YES1,TNPO1,PDF,BICRAL,TGS1,HEY2,SH3BP2,RRP36,ZNF75A,ARHGAP11A,ZNF284,DYRK1B,TMEM11,COTL1,MPZL3,RBM12B,ZSCAN29,ABI2,RIF1,RAB11FIP1,GPR132,PEAK1,CELF5,SLC2A6,PGAM5,AVPR1A,ERCC1,ELOVL6,RAP2A,NT5…
TF	Factor: Erg; motif: NNACCGGAARTSN; match class: 1	TF:M09608_1	0.000376483	3.42425	2414	2111	332	19958	EZH2,NME1-NME2,AKIRIN1,THAP5,GSTO2,PURB,TMED10,C1ORF50,MRM3,ZNFX1,SPATA5,RER1,ZNF607,LHPP,ATM,ZNF460,ZNF557,ZMAT3,CAPZB,AMOTL2,UGGT1,CHORDC1,MMP15,MTRF1L,DR1,STK35,ASB6,EIF5A,MAPK4,FAM118A,ESF1,RPL7L1,DAD1,MPLKIP,RNF168,ZNF480,ZNF75A,WHAMM,ATP6V1B1,RFT1,KCNJ6,BTF3L4,TMEM11,ALG9,SUMO1,HAP1,TANGO2,MPZL3,VHLL,ZSCAN29,RPL12,EXOC8,ADA2,POLE,TMCO1,APOBEC3F,MRPL12,ELOVL6,NUP50,RRAGC,AEN,TP53,ZNF136,EIF3…
TF	Factor: HES-7; motif: GNCACGYGNN; match class: 1	TF:M11066_1	0.000410726	3.38645	8291	2111	989	19958	RHOA,TGFBR3L,EZH2,SACS,NME1-NME2,PLEKHA6,SPAST,PSMD9,CKS2,HOMEZ,THAP5,GSTO2,UBALD2,FBXW8,MCRIP1,ZNF587,ZNF503,YY1,MGMT,ASS1,MAP3K5,SSH3,ANKMY1,TUBGCP5,TMED10,SLC41A2,CAD,NRIP3,SART3,BMPR1A,DIRAS1,SPATA5,YPEL1,TP53INP1,LCLAT1,PIM3,PDGFRA,AGTPBP1,ZNF835,SLC11A2,TFCP2L1,SUSD6,GXYLT2,LONRF2,RASA4,TCN2,DPYSL5,KLHL21,ZNF460,RALY,ZMAT3,AMOTL2,NUMBL,EIF2AK2,ASXL1,CAPN15,PACS2,CHORDC1,NFATC3,AKT1S1,RAB5C,…
TF	Factor: Erg; motif: NACCGGAWWTCCGGTN; match class: 1	TF:M11395_1	0.000418131	3.37869	8087	2111	967	19958	RHOA,SEC63,TGFBR3L,EZH2,PLEKHA6,SPAST,PSMD9,CKS2,GSTO2,UBALD2,SLPI,MCRIP1,TIRAP,ZNF587,PAQR7,CTNS,TIFA,YY1,MGMT,PURB,ZNF726,ASS1,MAP3K5,SSH3,ANKMY1,TUBGCP5,TMED10,C1ORF50,MRM3,NRBP1,BMPR1A,TP53INP1,PIM3,PDGFRA,TMBIM4,TCN2,ZNF607,DPYSL5,ATM,C20ORF96,ZNF460,ZNF557,ZMAT3,RNF20,CAPZB,AMOTL2,GPAT4,NUMBL,UGGT1,EIF2AK2,ASXL1,CAPN15,PACS2,RABGEF1,CHORDC1,NFATC3,SNX11,SEPT7,ZBTB7B,RAB5C,MMP15,GRSF1,CFL1,T…
TF	Factor: ERG; motif: ACCGGAWATCCGGT; match class: 1	TF:M03976_1	0.000427638	3.36892	7930	2111	950	19958	RHOA,SEC63,TGFBR3L,EZH2,PLEKHA6,SPAST,PSMD9,GSTO2,UBALD2,SLPI,MCRIP1,TIRAP,ZNF587,PAQR7,CTNS,TIFA,MGMT,PURB,ZNF726,MAP3K5,SSH3,ANKMY1,TUBGCP5,TMED10,C1ORF50,MRM3,NRIP3,NRBP1,BMPR1A,TP53INP1,TTC9C,LCLAT1,PIM3,PDGFRA,ZNF157,TMBIM4,TCN2,ZNF607,DPYSL5,ATM,C20ORF96,ZNF460,ZNF557,RNF20,CAPZB,AMOTL2,GPAT4,UGGT1,EIF2AK2,ASXL1,CAPN15,PACS2,RABGEF1,CHORDC1,SNX11,SEPT7,ZBTB7B,RAB5C,MMP15,GRSF1,TRIR,FAXC,ZNF…
TF	Factor: WT1; motif: NGCGGGGGGGTSMMCYN	TF:M05327	0.000437031	3.35949	5670	2111	703	19958	EZH2,PLEKHA6,SPAST,AKIRIN1,CKS2,FBXW8,MCRIP1,TIRAP,ZNF503,CTNS,YY1,MGMT,PURB,SIKE1,ASS1,CDKN1B,SSH3,ANKMY1,KLLN,TUBGCP5,TMED10,SLC41A2,NRBP1,BMPR1A,DIRAS1,YPEL1,TP53INP1,RER1,PIM3,KCNA5,SUSD6,LONRF2,ATM,RALY,SNX9,CAPZB,GPAT4,NUMBL,ASXL1,PACS2,NFATC3,BORCS5,MMP15,COL27A1,CLN8,CFL1,ZNF740,IRAK3,NCMAP,A1BG,ZDHHC24,LIMA1,PTPRJ,EIF4H,ZMYM1,PARD3,MAPK4,ZSWIM9,FAM118A,GNPTG,ARHGEF2,ESF1,SUSD5,SMS,MYBL2,…
TF	Factor: RUNX2; motif: WRACCGCANWAACCGCAN; match class: 1	TF:M04107_1	0.000438598	3.35793	6587	2111	804	19958	RHOA,SEC63,TGFBR3L,EZH2,AKIRIN1,CKS2,HOMEZ,GSTO2,UBALD2,MCRIP1,TIRAP,PAQR7,ZNF503,YY1,PURB,CEP97,ZNF726,CDKN1B,ANKMY1,TMED10,SLC41A2,NRIP3,SART3,NRBP1,BMPR1A,MED16,MTMR12,NPY4R,PIM3,AGTPBP1,SLC11A2,TFCP2L1,SUSD6,GXYLT2,LONRF2,TMBIM4,ZNF607,DPYSL5,LHPP,ATM,KLHL21,RALY,SNX9,ZMAT3,RNF20,GPAT4,NUMBL,LIX1L,UGGT1,ASXL1,CAPN15,RABGEF1,SEPT7,ZBTB7B,MMP15,COL27A1,CLN8,ZNF844,TAF8,DR1,NCMAP,A1BG,BOLA1,SLC1…
TF	Factor: TAFII250; motif: RARRWGGCGGMGGNGR; match class: 1	TF:M10086_1	0.000468619	3.32918	4244	2111	543	19958	SEC63,EZH2,SPAST,AKIRIN1,UBALD2,ZNF503,CTNS,YY1,CEP97,ZNF726,MAP3K5,KLLN,TMED10,NRIP3,ZNFX1,ADGRB2,BMPR1A,DIRAS1,TP53INP1,RER1,PIM3,AGTPBP1,GXYLT2,LONRF2,RALY,SNX9,CAPZB,NUMBL,UGGT1,ASXL1,RABGEF1,AKT1S1,SEPT7,ZBTB7B,RAB5C,GRSF1,NDUFB5,FAXC,TBC1D13,CARNMT1,DR1,SLC1A5,PTPRJ,GOSR1,CBX6,ZMYM1,EIF5A,MAPK4,ZSWIM9,SUSD5,ZNF48,RPL7L1,YES1,ISL2,ZNF141,AKT3,TBC1D15,VAT1,SH3BP2,ZNF107,PPP1R13B,SLC16A5,SSR1,…
TF	Factor: CREM; motif: TGACGTCASYN	TF:M01820	0.000486361	3.31304	6390	2111	782	19958	AKIRIN1,CKS2,GSTO2,FBXW8,MCRIP1,ZNF587,ZNF503,YY1,PURB,ANKMY1,C11ORF58,SLC41A2,C1ORF50,MRM3,NRIP3,ZNFX1,ADGRB2,NRBP1,F2RL2,TTC9C,RER1,MTMR12,KCNA5,AGTPBP1,SRPX2,LONRF2,TMBIM4,ZNF607,LHPP,ATM,KLHL21,ZNF460,RNF20,CAPZB,AMOTL2,RABGEF1,SNX11,AKT1S1,SEPT7,RAB5C,GRSF1,COL27A1,CFL1,NDUFB5,MTRF1L,CARNMT1,CRY2,A1BG,ARL10,LIMA1,GOSR1,BROX,EIF5A,GNPTG,CRIPT,MYBL2,DAD1,PDF,ISL2,MRTO4,ZNF141,AKT3,NLRP9,DCTN6,…
TF	Factor: CREB1; motif: NRRTGACGTMA	TF:M09887	0.000510745	3.2918	6010	2111	740	19958	SEC63,HRNR,PSMD9,AKIRIN1,CKS2,NUP205,GSTO2,FBXW8,MCRIP1,ZNF503,TIFA,YY1,MGMT,PURB,SIKE1,SLC41A2,C1ORF50,MRM3,NRIP3,ZNFX1,ADGRB2,NRBP1,TTC9C,MTMR12,LCLAT1,PIM3,KCNA5,SRPX2,ZNF157,LONRF2,TMBIM4,ZNF607,LHPP,ATM,KLHL21,ZNF460,SNX9,RNF20,CAPZB,AMOTL2,CAPN15,RABGEF1,AKT1S1,BORCS5,SEPT7,NDUFB5,TBC1D13,IRAK3,MTRF1L,CARNMT1,CRY2,ARL10,BOLA1,LIMA1,BROX,ZNF716,FYTTD1,IBTK,EIF5A,AKIP1,SUSD5,SMS,CD55,DAD1,ISL…
TF	Factor: Elf-1; motif: AWCCCGGAAGTN; match class: 1	TF:M07415_1	0.000516979	3.28653	2430	2111	333	19958	RHOA,EZH2,AKIRIN1,CKS2,THAP5,MCRIP1,PURB,ZNF726,SIKE1,SPATA5,TTC9C,RER1,RALY,ZNF557,CAPZB,RABGEF1,CHORDC1,BORCS5,SEPT7,MMP15,ZNF740,MTRF1L,DR1,BROX,ASB6,EIF5A,ZSWIM9,RPL7L1,SMS,CRIPT,ZNF141,RRP36,MPLKIP,ZNF480,ZNF75A,ZNF284,MRPL49,TANGO2,MPZL3,ERGIC2,RPS9,RPL12,PLEKHG3,CELF5,SLC2A6,ZNF688,PGAM5,AVPR1A,ERCC1,SLC25A36,IRAK4,ZKSCAN8,NT5C,NUP50,NOL10,TP53,EIF3L,ZNF43,TIAL1,MLLT1,ARL5B,TRIM44,SMUG1,SE…
TF	Factor: Elf-1; motif: NNANCCGGAAGTGS; match class: 1	TF:M09900_1	0.000521307	3.28291	1174	2111	180	19958	RHOA,THAP5,PURB,ZNF726,SSH3,RER1,TMBIM4,ZNF460,RALY,ZNF557,UGGT1,RABGEF1,MMP15,TBC1D13,BROX,ASB6,CRIPT,ZNF75A,TANGO2,MPZL3,ZSCAN29,SLC2A6,ZNF688,TMCO1,PGAM5,ERCC1,NT5C,NUP50,NOL10,EIF3L,GNAI3,RAPGEF6,SMUG1,DPH2,C8ORF82,CTDNEP1,NBL1,CYB561,NUDCD3,PIGW,NDUFS5,KIFC1,IKBKG,ZNF101,POLR2J3,SEC31A,YWHAH,ZBTB45,DNASE1L3,ZNF324B,GPS1,TRAPPC2,RPL13A,MED7,PER2,TMEM41B,TP53RK,HSBP1,TMEM251,SUGT1,UBXN2B,NUDT1…
TF	Factor: Elk-1:TBR2; motif: TNRCACCGGAAGN	TF:M08213	0.000524182	3.28052	6338	2111	776	19958	RHOA,EZH2,NME1-NME2,PLEKHA6,PSMD9,AKIRIN1,THAP5,UBALD2,SLPI,MCRIP1,CD59,TIRAP,ZNF587,CTNS,PURB,ASS1,SSH3,TMED10,C1ORF50,MRM3,SART3,DIRAS1,SPATA5,RER1,SLC11A2,TFCP2L1,SUSD6,ZNF157,LONRF2,ZNF607,ATM,C20ORF96,RALY,SNX9,ZNF557,CAPZB,GPAT4,ASXL1,CAPN15,PACS2,RABGEF1,AKT1S1,ZBTB7B,COL27A1,CLN8,CFL1,NDUFB5,ZNF740,TAF8,MTRF1L,CARNMT1,CRY2,DR1,NCMAP,TNNI1,PTPRJ,BROX,ASB6,EIF4H,FYTTD1,PARD3,EIF5A,ZSWIM9,GN…
TF	Factor: ESE-1; motif: SATKGCGGATGCN	TF:M11381	0.000605091	3.21818	15945	2111	1774	19958	RHOA,SEC63,TGFBR3L,EZH2,HRNR,SACS,NME1-NME2,PLEKHA6,SPAST,PSMD9,AKIRIN1,HOMEZ,NUP205,THAP5,GSTO2,UBALD2,FBXW8,SLPI,MCRIP1,CD59,TIRAP,ZNF503,CTNS,TIFA,YY1,MGMT,PURB,CEP97,ZNF726,SIKE1,ANKMY1,C11ORF58,KLLN,TUBGCP5,TMED10,SLC41A2,C1ORF50,CAD,MRM3,NRIP3,SART3,ZNFX1,ADGRB2,BMPR1A,DIRAS1,SPATA5,YPEL1,UPK3BL1,MED16,TTC9C,LCLAT1,NPY4R,PIM3,PDGFRA,KCNA5,AGTPBP1,ZNF835,SLC11A2,SRPX2,SUSD6,ZNF157,GXYLT2,TED…
TF	Factor: Sp3; motif: NGCCACGCCCMCN	TF:M12153	0.000626443	3.20312	6317	2111	773	19958	TGFBR3L,AKIRIN1,CKS2,FBXW8,SLPI,MCRIP1,CTNS,ZNF280B,YY1,MGMT,PURB,ASS1,ANKMY1,SLC41A2,C1ORF50,NRIP3,ZNFX1,ADGRB2,NRBP1,BMPR1A,SPATA5,YPEL1,MED16,RER1,MTMR12,NPY4R,PIM3,PDGFRA,AGTPBP1,ZNF835,RASA4,LHPP,C20ORF96,RALY,ZNF557,CAPZB,AMOTL2,GPAT4,NUMBL,LIX1L,ASXL1,PACS2,RABGEF1,CHORDC1,NFATC3,SNX11,AKT1S1,BORCS5,CLN8,CFL1,TRIR,TBC1D13,ZNF844,CRY2,ARL10,SLC1A5,LIMA1,BROX,ZNF716,MAPK4,ZSWIM9,FAM118A,LDHB…
TF	Factor: ETV3; motif: ACCGGAAGTN	TF:M03981	0.00066262	3.17874	2360	2111	324	19958	NME1-NME2,THAP5,MCRIP1,ZNF587,TIFA,PURB,TMED10,SPATA5,RER1,TMBIM4,ZNF607,KIF5B,ZNF460,RNF20,UGGT1,PACS2,RABGEF1,AKT1S1,MMP15,GRSF1,GRWD1,NDUFB5,TBC1D13,ZNF740,MTRF1L,DR1,STK35,ASB6,EIF5A,MAPK4,ZSWIM9,GNPTG,RPL7L1,CRIPT,DAD1,BICRAL,TGS1,MPLKIP,ZNF107,RNF168,ZNF75A,ZNF284,SUMO1,TANGO2,MPZL3,VHLL,ZSCAN29,ABI2,PEAK1,TMCO1,ERCC1,ELOVL6,UTP11,ZKSCAN8,ZNF264,RBM8A,TP53,EIF3L,SLFN12L,GNAI3,SRD5A1,ARL5B,T…
TF	Factor: Tax/CREB; motif: GGGGGTTGACGYANA	TF:M00114	0.000664428	3.17755	6675	2111	812	19958	RHOA,SEC63,TGFBR3L,HRNR,PSMD9,CKS2,THAP5,GSTO2,FBXW8,ZNF587,CTNS,TIFA,YY1,MGMT,PURB,CEP97,CDKN1B,SLC41A2,C1ORF50,SART3,ZNFX1,NRBP1,BMPR1A,SPATA5,TP53INP1,F2RL2,RER1,MTMR12,LCLAT1,PIM3,AGTPBP1,SLC11A2,TFCP2L1,TCN2,KIF5B,ZNF460,ZNF557,ZMAT3,RNF20,CAPZB,NUMBL,PACS2,RABGEF1,AKT1S1,BORCS5,RAB5C,GRSF1,GRWD1,COL27A1,CFL1,NDUFB5,TBC1D13,ZNF740,MTRF1L,CARNMT1,ARL10,PTPRJ,GOSR1,BROX,ASB6,IBTK,EIF5A,GNPTG,L…
TF	Factor: sp4; motif: NNNGCYCCGCCCCCY; match class: 1	TF:M10530_1	0.000685928	3.16372	3886	2111	501	19958	EZH2,SPAST,GSTO2,UBALD2,MCRIP1,CTNS,YY1,MGMT,ANKMY1,NRIP3,NRBP1,BMPR1A,YPEL1,MED16,PIM3,AGTPBP1,RASA4,LHPP,RALY,ZNF557,CAPZB,GPAT4,NUMBL,LIX1L,ASXL1,PACS2,NFATC3,SNX11,AKT1S1,MMP15,CLN8,TRIR,TBC1D13,TAF8,SLC1A5,PTPRJ,BROX,ZSWIM9,FAM118A,LDHB,AKIP1,ZNF48,SMS,YES1,MYBL2,PDF,AKT3,FAM83F,DCTN6,B3GALNT2,FUS,BICRAL,TUBB2A,ZNF480,PPP1R13B,SRSF1,LRIG1,DLGAP3,DYRK1B,RHPN2,GNE,TMEM11,NUS1,ING1,HLA-B,EBAG9,…
TF	Factor: E2F-4; motif: GCGGGAAANA; match class: 1	TF:M02090_1	0.000687004	3.16304	6530	2111	796	19958	RHOA,SEC63,EZH2,SACS,SPAST,MCRIP1,TIRAP,CTNS,TIFA,PURB,ASS1,MAP3K5,CDKN1B,C11ORF58,SLC41A2,CAD,ZNFX1,BMPR1A,SPATA5,YPEL1,TP53INP1,RER1,MTMR12,NPY4R,PIM3,PDGFRA,AGTPBP1,TFCP2L1,SUSD6,RASA4,ZNF607,ATM,RALY,SNX9,AMOTL2,GPAT4,NUMBL,CAPN15,PACS2,AKT1S1,BORCS5,MMP15,GRSF1,COL27A1,FAXC,TBC1D13,ZNF740,TAF8,DR1,NCMAP,STK35,GOSR1,BROX,ZNF716,EIF4H,CBX6,IBTK,MAPK4,ZSWIM9,FAM118A,AKIP1,ARHGEF2,ESF1,SMS,CRIPT…
TF	Factor: ELF4; motif: NCCACTTCCGGNNNN; match class: 1	TF:M12601_1	0.000762999	3.11748	1542	2111	225	19958	RHOA,EZH2,CKS2,THAP5,PURB,ZNF726,RER1,TMBIM4,ATM,RALY,ZNF557,RNF20,UGGT1,RABGEF1,CHORDC1,SEPT7,MMP15,CARNMT1,ASB6,EIF5A,CRIPT,PDF,ZNF141,RRP36,MPLKIP,ZNF75A,TANGO2,MPZL3,RPS9,CELF5,SLC2A6,ZNF688,TMCO1,PGAM5,AVPR1A,ERCC1,NT5C,NUP50,EIF3L,SMUG1,SEH1L,DPH2,C8ORF82,CTDNEP1,RNF111,NUDCD3,PIGW,NDUFS5,KIFC1,IKBKG,SIX3,ZNF101,ZNF529,SEC31A,ZBTB45,DNASE1L3,LPXN,MATN3,ZNF324B,GPS1,FDX1,TRAPPC2,TRMU,MED7,PE…
TF	Factor: Elf-1; motif: NANCCGGAAGTN; match class: 1	TF:M11451_1	0.00076782	3.11474	2145	2111	298	19958	RHOA,EZH2,AKIRIN1,CKS2,THAP5,MGMT,PURB,ZNF726,SSH3,SPATA5,TTC9C,RER1,TMBIM4,ATM,ZNF460,RALY,ZNF557,RNF20,CAPZB,UGGT1,RABGEF1,SEPT7,MMP15,ZNF740,MTRF1L,DR1,ASB6,EIF4H,EIF5A,ZSWIM9,CRIPT,ZNF141,RRP36,MPLKIP,RNF168,ZNF75A,SUMO1,TANGO2,MPZL3,ERGIC2,VHLL,RPS9,CELF5,SLC2A6,ZNF688,TMCO1,PGAM5,AVPR1A,ZKSCAN8,RAP2A,NT5C,MAFK,NUP50,TP53,EIF3L,ZNF43,SLFN12L,GNAI3,ARL5B,CORO7,RAPGEF6,PGBD4,SMUG1,GIPC1,SEH1L,…
TF	Factor: Elk-1; motif: NRSCGGAAGNN; match class: 1	TF:M11434_1	0.000779599	3.10813	2986	2111	397	19958	RHOA,EZH2,AKIRIN1,CKS2,THAP5,MCRIP1,PURB,SSH3,TTC9C,RER1,PIM3,TMBIM4,ATM,ZNF460,RALY,ZNF557,RNF20,UGGT1,RABGEF1,CHORDC1,SEPT7,MMP15,CLN8,CFL1,ZNF740,MTRF1L,CARNMT1,DR1,STK35,ASB6,EIF4H,EIF5A,GNPTG,AKIP1,CRIPT,PDF,ZNF141,HEY2,RRP36,MPLKIP,ZNF107,RNF168,ZNF75A,ARHGAP11A,ZNF284,BTF3L4,TMEM11,ING1,SUMO1,TANGO2,MPZL3,VHLL,RPS9,ABI2,CELF5,TMCO1,PGAM5,AVPR1A,ERCC1,SC5D,ZKSCAN8,NT5C,MAFK,NUP50,SLC30A6,RB…
TF	Factor: SP1:SP3; motif: CCSCCCCCYCC; match class: 1	TF:M01219_1	0.00082699	3.0825	3022	2111	401	19958	RHOA,ZNF503,YY1,KLLN,NRIP3,ZNFX1,NRBP1,DIRAS1,PIM3,AGTPBP1,TFCP2L1,RASA4,DPYSL5,LHPP,KLHL21,NUMBL,LIX1L,ASXL1,NFATC3,SEPT7,ZBTB7B,CLN8,FAXC,ZNF740,CARNMT1,NCMAP,PTPRJ,PARD3,MAPK4,ZSWIM9,YES1,PDF,AKT3,FAM83F,B3GALNT2,FUS,BICRAL,VAT1,MPLKIP,ZNF480,PPP1R13B,DLGAP3,ING1,GGCX,ITPRIPL2,SUMO1,KDM5B,ABI2,FZD7,KIAA1755,FOXP4,KPNA3,STYX,SLITRK5,MACROD2,ZBTB44,ZNF688,PLCE1,ARSA,IRAK4,ELOVL6,NBEA,ZNF264,RAP2…
TF	Factor: PATZ; motif: GGGGNGGGGGMKGGRRNGGNRN	TF:M10026	0.00082971	3.08107	8607	2111	1020	19958	RHOA,TGFBR3L,EZH2,PLEKHA6,SPAST,PSMD9,AKIRIN1,NUP205,UBALD2,MCRIP1,ZNF503,CTNS,YY1,MGMT,SIKE1,ASS1,MAP3K5,SSH3,KLLN,TUBGCP5,TMED10,SLC41A2,NRBP1,BMPR1A,DIRAS1,MED16,TTC9C,RER1,MTMR12,NPY4R,PIM3,KCNA5,AGTPBP1,SUSD6,LONRF2,RASA4,DPYSL5,ATM,RALY,SNX9,CAPZB,AMOTL2,GPAT4,NUMBL,LIX1L,EIF2AK2,ASXL1,CAPN15,PACS2,NFATC3,SNX11,SEPT7,ZBTB7B,RAB5C,MMP15,GRSF1,CLN8,CFL1,FAXC,TBC1D13,ZNF740,TAF8,IRAK3,CARNMT1,…
TF	Factor: CREB,; motif: NTGACGTNA; match class: 1	TF:M00981_1	0.000871346	3.05981	2946	2111	392	19958	SEC63,AKIRIN1,CKS2,GSTO2,ZNF503,YY1,PURB,MRM3,NRIP3,ZNFX1,DIRAS1,TTC9C,MTMR12,LCLAT1,KCNA5,LONRF2,TMBIM4,KLHL21,ZNF460,RNF20,CAPZB,AMOTL2,GPAT4,CAPN15,RABGEF1,AKT1S1,SEPT7,MTRF1L,CARNMT1,CRY2,A1BG,ZNF716,CD55,DAD1,ISL2,AKT3,DCTN6,B3GALNT2,TUBB2A,UMPS,CD180,ZNF772,SRSF1,ZNF75A,ATP6V1B1,KCNJ6,APEX1,GNE,PDE7B,EBAG9,MPZL3,VHLL,RPS9,EXOC8,ADA2,FDXACB1,TMCO1,HIST1H2BN,SLC25A36,IRAK4,SC5D,RAP2A,NOL10,EE…
TF	Factor: SP1; motif: GGGGYGGGGNS	TF:M01303	0.000945881	3.02416	8090	2111	964	19958	RHOA,SEC63,EZH2,PLEKHA6,SPAST,AKIRIN1,CKS2,NUP205,UBALD2,FBXW8,MCRIP1,TIRAP,CTNS,ZNF280B,YY1,MGMT,PURB,ASS1,CDKN1B,SSH3,TUBGCP5,TMED10,SLC41A2,CAD,NRIP3,ZNFX1,ADGRB2,NRBP1,BMPR1A,YPEL1,MED16,NPY4R,PIM3,PDGFRA,AGTPBP1,LONRF2,RASA4,TCN2,LHPP,C20ORF96,KIF5B,RALY,SNX9,ZNF557,ZMAT3,CAPZB,GPAT4,NUMBL,LIX1L,UGGT1,EIF2AK2,ASXL1,CAPN15,PACS2,RABGEF1,NFATC3,SNX11,AKT1S1,BORCS5,ZBTB7B,RAB5C,MMP15,GRSF1,COL2…
TF	Factor: Foxn2; motif: NNGCGTCNNNNNGACGCNN	TF:M11541	0.000957758	3.01874	5887	2111	724	19958	SEC63,EZH2,SACS,NME1-NME2,AKIRIN1,THAP5,MCRIP1,ZNF503,ZNF280B,YY1,MGMT,PURB,MAP3K5,SSH3,KLLN,TUBGCP5,TMED10,C1ORF50,CAD,MRM3,NRIP3,BMPR1A,YPEL1,TTC9C,RER1,MTMR12,LCLAT1,KCNA5,AGTPBP1,SLC11A2,TFCP2L1,SUSD6,DPYSL5,ATM,C20ORF96,KIF5B,ZNF460,ZNF557,ZMAT3,CAPZB,AMOTL2,GPAT4,NUMBL,UGGT1,ASXL1,CAPN15,PACS2,NFATC3,SNX11,AKT1S1,BORCS5,SEPT7,RAB5C,MMP15,GRSF1,CLN8,FAXC,TAF8,CARNMT1,CRY2,DR1,ARL10,FYTTD1,PA…
TF	Factor: RUNX3; motif: NRACCGCAAACCGCAN	TF:M04109	0.000972875	3.01194	9950	2111	1162	19958	RHOA,SEC63,TGFBR3L,SPAST,PSMD9,CKS2,HOMEZ,PLEKHA3,GSTO2,UBALD2,FBXW8,SLPI,TIRAP,ZNF503,CTNS,TIFA,YY1,PURB,ASS1,CDKN1B,SSH3,ANKMY1,KLLN,TMED10,C1ORF50,MRM3,ZNFX1,ADGRB2,NRBP1,BMPR1A,SPATA5,YPEL1,MED16,RER1,MTMR12,LCLAT1,PIM3,KCNA5,AGTPBP1,SUSD6,GXYLT2,TMBIM4,TCN2,DPYSL5,ATM,KIF5B,KLHL21,ZNF460,RALY,SNX9,ZNF557,ZMAT3,RNF20,CAPZB,AMOTL2,GPAT4,NUMBL,EIF2AK2,ASXL1,CAPN15,RABGEF1,NFATC3,AKT1S1,BORCS5,S…
TF	Factor: ESE-1; motif: NWTRCGGAWGCN; match class: 1	TF:M11382_1	0.00100141	2.99939	4188	2111	534	19958	TGFBR3L,PSMD9,AKIRIN1,CKS2,THAP5,TIRAP,MGMT,PURB,ZNF726,SIKE1,CDKN1B,SSH3,TMED10,TTC9C,MTMR12,TEDDM1,TMBIM4,LHPP,ATM,ZNF460,RALY,ZNF557,RNF20,UGGT1,CAPN15,RABGEF1,SNX11,AKT1S1,BORCS5,RAB5C,MMP15,GRSF1,GRWD1,CFL1,NDUFB5,MTRF1L,DR1,ARL10,STK35,SLC1A5,ZNF716,ASB6,FYTTD1,PARD3,MAPK4,ZSWIM9,FAM118A,LDHB,AKIP1,CRIPT,FUS,RRP36,MPLKIP,SRSF1,ARHGAP11A,WHAMM,KCNJ6,BTF3L4,RHPN2,HACD2,SUMO1,HAP1,TANGO2,MPZL1…
TF	Factor: EGR1; motif: NGNGKGGGYGGNGS	TF:M09761	0.0010627	2.97359	5295	2111	658	19958	RHOA,SEC63,PLEKHA6,SPAST,AKIRIN1,UBALD2,MCRIP1,CTNS,TIFA,YY1,MGMT,PURB,KLLN,SLC41A2,C1ORF50,NRIP3,NRBP1,BMPR1A,DIRAS1,TP53INP1,TTC9C,PIM3,AGTPBP1,SLC11A2,SUSD6,LONRF2,RASA4,TCN2,RALY,SNX9,CAPZB,AMOTL2,NUMBL,LIX1L,ASXL1,PACS2,NFATC3,SNX11,AKT1S1,SEPT7,ZBTB7B,TRIR,CARNMT1,DR1,NCMAP,ZDHHC24,PTPRJ,ZMYM1,PARD3,EIF5A,MAPK4,ZSWIM9,LDHB,ARHGEF2,SMS,YES1,ISL2,ZNF141,AKT3,FAM83F,DCTN6,B3GALNT2,BICRAL,TUBB2…
TF	Factor: MAZ; motif: GGGMGGGGS; match class: 1	TF:M10432_1	0.00112926	2.94721	4484	2111	567	19958	RHOA,EZH2,PLEKHA6,SPAST,AKIRIN1,UBALD2,FBXW8,MCRIP1,TIRAP,CTNS,YY1,ASS1,MAP3K5,ANKMY1,KLLN,NRIP3,NRBP1,BMPR1A,YPEL1,UPK3BL1,AGTPBP1,SUSD6,RASA4,TCN2,DPYSL5,SNX9,CAPZB,NUMBL,UGGT1,ASXL1,PACS2,SEPT7,ZBTB7B,MMP15,COL27A1,CLN8,CFL1,FAXC,ZNF740,A1BG,ZDHHC24,PTPRJ,EIF4H,CBX6,PARD3,EIF5A,MAPK4,ZSWIM9,ARHGEF2,SUSD5,SMS,MYBL2,AKT3,FAM83F,DCTN6,BICRAL,ZNF608,TUBB2A,VAT1,MPLKIP,ZNF107,ZNF480,PPP1R13B,ARHGAP…
TF	Factor: FLI1; motif: ACCGGAAATCCGGT; match class: 1	TF:M03989_1	0.00113462	2.94515	5721	2111	705	19958	RHOA,EZH2,SPAST,PSMD9,THAP5,GSTO2,UBALD2,SLPI,TIRAP,PAQR7,CTNS,TIFA,MGMT,CEP97,ZNF726,MAP3K5,SSH3,ANKMY1,TUBGCP5,TMED10,NRIP3,BMPR1A,TP53INP1,LCLAT1,SUSD6,TMBIM4,TCN2,DPYSL5,C20ORF96,ZNF460,RNF20,GPAT4,UGGT1,EIF2AK2,ASXL1,CAPN15,PACS2,CHORDC1,SNX11,SEPT7,RAB5C,MMP15,FAXC,ZNF740,IRAK3,MTRF1L,DR1,A1BG,ARL10,BOLA1,ZDHHC24,STK35,SLC1A5,PTPRJ,ZNF716,ZMYM1,PARD3,EIF5A,MAPK4,ZSWIM9,FAM118A,RPL7L1,SMS,YE…
TF	Factor: Pax-3; motif: NNNNNNCGTCACGSTYNNNNN; match class: 1	TF:M00327_1	0.00117227	2.93097	6980	2111	843	19958	PSMD9,AKIRIN1,CKS2,HOMEZ,NUP205,THAP5,UBALD2,MCRIP1,TIRAP,ZNF587,ZNF280B,TIFA,YY1,PURB,C11ORF58,TUBGCP5,TMED10,MRM3,NRIP3,ZNFX1,SPATA5,TP53INP1,MED16,TTC9C,LCLAT1,PIM3,SLC11A2,SRPX2,SUSD6,GXYLT2,TEDDM1,TCN2,ATM,C20ORF96,KLHL21,ZMAT3,CAPZB,GPAT4,NUMBL,UGGT1,CHORDC1,AKT1S1,BORCS5,SEPT7,ZBTB7B,GRSF1,GRWD1,COL27A1,CLN8,NDUFB5,TBC1D13,ZNF740,TAF8,IRAK3,MTRF1L,CRY2,A1BG,PTPRJ,BROX,ZNF716,ASB6,EIF4H,FYT…
TF	Factor: ZF5; motif: NGAGCGCGC	TF:M10111	0.00118393	2.92667	3049	2111	403	19958	HOMEZ,MCRIP1,ZNF503,ZNF280B,MGMT,PURB,CDKN1B,SSH3,MRM3,YPEL1,TP53INP1,MTMR12,AGTPBP1,ZNF835,TFCP2L1,DPYSL5,KIF5B,CAPZB,AMOTL2,PACS2,RAB5C,MMP15,COL27A1,CLN8,CFL1,CARNMT1,PTPRJ,EIF4H,FYTTD1,CBX6,PARD3,MAPK4,GNPTG,SUSD5,ZNF48,PDF,HEY2,GNB1L,PPP1R13B,LRIG1,DLGAP3,CLCN5,SSR1,RHPN2,INTS13,ING1,ALG9,GGCX,GK5,LRIG3,HAP1,EBAG9,PHYHIP,PAPSS2,MIGA1,COTL1,CDC42EP4,TMEM170A,ABI2,RIF1,ARSK,FKTN,DISC1,PLEKHG3,…
TF	Factor: Elk-1:HOXB13; motif: ACCGGAAGTNGTAAAN	TF:M08222	0.00123287	2.90908	7729	2111	924	19958	RHOA,SEC63,NME1-NME2,SPAST,PSMD9,AKIRIN1,CKS2,NUP205,THAP5,GSTO2,MCRIP1,ZNF503,TIFA,PURB,CEP97,MAP3K5,TMED10,SLC41A2,CAD,NRIP3,SART3,SPATA5,TTC9C,RER1,LCLAT1,PIM3,ZNF157,TMBIM4,ZNF607,DPYSL5,ATM,KIF5B,ZNF460,RALY,ZNF557,ZMAT3,RNF20,CAPZB,AMOTL2,GPAT4,UGGT1,ASXL1,CAPN15,PACS2,RABGEF1,CHORDC1,AKT1S1,BORCS5,MMP15,GRSF1,GRWD1,NDUFB5,TBC1D13,ZNF740,IRAK3,MTRF1L,CARNMT1,DR1,ARL10,STK35,ASB6,FYTTD1,EIF5…
TF	Factor: Erm; motif: NNSCGGAWGYN; match class: 1	TF:M11424_1	0.00125277	2.90213	2887	2111	384	19958	RHOA,EZH2,AKIRIN1,CKS2,THAP5,MCRIP1,MGMT,PURB,ZNF726,SSH3,RER1,PIM3,TMBIM4,ATM,ZNF460,RALY,ZNF557,RNF20,CAPZB,UGGT1,ASXL1,RABGEF1,SEPT7,MMP15,CLN8,ZNF740,MTRF1L,CARNMT1,DR1,ASB6,EIF5A,LDHB,AKIP1,CRIPT,YES1,PDF,ZNF141,TBC1D15,RRP36,MPLKIP,RNF168,ZNF75A,ARHGAP11A,ZNF284,TMEM11,SUMO1,TANGO2,MPZL3,ERGIC2,RPS9,ABI2,SAR1B,CELF5,SLC2A6,ZNF688,TMCO1,PGAM5,AVPR1A,ERCC1,ZKSCAN8,NT5C,MAFK,ME2,NUP50,EIF3L,ZN…
TF	Factor: ETS1; motif: GCCGGAWGTACTTCCGGN; match class: 1	TF:M03978_1	0.00126727	2.89713	6598	2111	801	19958	RHOA,SEC63,EZH2,PLEKHA6,AKIRIN1,CKS2,HOMEZ,FBXW8,TIRAP,ZNF587,ZNF503,ZNF280B,MGMT,PURB,MAP3K5,CDKN1B,SSH3,ANKMY1,KLLN,TUBGCP5,TMED10,SLC41A2,C1ORF50,CAD,ADGRB2,BMPR1A,YPEL1,TP53INP1,TTC9C,RER1,MTMR12,PIM3,KCNA5,SLC11A2,TFCP2L1,SUSD6,TMBIM4,TCN2,DPYSL5,KIF5B,ZNF460,RALY,SNX9,ZMAT3,RNF20,CAPZB,AMOTL2,NUMBL,ASXL1,CAPN15,CHORDC1,AKT1S1,ZBTB7B,MMP15,CLN8,CFL1,FAXC,ZNF740,DR1,NCMAP,ZDHHC24,PTPRJ,ASB6,E…
TF	Factor: Egr-1; motif: NNNNGCGKGGGYGGNRN	TF:M09897	0.00128085	2.8925	4355	2111	552	19958	RHOA,PLEKHA6,SPAST,AKIRIN1,UBALD2,MCRIP1,TIRAP,CTNS,YY1,MGMT,SSH3,KLLN,SLC41A2,C1ORF50,NRBP1,DIRAS1,TTC9C,PIM3,AGTPBP1,SLC11A2,SUSD6,LONRF2,RASA4,TCN2,DPYSL5,RALY,ZNF557,ZMAT3,CAPZB,AMOTL2,NUMBL,LIX1L,ASXL1,NFATC3,SNX11,SEPT7,ZBTB7B,TRIR,ZNF740,CARNMT1,DR1,NCMAP,A1BG,ARL10,ZDHHC24,TNNI1,PARD3,EIF5A,MAPK4,ZSWIM9,FAM118A,LDHB,ARHGEF2,SMS,YES1,ZNF141,AKT3,FAM83F,DCTN6,BICRAL,HEY2,MPLKIP,ZNF480,PPP1R…
TF	Factor: ER71:SREBP-2; motif: NTSACGTGACGGAARY; match class: 1	TF:M08457_1	0.00131815	2.88003	5663	2111	698	19958	SEC63,EZH2,AKIRIN1,CKS2,THAP5,MCRIP1,ZNF587,CTNS,PURB,CEP97,MAP3K5,ANKMY1,KLLN,MRM3,SART3,ZNFX1,DIRAS1,YPEL1,RER1,MTMR12,LCLAT1,AGTPBP1,DPYSL5,ATM,KLHL21,ZNF460,RALY,SNX9,ZNF557,ZMAT3,RNF20,RABGEF1,CHORDC1,SNX11,AKT1S1,SEPT7,ZBTB7B,RAB5C,MMP15,GRSF1,CFL1,TBC1D13,IRAK3,CARNMT1,CRY2,ZDHHC24,LIMA1,ZNF716,FYTTD1,ZSWIM9,FAM118A,LDHB,UBD,ARHGEF2,ZNF48,RPL7L1,YES1,TNPO1,MRTO4,ZNF141,DCTN6,FUS,TGS1,RPL10…
TF	Factor: SAP-1; motif: ACCGGAAGTNN	TF:M09607	0.00136071	2.86623	4766	2111	598	19958	HRNR,NME1-NME2,PSMD9,CKS2,THAP5,MCRIP1,ZNF587,TIFA,YY1,PURB,SSH3,C1ORF50,SART3,SPATA5,TTC9C,RER1,TEDDM1,TMBIM4,TCN2,ZNF607,ATM,KIF5B,KLHL21,ZNF460,RALY,ZMAT3,RNF20,AMOTL2,UGGT1,PACS2,RABGEF1,CHORDC1,AKT1S1,RAB5C,MMP15,GRSF1,GRWD1,NDUFB5,TBC1D13,ZNF740,MTRF1L,CARNMT1,DR1,BOLA1,STK35,BROX,ASB6,EIF5A,MAPK4,ZSWIM9,FAM118A,GNPTG,ARHGEF2,RPL7L1,CRIPT,MRTO4,BICRAL,TGS1,MPLKIP,ZNF107,RNF168,ZNF75A,ZNF284…
TF	Factor: Pet-1; motif: GCNGGAAGYG; match class: 1	TF:M09918_1	0.00137972	2.86021	7299	2111	877	19958	RHOA,SEC63,EZH2,HRNR,NME1-NME2,AKIRIN1,CKS2,PLEKHA3,THAP5,FBXW8,SLPI,MCRIP1,CD59,TIRAP,ZNF503,TIFA,YY1,MGMT,PURB,ASS1,MAP3K5,SSH3,C11ORF58,SART3,BMPR1A,TP53INP1,TTC9C,RER1,PIM3,AGTPBP1,ZNF835,TFCP2L1,SRPX2,TMBIM4,TCN2,ATM,KIF5B,RALY,SNX9,ZNF557,ZMAT3,RNF20,GPAT4,NUMBL,UGGT1,ASXL1,CAPN15,PACS2,RABGEF1,AKT1S1,SEPT7,RAB5C,GRWD1,COL27A1,CLN8,CFL1,NDUFB5,TBC1D13,ZNF740,IRAK3,CARNMT1,DR1,NCMAP,ZDHHC24,…
TF	Factor: c-ets-1; motif: ACCGGAWGTN; match class: 1	TF:M02063_1	0.0014008	2.85362	2429	2111	330	19958	RHOA,AKIRIN1,CKS2,THAP5,TIRAP,PURB,SIKE1,SSH3,RER1,TMBIM4,ATM,ZNF460,RALY,ZNF557,RNF20,CAPZB,UGGT1,RABGEF1,CHORDC1,MMP15,ZNF740,MTRF1L,DR1,ARL10,BROX,ASB6,EIF5A,CRIPT,YES1,ZNF141,TBC1D15,RRP36,MPLKIP,ZNF107,RNF168,ZNF75A,ZNF284,BTF3L4,SUMO1,TANGO2,MPZL3,ERGIC2,VHLL,RPS9,RPL12,POLE,CELF5,SLC2A6,TMCO1,PGAM5,AVPR1A,PLCE1,MRPL12,ZKSCAN8,NT5C,NUP50,RBM8A,TP53,ZNF136,EIF3L,ZNF43,SLFN12L,GNAI3,ARL5B,RAP…
TF	Factor: Erm; motif: ACCGGAAGTN; match class: 1	TF:M02069_1	0.00142513	2.84614	1992	2111	278	19958	RHOA,EZH2,AKIRIN1,CKS2,THAP5,PURB,ZNF726,SIKE1,RER1,ZNF460,RALY,ZNF557,CAPZB,RABGEF1,CHORDC1,BORCS5,SEPT7,MMP15,ZNF740,MTRF1L,DR1,ASB6,EIF5A,SMS,CRIPT,YES1,ZNF141,TBC1D15,RRP36,MPLKIP,ZNF75A,TMEM11,TANGO2,MPZL3,ERGIC2,RPS9,SAR1B,POLE,CELF5,ZNF688,PGAM5,AVPR1A,MRPL12,ZKSCAN8,NT5C,NUP50,NOL10,TP53,EIF3L,ZNF43,GNAI3,ARL5B,CORO7,RAPGEF6,SMUG1,SEH1L,THAP1,DPH2,C8ORF82,YIPF2,CYTH2,SAR1A,MED28,SLC44A1,N…
TF	Factor: GABP-ALPHA; motif: RCCGGAARTNN	TF:M08917	0.00147461	2.83132	2737	2111	366	19958	NME1-NME2,PSMD9,AKIRIN1,THAP5,MCRIP1,ZNF587,PURB,SIKE1,SPATA5,TMBIM4,ZNF607,ATM,ZNF460,ZNF557,RNF20,UGGT1,PACS2,RABGEF1,AKT1S1,MMP15,GRWD1,NDUFB5,TBC1D13,ZNF740,MTRF1L,DR1,STK35,ASB6,EIF5A,ZSWIM9,GNPTG,RPL7L1,CRIPT,BICRAL,TUBB2A,TGS1,MPLKIP,RNF168,ZNF75A,ARHGAP11A,SUMO1,TANGO2,MPZL3,ERGIC2,ZSCAN29,RPL12,ABI2,POLE,PEAK1,PGAM5,PLCE1,ERCC1,SLC25A36,MRPL12,ELOVL6,UTP11,ZKSCAN8,ZNF264,RBM43,NUP50,RBM8…
TF	Factor: Osx; motif: CCNCCCCCNNN; match class: 1	TF:M07329_1	0.00148832	2.8273	2575	2111	347	19958	SPAST,AKIRIN1,UBALD2,FBXW8,MCRIP1,YY1,MGMT,PURB,ASS1,SSH3,NRIP3,NRBP1,BMPR1A,YPEL1,TP53INP1,PDGFRA,SUSD6,RASA4,RALY,SNX9,NUMBL,CAPN15,PACS2,NFATC3,COL27A1,TRIR,TBC1D13,NCMAP,BROX,PARD3,EIF5A,MAPK4,ZSWIM9,SMS,YES1,AKT3,FAM83F,B3GALNT2,BICRAL,TUBB2A,HEY2,MPLKIP,ZNF480,DLGAP3,GNE,ING1,GGCX,ITPRIPL2,SUMO1,PHYHIP,TANGO2,ABI2,FZD7,AGTRAP,PLLP,FOXP4,STYX,SLITRK5,MACROD2,PEAK1,ZBTB44,NACC1,SLC1A2,ELOVL6,…
TF	Factor: pax-2; motif: NCGTCACGCNYSRNYGCNYN	TF:M11877	0.00151305	2.82015	11728	2111	1346	19958	RHOA,C1ORF116,SEC63,TGFBR3L,EZH2,SACS,PLEKHA6,PSMD9,AKIRIN1,CKS2,PLEKHA3,THAP5,UBALD2,SLPI,MCRIP1,CD59,ZNF503,ZNF280B,TIFA,YY1,PURB,CEP97,ZNF726,SIKE1,MAP3K5,SSH3,ANKMY1,TUBGCP5,C1ORF50,MRM3,NRIP3,ADGRB2,NRBP1,DIRAS1,SPATA5,YPEL1,TP53INP1,UPK3BL1,MED16,TTC9C,RER1,MTMR12,LCLAT1,KCNA5,AGTPBP1,ZNF835,SLC11A2,TFCP2L1,SUSD6,ZNF157,GXYLT2,TEDDM1,LONRF2,RASA4,ZNF607,DPYSL5,LHPP,ATM,C20ORF96,KLHL21,SNX9,…
TF	Factor: EGR1; motif: NNMCGCCCACGCNN	TF:M12508	0.00163452	2.78661	6580	2111	798	19958	RHOA,TGFBR3L,EZH2,NME1-NME2,AKIRIN1,HOMEZ,UBALD2,FBXW8,MCRIP1,TIRAP,YY1,MGMT,PURB,ASS1,SSH3,ANKMY1,TUBGCP5,TMED10,SLC41A2,C1ORF50,CAD,NRIP3,NRBP1,BMPR1A,DIRAS1,YPEL1,TP53INP1,TTC9C,RER1,PIM3,PDGFRA,AGTPBP1,SLC11A2,SUSD6,LONRF2,RASA4,TCN2,DPYSL5,ZNF460,SNX9,CAPZB,NUMBL,LIX1L,UGGT1,CAPN15,PACS2,NFATC3,SNX11,BORCS5,GRSF1,COL27A1,CLN8,CFL1,TRIR,FAXC,ZNF740,CARNMT1,DR1,NCMAP,ARL10,BOLA1,ZDHHC24,LIMA1,…
TF	Factor: Kaiso; motif: GNTCTCGCGAGRNNNNGGN	TF:M09632	0.00171113	2.76672	3137	2111	412	19958	RHOA,SEC63,EZH2,GSTO2,MCRIP1,CTNS,ZNF280B,YY1,ANKMY1,TUBGCP5,SLC41A2,C1ORF50,MRM3,ADGRB2,NRBP1,BMPR1A,DIRAS1,RER1,PIM3,KCNA5,KIF5B,CAPZB,AMOTL2,EIF2AK2,ASXL1,CAPN15,CHORDC1,AKT1S1,SEPT7,RAB5C,GRSF1,GRWD1,CFL1,TRIR,FAXC,ZNF740,MTRF1L,BROX,FYTTD1,IBTK,EIF5A,ZSWIM9,SMS,MRTO4,AKT3,FUS,RPL10A,HEY2,CLCN5,SSR1,TTC39B,APEX1,RHPN2,INTS13,TMEM11,HACD2,ING1,SUMO1,HAP1,BMP3,PAPSS2,ERGIC2,UBR3,RPS9,RPL12,DFFA…
TF	Factor: E2F; motif: NNTTTCGCGCN	TF:M08875	0.00183064	2.7374	6365	2111	774	19958	RHOA,EZH2,SPAST,PSMD9,AKIRIN1,CKS2,UBALD2,MCRIP1,CTNS,ZNF280B,TIFA,YY1,CEP97,C11ORF58,TUBGCP5,CAD,NRIP3,SART3,ZNFX1,BMPR1A,SPATA5,YPEL1,LCLAT1,PIM3,PDGFRA,KCNA5,AGTPBP1,TFCP2L1,SUSD6,LONRF2,DPYSL5,KLHL21,ZNF557,CAPZB,AMOTL2,UGGT1,EIF2AK2,ASXL1,CAPN15,PACS2,RABGEF1,CHORDC1,NFATC3,AKT1S1,BORCS5,MMP15,GRSF1,GRWD1,CFL1,NDUFB5,FAXC,TBC1D13,ZNF740,TAF8,CARNMT1,DR1,STK35,SLC1A5,PTPRJ,BROX,EIF4H,FYTTD1,C…
TF	Factor: E2F-1:DP-1; motif: TTTCSCGC; match class: 1	TF:M00736_1	0.00188728	2.72416	4768	2111	597	19958	SEC63,EZH2,NUP205,THAP5,UBALD2,MCRIP1,ZNF503,CTNS,YY1,MAP3K5,C11ORF58,CAD,SART3,BMPR1A,SPATA5,RER1,LCLAT1,PIM3,PDGFRA,AGTPBP1,TFCP2L1,SUSD6,GXYLT2,DPYSL5,KIF5B,RALY,SNX9,AMOTL2,GPAT4,NUMBL,ASXL1,CAPN15,PACS2,BORCS5,CFL1,ZNF740,TAF8,IRAK3,CARNMT1,DR1,NCMAP,STK35,SLC1A5,BROX,EIF4H,FYTTD1,CBX6,PARD3,EIF5A,MAPK4,ZSWIM9,LDHB,ARHGEF2,SUSD5,SMS,PDF,ZNF141,ZNF749,FUS,TBC1D15,TUBB2A,UMPS,RPL10A,HEY2,RNF16…
TF	Factor: ETV5; motif: NNACTTCCGNN	TF:M12557	0.00195622	2.70858	4493	2111	566	19958	HRNR,NME1-NME2,PSMD9,CKS2,PLEKHA3,THAP5,MCRIP1,ZNF587,TIFA,YY1,PURB,SSH3,SART3,SPATA5,TTC9C,RER1,SRPX2,TEDDM1,TMBIM4,TCN2,ZNF607,ATM,KIF5B,KLHL21,ZNF460,RALY,ZMAT3,RNF20,AMOTL2,UGGT1,PACS2,RABGEF1,CHORDC1,AKT1S1,RAB5C,MMP15,GRSF1,GRWD1,NDUFB5,TBC1D13,ZNF740,MTRF1L,CARNMT1,DR1,BOLA1,STK35,BROX,ASB6,EIF5A,MAPK4,ZSWIM9,GNPTG,RPL7L1,CRIPT,ZNF141,BICRAL,TGS1,MPLKIP,ZNF107,RNF168,ZNF75A,SLC16A5,ZNF284,…
TF	Factor: AP-2beta; motif: NSCCNNNGGSN	TF:M11478	0.00209518	2.67878	10142	2111	1179	19958	SEC63,TGFBR3L,PSMD9,AKIRIN1,HOMEZ,NUP205,PLEKHA3,THAP5,GSTO2,UBALD2,FBXW8,SLPI,MCRIP1,TIRAP,PAQR7,ZNF503,CTNS,ZNF280B,TIFA,YY1,MGMT,PURB,MAP3K5,SSH3,ANKMY1,C11ORF58,KLLN,SLC41A2,C1ORF50,CAD,MRM3,SART3,ZNFX1,ADGRB2,BMPR1A,SPATA5,YPEL1,TP53INP1,MED16,RER1,MTMR12,LCLAT1,NPY4R,PIM3,PDGFRA,KCNA5,AGTPBP1,SLC11A2,TFCP2L1,LONRF2,RASA4,ZNF607,DPYSL5,LHPP,KLHL21,ZNF460,RALY,SNX9,CAPZB,AMOTL2,GPAT4,LIX1L,AS…
TF	Factor: AhR:Arnt; motif: GRGKATYGCGTGMCWNSCC	TF:M00237	0.00219212	2.65914	6463	2111	784	19958	SEC63,EZH2,SACS,NME1-NME2,PLEKHA6,SPAST,PSMD9,THAP5,GSTO2,FBXW8,ZNF503,CTNS,ZNF280B,TIFA,YY1,PURB,CEP97,MAP3K5,ANKMY1,TUBGCP5,TMED10,SLC41A2,NRIP3,ZNFX1,BMPR1A,DIRAS1,SPATA5,YPEL1,TTC9C,LCLAT1,PIM3,AGTPBP1,ZNF835,TFCP2L1,SUSD6,TCN2,ZNF607,ATM,C20ORF96,KLHL21,SNX9,CAPZB,GPAT4,UGGT1,ASXL1,PACS2,RABGEF1,AKT1S1,BORCS5,SEPT7,RAB5C,MMP15,GRSF1,COL27A1,CLN8,CFL1,TBC1D13,ZNF740,ZNF844,TAF8,ARL10,BOLA1,LI…
TF	Factor: E2F-4:DP-1; motif: TTTSGCGC; match class: 1	TF:M00738_1	0.00225745	2.64638	4090	2111	520	19958	RHOA,NUP205,UBALD2,ZNF503,ZNF280B,YY1,C11ORF58,TUBGCP5,ZNFX1,BMPR1A,LCLAT1,PIM3,PDGFRA,AGTPBP1,SUSD6,TMBIM4,DPYSL5,KLHL21,CAPZB,EIF2AK2,ASXL1,CAPN15,PACS2,NFATC3,AKT1S1,BORCS5,TRIR,FAXC,TBC1D13,CARNMT1,DR1,STK35,SLC1A5,BROX,EIF4H,FYTTD1,IBTK,EIF5A,ZSWIM9,LDHB,AKIP1,SUSD5,SMS,MYBL2,DAD1,PDF,DCTN6,FUS,TBC1D15,ZNF608,TUBB2A,UMPS,HEY2,ZNF107,RNF168,GNB1L,SRSF1,ZNF75A,ARHGAP11A,LRIG2,BTF3L4,APEX1,TMEM…
TF	Factor: Miz-1; motif: NNRGGWGGGGGAGGGGMRR	TF:M10112	0.00228428	2.64125	8881	2111	1045	19958	RHOA,SEC63,EZH2,NME1-NME2,PLEKHA6,SPAST,AKIRIN1,NUP205,UBALD2,FBXW8,TIRAP,ZNF503,CTNS,ZNF280B,TIFA,YY1,MGMT,SSH3,SLC41A2,CAD,MRM3,ZNFX1,NRBP1,BMPR1A,YPEL1,TTC9C,NPY4R,PDGFRA,KCNA5,AGTPBP1,SLC11A2,SRPX2,SUSD6,GXYLT2,LONRF2,RASA4,TCN2,DPYSL5,LHPP,RALY,SNX9,CAPZB,AMOTL2,NUMBL,LIX1L,EIF2AK2,ASXL1,PACS2,RABGEF1,NFATC3,AKT1S1,SEPT7,ZBTB7B,RAB5C,MMP15,COL27A1,CLN8,CFL1,FAXC,TBC1D13,ZNF740,DR1,ZDHHC24,ST…
TF	Factor: etv3; motif: ACCGGAAGYN	TF:M02068	0.00231658	2.63515	3511	2111	454	19958	NME1-NME2,PSMD9,AKIRIN1,CKS2,THAP5,MCRIP1,TIFA,PURB,RER1,SUSD6,TMBIM4,ATM,KIF5B,ZNF460,RALY,SNX9,ZNF557,CAPZB,UGGT1,PACS2,RABGEF1,AKT1S1,MMP15,GRSF1,GRWD1,CLN8,NDUFB5,ZNF740,MTRF1L,DR1,STK35,SLC1A5,ASB6,PARD3,EIF5A,MAPK4,ZSWIM9,FAM118A,GNPTG,LDHB,AKIP1,ZNF48,RPL7L1,CRIPT,BICRAL,TGS1,RRP36,MPLKIP,ZNF107,RNF168,ZNF75A,ARHGAP11A,ZNF284,DYRK1B,BTF3L4,SUMO1,TANGO2,COTL1,MPZL3,VHLL,ZSCAN29,ABI2,RIF1,PE…
TF	Factor: ATF-3; motif: GGCGCSSNSNGRTSACGTSA; match class: 1	TF:M04744_1	0.0025406	2.59506	4957	2111	617	19958	RHOA,SEC63,NME1-NME2,AKIRIN1,CKS2,THAP5,GSTO2,MCRIP1,ZNF587,ZNF503,CTNS,YY1,PURB,TMED10,CAD,MRM3,ZNFX1,SPATA5,TP53INP1,MTMR12,LCLAT1,KCNA5,AGTPBP1,SRPX2,ATM,ZNF460,SNX9,ZMAT3,RNF20,CAPN15,RABGEF1,NFATC3,AKT1S1,SEPT7,CLN8,ZNF740,TAF8,MTRF1L,CARNMT1,ARL10,STK35,LIMA1,PTPRJ,BROX,ASB6,CBX6,EIF5A,GNPTG,LDHB,SMS,CRIPT,TNPO1,ISL2,AKT3,NLRP9,DCTN6,B3GALNT2,ZNF608,TUBB2A,UMPS,HEY2,RRP36,ZNF107,RNF168,GNB1…
[truncated: 1,630 more rows]
